# Supplementary material for: Alternative splicing: an underexplored layer in immune receptor regulation, systemic resistance and priming
Source: Front Plant Sci. 2026 Mar 13;17:1756671. doi: 10.3389/fpls.2026.1756671 (PMC13021637; doi:10.3389/fpls.2026.1756671)
Supplement: Supplementary Table 1 — Arabidopsis annotated and predicted NLRs list from NLRscape. [file Table1.xlsx]

## Sheet: S1
Table S1. Arabidopsis annotated and predicted NLRs list extracted from NLRscape (https://nlrscape.biochim.ro/). Gene description and GO keyword were retrieved from www.arabidopsis.org. Also, helper and potential candidates were annotated.
TAIR Accession	Locus	Gene Type	Description	Other Name(Type)	Is helper?	Keywords
Locus:6532567579	AT3G25505	protein_coding	TIR-NBS-LRR class disease resistance protein;(source:Araport11)	N/A		defense response;signal transduction;cellular_component;ADP binding,
Locus:1006230067	AT2G17055	protein_coding	Toll-Interleukin-Resistance (TIR) domain family protein;(source:Araport11)	N/A		signal transduction;nucleus;cytoplasm;molecular_function,
Locus:2826978	AT1G59218	protein_coding	Similar to disease resistance proteins.	RPP13		defense response to other organism;cellular_component;ADP binding;guard cell,
Locus:2827038	AT1G59124	protein_coding	Disease resistance protein (CC-NBS-LRR class) family;(source:Araport11)	N/A		defense response to other organism;chloroplast;ADP binding;guard cell,
Locus:2007121	AT1G69550	protein_coding	disease resistance protein (TIR-NBS-LRR class);(source:Araport11)	N/A		defense response;signal transduction;cellular_component;ADP binding;ATP hydrolysis activity;NAD+ nucleosidase activity, cyclic ADP-ribose generating;LP.02 two leaves visible stage;LP.04 four leaves visible stage;LP.06 six leaves visible stage;LP.08 eight leaves visible stage;LP.10 ten leaves visible stage;LP.12 twelve leaves visible stage;flowering stage;mature plant embryo stage;petal differenti…
Locus:2032707	AT1G72840	protein_coding	NBS TIR LRR protein. It is induced in response to bacterial pathogens and overexpression results in cell death in leaves.	TNL40		defense response;positive regulation of plant-type hypersensitive response;signal transduction;chloroplast;cytoplasm;ADP binding;plant embryo bilateral stage;plant embryo cotyledonary stage;guard cell;plant embryo;plant ovule;plant sperm cell;root;seed,
Locus:2032718	AT1G72910	protein_coding	Nucleotide-binding; leucine-rich repeat (NLR) gene regulated by nonsense-mediated mRNA decay (NMD) genes UPF1 and UPF3.	TIR-NBS8;TN8		cellular response to hypoxia;defense response;signal transduction;cytoplasm;mitochondrion;ADP binding;guard cell;rosette leaf,
Locus:2032587	AT1G72850	protein_coding	Disease resistance protein (TIR-NBS class);(source:Araport11)	TIR-NBS4;TN4		defense response;signal transduction;chloroplast;ADP binding;LP.04 four leaves visible stage;LP.06 six leaves visible stage;LP.08 eight leaves visible stage;M germinated pollen stage;flowering stage;mature plant embryo stage;petal differentiation and expansion stage;plant embryo bilateral stage;plant embryo cotyledonary stage;plant embryo globular stage;vascular leaf senescent stage;carpel;collec…
Locus:2032597	AT1G72950	protein_coding	Disease resistance protein (TIR-NBS class);(source:Araport11)	TIR-NBS12;TN12		defense response;signal transduction;cellular_component;ADP binding;guard cell;root;stem,
Locus:2032637	AT1G72870	protein_coding	TIR-NBS gene.	TIR-NBS5;TN5		defense response;signal transduction;chloroplast;ADP binding;guard cell;plant sperm cell;root;stem,
Locus:2032753	AT1G72940	protein_coding	Nucleotide-binding; leucine-rich repeat (NLR) gene regulated by nonsense-mediated mRNA decay (NMD) genes UPF1 and UPF3.	TIR-NBS11;TN11		cellular response to hypoxia;defense response;positive regulation of plant-type hypersensitive response;signal transduction;cytoplasm;ADP binding;LP.02 two leaves visible stage;LP.04 four leaves visible stage;LP.06 six leaves visible stage;LP.08 eight leaves visible stage;LP.10 ten leaves visible stage;LP.12 twelve leaves visible stage;flowering stage;mature plant embryo stage;petal differentiati…
Locus:504956184	AT1G58807	protein_coding	Disease resistance protein (CC-NBS-LRR class) family;(source:Araport11)	N/A		defense response to other organism;chloroplast;ADP binding;cultured plant cell;guard cell,
Locus:504956182	AT1G58848	protein_coding	Disease resistance protein (CC-NBS-LRR class) family;(source:Araport11)	N/A		defense response to other organism;cellular_component;ADP binding;guard cell,
Locus:504956186	AT1G58602	protein_coding	LRR and NB-ARC domains-containing disease resistance protein;(source:Araport11)	RECOGNITION OF PERONOSPORA PARASITICA 7;RPP7		defense response to oomycetes;defense response to other organism;cellular_component;ADP binding;guard cell,
Locus:2075170	AT3G46530	protein_coding	Confers resistance to the biotrophic oomycete; Peronospora parasitica. Encodes an NBS-LRR type R protein with a putative amino-terminal leucine zipper. Fungal protein ATR13 induces RPP13 gene expression and disease resistance.	RECOGNITION OF PERONOSPORA PARASITICA 11;RECOGNITION OF PERONOSPORA PARASITICA 13;RPP11;RPP13		defense response;defense response to other organism;plant-type hypersensitive response;defense response to other organism;cellular_component;cytoplasm;ADP binding;LP.02 two leaves visible stage;LP.04 four leaves visible stage;LP.06 six leaves visible stage;LP.08 eight leaves visible stage;LP.10 ten leaves visible stage;LP.12 twelve leaves visible stage;flowering stage;mature plant embryo stage;pe…
Locus:2098145	AT3G44630	protein_coding	Disease resistance protein (TIR-NBS-LRR class) family;(source:Araport11)	N/A		defense response;defense response;signal transduction;cellular_component;ADP binding;ATP hydrolysis activity;LP.02 two leaves visible stage;LP.04 four leaves visible stage;LP.06 six leaves visible stage;LP.08 eight leaves visible stage;LP.10 ten leaves visible stage;LP.12 twelve leaves visible stage;flowering stage;mature plant embryo stage;petal differentiation and expansion stage;plant embryo b…
Locus:2076043	AT3G44480	protein_coding	Encodes a TIR-NB-LRR R-protein RPP1 that confers resistance to Peronospora parasitica (downy mildew).	RPP1;cog1;recognition of peronospora parasitica 1		defense response;response to oomycetes;N-terminal protein myristoylation;defense response;signal transduction;Golgi membrane;cytoplasm;endoplasmic reticulum membrane;plasma membrane;ADP binding;LRR domain binding;NAD+ nucleosidase activity, cyclic ADP-ribose generating;guard cell,
Locus:2081790	AT3G51560	protein_coding	Disease resistance protein (TIR-NBS-LRR class) family;(source:Araport11)	N/A		signal transduction;cytoplasm;ADP binding,
Locus:2098725	AT3G50470	protein_coding	Homolog of RPW8	HOMOLOG OF RPW8 3;HR3;INTRACELLULAR MILDEW A 10;MLA10	helper_candidate	response to fungus;cellular_component;molecular_function;guard cell,
Locus:2100182	AT3G44400	protein_coding	Disease resistance protein (TIR-NBS-LRR class) family;(source:Araport11)	N/A		signal transduction;cytoplasm;ADP binding;ATP hydrolysis activity;L mature pollen stage;LP.02 two leaves visible stage;LP.04 four leaves visible stage;LP.06 six leaves visible stage;LP.08 eight leaves visible stage;LP.10 ten leaves visible stage;LP.12 twelve leaves visible stage;M germinated pollen stage;flowering stage;mature plant embryo stage;petal differentiation and expansion stage;plant emb…
Locus:2102857	AT3G46710	protein_coding	NB-ARC domain-containing disease resistance protein;(source:Araport11)	N/A		defense response to other organism;cellular_component;ADP binding;protein binding;root,
Locus:504956483	AT3G46730	protein_coding	NB-ARC domain-containing disease resistance protein;(source:Araport11)	N/A		defense response to other organism;cellular_component;ADP binding;guard cell,
Locus:2013875	AT1G66090	protein_coding	Disease resistance protein (TIR-NBS class);(source:Araport11)	TIR-NBS3;TN3		cellular response to hypoxia;defense response;signal transduction;chloroplast;ADP binding;ATP hydrolysis activity;LP.02 two leaves visible stage;LP.04 four leaves visible stage;LP.06 six leaves visible stage;LP.08 eight leaves visible stage;LP.10 ten leaves visible stage;LP.12 twelve leaves visible stage;flowering stage;petal differentiation and expansion stage;plant embryo globular stage;vascula…
Locus:2032713	AT1G72900	protein_coding	Positively affects plant immunity; can degrade oxidized forms of nicotinamide adenine dinucleotide. Downregulated by miR158a by cleaving its 30-untranslated region. The EDS1-PAD4-ADR1 complex is required for TN7-mediated immunity.	TIR-NBS7;TN7		cellular response to hypoxia;defense response;signal transduction;cytoplasm;plasma membrane;NAD+ nucleosidase activity, cyclic ADP-ribose generating;LP.02 two leaves visible stage;LP.04 four leaves visible stage;LP.06 six leaves visible stage;LP.08 eight leaves visible stage;LP.10 ten leaves visible stage;LP.12 twelve leaves visible stage;flowering stage;petal differentiation and expansion stage;…
Locus:2032672	AT1G72890	protein_coding	NBS TIR protein.	TIR-NBS6;TN6		defense response;positive regulation of plant-type hypersensitive response;signal transduction;cytoplasm;ADP binding;protein binding;LP.02 two leaves visible stage;LP.04 four leaves visible stage;LP.06 six leaves visible stage;LP.08 eight leaves visible stage;LP.10 ten leaves visible stage;LP.12 twelve leaves visible stage;flowering stage;mature plant embryo stage;petal differentiation and expans…
Locus:2032733	AT1G72930	protein_coding	Toll/interleukin-1 receptor-like protein (TIR) protein. It is induced in response to bacterial pathogens and overexpression results in cell death in leaves.	ATTN10;TIR;TIR-NUCLEOTIDE BINDING SITE FAMILY 10;TN10;TOLL/INTERLEUKIN-1 RECEPTOR-LIKE		signal transduction;nucleus;chloroplast;cytoplasm;mitochondrion;nucleus;plasmodesma;NAD+ nucleosidase activity, cyclic ADP-ribose generating;protein binding;guard cell;rosette leaf,
Locus:2032723	AT1G72920	protein_coding	Toll-Interleukin-Resistance (TIR) domain family protein;(source:Araport11)	TIR-NBS9;TN9		cellular response to hypoxia;response to wounding;signal transduction;nucleus;cytoplasm;molecular_function;LP.02 two leaves visible stage;LP.04 four leaves visible stage;LP.06 six leaves visible stage;LP.08 eight leaves visible stage;LP.10 ten leaves visible stage;LP.12 twelve leaves visible stage;flowering stage;petal differentiation and expansion stage;plant embryo globular stage;vascular leaf …
Locus:2032602	AT1G72860	protein_coding	NBS TIR LRR protein. It is induced in response to bacterial pathogens and overexpression results in cell death in leaves.	TNL60		defense response;positive regulation of plant-type hypersensitive response;signal transduction;cytoplasm;nucleus;ADP binding;NAD+ nucleosidase activity, cyclic ADP-ribose generating;stem;vascular leaf,
Locus:2081810	AT3G51570	protein_coding	Disease resistance protein (TIR-NBS-LRR class) family;(source:Araport11)	N/A		defense response;signal transduction;cytoplasm;ADP binding;vascular leaf,
Locus:2098110	AT3G44670	protein_coding	One of a series of RPP1-like; tandemly duplicated Toll-Interleukin1-Receptor- related NLR receptors within the DANGEROUS MIX2 cluster. Interacts genetically with and is downstream of EDS1 in auto immune response.	DANGEROUS MIX2H;DM2H		defense response;defense response to bacterium;defense response to oomycetes;plant-type hypersensitive response;signal transduction;nucleus;ADP binding;ATP hydrolysis activity;guard cell,
Locus:2098740	AT3G50480	protein_coding	Homolog of RPW8	HOMOLOG OF RPW8 4;HR4	helper_candidate	response to bacterium;response to ethylene;response to external biotic stimulus;response to fungus;response to jasmonic acid;response to salicylic acid;response to symbiotic bacterium;response to symbiotic fungus;chloroplast;molecular_function;LP.02 two leaves visible stage;LP.04 four leaves visible stage;LP.06 six leaves visible stage;LP.08 eight leaves visible stage;LP.10 ten leaves visible sta…
Locus:2078012	AT3G50950	protein_coding	Encodes a canonical CC-type NLR protein that is required for the recognition of the T3SE HopZ1a as well as several other Hop effectors from the pathogenic bacteria P. syringae.	HOPZ-ACTIVATED RESISTANCE 1;ZAR1		defense response to Gram-negative bacterium;defense response to bacterium;defense response to other organism;regulation of immune response;nucleus;ADP binding;protein binding;LP.02 two leaves visible stage;LP.04 four leaves visible stage;LP.06 six leaves visible stage;LP.08 eight leaves visible stage;LP.10 ten leaves visible stage;LP.12 twelve leaves visible stage;flowering stage;mature plant emb…
Locus:2091672	AT3G14470	protein_coding	NB-ARC domain-containing disease resistance protein;(source:Araport11)	LEUCINE RICH REPEAT PROTEIN 1;LRR4		defense response to other organism;extracellular region;ADP binding;protein binding;L mature pollen stage;LP.02 two leaves visible stage;LP.04 four leaves visible stage;LP.06 six leaves visible stage;LP.08 eight leaves visible stage;LP.10 ten leaves visible stage;LP.12 twelve leaves visible stage;flowering stage;mature plant embryo stage;petal differentiation and expansion stage;plant embryo bila…
Locus:2093192	AT3G15700	protein_coding	P-loop containing nucleoside triphosphate hydrolases superfamily protein;(source:Araport11)	N/A		cytosol;nucleus;ADP binding;rosette leaf,
Locus:2094498	AT3G25510	protein_coding	disease resistance protein (TIR-NBS-LRR class) family protein;(source:Araport11)	N/A		defense response;cytoplasm;ADP binding;epidermis,
Locus:2098700	AT3G50450	protein_coding	Homolog of RPW8	HOMOLOG OF RPW8 1;HR1	helper_candidate	response to fungus;mitochondrion;molecular_function;guard cell,
Locus:2098715	AT3G50460	protein_coding	Homolog of RPW8	HOMOLOG OF RPW8 2;HR2	helper_candidate	response to fungus;chloroplast;molecular_function,
Locus:2056971	AT2G03300	protein_coding	TX12 is a Toll/Interleukin-1 receptor domain containing protein. Misexpression results in ectopic activation of defense response genes.	ATTX12;TX12		positive regulation of cellular defense response;defense response;signal transduction;plasma membrane;plasmodesma;nucleus;cytoplasm;molecular_function,
Locus:2195468	AT1G63880	protein_coding	Encodes a TIR-NBS-LRR class of disease resistance protein effective against Leptosphaeria maculans.	RESISTANCE TO LEPTOSPHAERIA MACULANS 1B;RLM1B		defense response to fungus;signal transduction;chloroplast;ADP binding;ATP hydrolysis activity;NAD+ nucleosidase activity, cyclic ADP-ribose generating;LP.02 two leaves visible stage;LP.04 four leaves visible stage;LP.06 six leaves visible stage;LP.08 eight leaves visible stage;LP.10 ten leaves visible stage;LP.12 twelve leaves visible stage;flowering stage;mature plant embryo stage;petal differe…
Locus:2206255	AT1G65390	protein_coding	Phloem Protein2 family gene encoding a two-domain protein containing predicted lectin and Toll/Interleukin-1 receptor domains; which is induced upon spider mite attack and improves the ability to defend against T. urticae by participating in the tight regulation of hormonal cross talk upon mite feeding.	ATPP2-A5;PP2-A5;phloem protein 2 A5		defense response to insect;jasmonic acid mediated signaling pathway;response to jasmonic acid stimulus involved in jasmonic acid and ethylene-dependent systemic resistance;salicylic acid mediated signaling pathway;defense response;signal transduction;nucleus;chloroplast;cytoplasm;endomembrane system;nucleus;NAD+ nucleosidase activity, cyclic ADP-ribose generating;carbohydrate binding;LP.02 two le…
Locus:2823395	AT1G63860	protein_coding	Disease resistance protein (TIR-NBS-LRR class) family;(source:Araport11)	N/A		defense response;signal transduction;chloroplast;ADP binding;guard cell,
Locus:2823998	AT1G17615	protein_coding	TN2 is an atypical TIR-NBS protein that lacks the LRR domain common in typical NLR receptors. It interacts with EXO70B1; a subunit of the exocyst complex. Loss of function mutants in TN2 can suppress EXO70B1 mutants suggesting that EXO70B1 acts through TN2.	TIR-NBS2;TN2		defense response to bacterium;defense response to fungus;positive regulation of plant-type hypersensitive response;signal transduction;chloroplast;cytosol;ADP binding;protein binding;rosette leaf,
Locus:2008231	AT1G51270	protein_coding	vesicle-associated protein 1-4;(source:Araport11)	N/A		endoplasmic reticulum membrane organization;endoplasmic reticulum-plasma membrane tethering;endoplasmic reticulum membrane;plasma membrane;cytoplasm;protein-membrane adaptor activity;LP.02 two leaves visible stage;LP.04 four leaves visible stage;LP.06 six leaves visible stage;LP.08 eight leaves visible stage;LP.10 ten leaves visible stage;LP.12 twelve leaves visible stage;flowering stage;mature p…
Locus:2009744	AT1G65850	protein_coding	Disease resistance protein (TIR-NBS-LRR class) family;(source:Araport11)	N/A		defense response;signal transduction;chloroplast;nucleus;ADP binding;NAD+ nucleosidase activity, cyclic ADP-ribose generating;LP.02 two leaves visible stage;LP.04 four leaves visible stage;flowering stage;petal differentiation and expansion stage;plant embryo bilateral stage;collective leaf structure;flower;hypocotyl;plant embryo;root;stamen;stem;vascular leaf,
Locus:2009405	AT1G57850	protein_coding	Toll-Interleukin-Resistance (TIR) domain family protein;(source:Araport11)	N/A		defense response;signal transduction;nucleus;cytoplasm;molecular_function;LP.02 two leaves visible stage;LP.06 six leaves visible stage;LP.08 eight leaves visible stage;LP.10 ten leaves visible stage;LP.12 twelve leaves visible stage;collective leaf structure;guard cell;leaf lamina base;vascular leaf,
Locus:2009575	AT1G53350	protein_coding	Disease resistance protein (CC-NBS-LRR class) family;(source:Araport11)	N/A		defense response to other organism;cellular_component;ADP binding;LP.02 two leaves visible stage;LP.08 eight leaves visible stage;LP.10 ten leaves visible stage;flowering stage;petal differentiation and expansion stage;plant embryo bilateral stage;plant embryo cotyledonary stage;plant embryo globular stage;vascular leaf senescent stage;cauline leaf;collective leaf structure;cotyledon;cultured pla…
Locus:2010733	AT1G56520	protein_coding	Disease resistance protein (TIR-NBS-LRR class) family;(source:Araport11)	N/A		defense response;signal transduction;chloroplast;nucleus;ADP binding;ATP hydrolysis activity;guard cell,
Locus:2024588	AT1G64070	protein_coding	Encodes a TIR-NBS-LRR class of disease resistance protein effective against Leptosphaeria maculans.	RESISTANCE TO LEPTOSPHAERIA MACULANS 1;RLM1		defense response to fungus;defense response;signal transduction;chloroplast;ADP binding;NAD+ nucleosidase activity, cyclic ADP-ribose generating;mature plant embryo stage;petal differentiation and expansion stage;carpel;flower;seed;sepal;stem,
Locus:2026634	AT1G63740	protein_coding	TNL which is a putative target of miR825-5p. Upregulated at 0.5 h post-infestation by P. brassicae.	N/A		response to insect;chloroplast;cytoplasm;ADP binding;ATP hydrolysis activity;LP.04 four leaves visible stage;LP.06 six leaves visible stage;LP.10 ten leaves visible stage;flowering stage;mature plant embryo stage;petal differentiation and expansion stage;plant embryo bilateral stage;plant embryo cotyledonary stage;plant embryo globular stage;vascular leaf senescent stage;cauline leaf;collective l…
Locus:2026624	AT1G63750	protein_coding	miR825-5p target proposed as a phasiRNA producing locus.	N/A		signal transduction;Golgi apparatus;chloroplast;ADP binding;ATP hydrolysis activity;LP.02 two leaves visible stage;LP.04 four leaves visible stage;LP.06 six leaves visible stage;LP.08 eight leaves visible stage;LP.10 ten leaves visible stage;LP.12 twelve leaves visible stage;vascular leaf senescent stage;cauline leaf;collective leaf structure;cotyledon;guard cell;leaf apex;petiole;stem;vascular l…
Locus:2026649	AT1G63730	protein_coding	TNL which is a putative target of miR825-5p. Upregulated in response to P. brassicae.	N/A		defense response;response to insect;chloroplast;ADP binding;ATP hydrolysis activity;LP.02 two leaves visible stage;LP.04 four leaves visible stage;LP.06 six leaves visible stage;LP.08 eight leaves visible stage;LP.10 ten leaves visible stage;LP.12 twelve leaves visible stage;flowering stage;mature plant embryo stage;petal differentiation and expansion stage;plant embryo bilateral stage;plant embr…
Locus:2031356	AT1G63360	protein_coding	Disease resistance protein (CC-NBS-LRR class) family;(source:Araport11)	N/A		N-terminal protein myristoylation;defense response to other organism;nucleus;ADP binding;guard cell;rosette leaf,
Locus:2037628	AT1G58400	protein_coding	Disease resistance protein (CC-NBS-LRR class) family;(source:Araport11)	N/A		defense response to other organism;cellular_component;ADP binding,
Locus:2037639	AT1G58390	protein_coding	Disease resistance protein (CC-NBS-LRR class) family;(source:Araport11)	N/A		defense response to other organism;cellular_component;ADP binding;LP.08 eight leaves visible stage;flowering stage;mature plant embryo stage;petal differentiation and expansion stage;plant embryo bilateral stage;collective leaf structure;flower;inflorescence meristem;plant embryo;seed;shoot apex;stamen;vascular leaf,
Locus:2077572	AT3G07040	protein_coding	Contains an N-terminal tripartite nucleotide binding site and a C-terminal tandem array of leucine-rich repeats. Confers resistance to Pseudomonas syringae strains that carry the avirulence genes avrB and avrRpm1.	RESISTANCE TO P. SYRINGAE PV MACULICOLA 1;RESISTANCE TO PSEUDOMONAS SYRINGAE 3;RPM1;RPS3		defense response;plant-type hypersensitive response;defense response to other organism;extrinsic component of cytoplasmic side of plasma membrane;extrinsic component of plasma membrane;plasma membrane;extrinsic component of plasma membrane;nucleotide binding;protein binding;LP.02 two leaves visible stage;LP.04 four leaves visible stage;LP.06 six leaves visible stage;LP.08 eight leaves visible sta…
Locus:2079236	AT3G26470	protein_coding	Powdery mildew resistance protein; RPW8 domain-containing protein;(source:Araport11)	N/A	helper_candidate	mitochondrion;molecular_function;LP.04 four leaves visible stage;flowering stage;petal differentiation and expansion stage;cauline leaf;cotyledon;guard cell;hypocotyl;root;sepal;stamen;stem;vascular leaf,
Locus:2103065	AT3G04210	protein_coding	TN13 is a TIR-NBS protein involved in immune response. It co localizes with the ER and perinuclear membranes and interacts with MOS6. It also associates with the CC-NBS-LRR resistance protein RPS5 and contributes to RPS5-triggered immunity.	TN13		innate immune response;signal transduction;endoplasmic reticulum;cytoplasm;ADP binding;protein binding;LP.02 two leaves visible stage;LP.04 four leaves visible stage;LP.06 six leaves visible stage;LP.08 eight leaves visible stage;LP.10 ten leaves visible stage;LP.12 twelve leaves visible stage;flowering stage;petal differentiation and expansion stage;plant embryo bilateral stage;plant embryo coty…
Locus:2091662	AT3G14460	protein_coding	Leucine rich repeat protein that also contains an adenylate cyclase catalytic core motif. Capable of converting ATP to cAMP in vitro. Mutants show increased susceptibility to fungal pathogens.	LEUCINE-RICH REPEAT (LRR) PROTEIN 1;LRRAC1		defense response to bacterium;defense response to other organism;nucleus;ADP binding;adenylate cyclase activity;guard cell,
Locus:2103050	AT3G04220	protein_coding	Target of miR825/825. Mutants have decreased resistance to fungal pathogens.	N/A		defense response to fungus;signal transduction;cytoplasm;ADP binding;ATP hydrolysis activity;LP.02 two leaves visible stage;LP.04 four leaves visible stage;LP.06 six leaves visible stage;LP.08 eight leaves visible stage;LP.10 ten leaves visible stage;LP.12 twelve leaves visible stage;flowering stage;mature plant embryo stage;petal differentiation and expansion stage;plant embryo bilateral stage;p…
Locus:1006230150	AT2G20142	protein_coding	Toll-Interleukin-Resistance (TIR) domain family protein;(source:Araport11)	N/A		signal transduction;nucleus;cytoplasm;molecular_function;LP.02 two leaves visible stage;LP.04 four leaves visible stage;LP.06 six leaves visible stage;LP.08 eight leaves visible stage;LP.10 ten leaves visible stage;LP.12 twelve leaves visible stage;flowering stage;petal differentiation and expansion stage;vascular leaf senescent stage;cauline leaf;collective leaf structure;cotyledon;guard cell;le…
Locus:2045427	AT2G32140	protein_coding	transmembrane receptor;(source:Araport11)	TX14		defense response;signal transduction;nucleus;chloroplast;molecular_function;LP.02 two leaves visible stage;LP.04 four leaves visible stage;LP.06 six leaves visible stage;LP.08 eight leaves visible stage;LP.10 ten leaves visible stage;LP.12 twelve leaves visible stage;flowering stage;petal differentiation and expansion stage;carpel;collective leaf structure;cotyledon;flower pedicel;guard cell;hypo…
Locus:2195478	AT1G63870	protein_coding	Disease resistance protein (TIR-NBS-LRR class) family;(source:Araport11)	N/A		signal transduction;chloroplast;ADP binding;ATP hydrolysis activity,
Locus:2202912	AT1G59620	protein_coding	Encodes CW9.	CW9		defense response to other organism;cellular_component;ADP binding;LP.02 two leaves visible stage;LP.04 four leaves visible stage;LP.06 six leaves visible stage;LP.08 eight leaves visible stage;LP.10 ten leaves visible stage;LP.12 twelve leaves visible stage;flowering stage;mature plant embryo stage;petal differentiation and expansion stage;plant embryo bilateral stage;plant embryo cotyledonary st…
Locus:2206455	AT1G57630	protein_coding	Toll-Interleukin-Resistance (TIR) domain family protein;(source:Araport11)	N/A		cellular response to hypoxia;signal transduction;nucleus;chloroplast;molecular_function;LP.02 two leaves visible stage;LP.04 four leaves visible stage;LP.06 six leaves visible stage;LP.08 eight leaves visible stage;LP.10 ten leaves visible stage;LP.12 twelve leaves visible stage;flowering stage;petal differentiation and expansion stage;vascular leaf senescent stage;collective leaf structure;cotyl…
Locus:2025916	AT1G59780	protein_coding	NB-ARC domain-containing disease resistance protein;(source:Araport11)	N/A		defense response to other organism;cellular_component;ADP binding;flowering stage;flower;hypocotyl;root;synergid,
Locus:2027528	AT1G56540	protein_coding	TOLL-INTERLEUKIN 1 RECEPTOR; NUCLEOTIDE-BINDING, LEUCINE-RICH REPEAT (TIR-NB-LRR)-encoding gene which contributes to a broad-spectrum disease resistance against powdery mildew; induces an EDS1-dependent hypersensitive response in Nicotiana benthamiana. Contributes to disease resistance against PM species: Oidium heveae, Podosphaera xanthii, Erysiphe quercicola and Erysiphe neolycopersici, indicat…	WHITE RUST RESISTANCE 4B;WRR4B		defense response;response to fungus;signal transduction;chloroplast;ADP binding;ATP hydrolysis activity;LP.02 two leaves visible stage;LP.04 four leaves visible stage;LP.06 six leaves visible stage;LP.08 eight leaves visible stage;LP.10 ten leaves visible stage;LP.12 twelve leaves visible stage;petal differentiation and expansion stage;plant embryo cotyledonary stage;collective leaf structure;cot…
Locus:2035119	AT1G52660	protein_coding	P-loop containing nucleoside triphosphate hydrolases superfamily protein;(source:Araport11)	N/A		nucleus;ADP binding;root;root hair cell;rosette leaf;trichoblast,
Locus:2037623	AT1G58410	protein_coding	Disease resistance protein (CC-NBS-LRR class) family;(source:Araport11)	N/A		defense response to other organism;nucleus;ADP binding;mature plant embryo stage;petal differentiation and expansion stage;plant embryo bilateral stage;collective leaf structure;endosperm;flower;guard cell;leaf apex;plant embryo;root;seed;stem,
Locus:2827629	AT2G17050	protein_coding	disease resistance protein (TIR-NBS-LRR class);(source:Araport11)	N/A		defense response;signal transduction;cytoplasm;ADP binding,
Locus:2056715	AT2G03030	protein_coding	Toll-Interleukin-Resistance (TIR) domain family protein;(source:Araport11)	TX11		defense response;signal transduction;nucleus;cytoplasm;molecular_function,
Locus:2053405	AT2G14080	protein_coding	Disease resistance protein (TIR-NBS-LRR class) family;(source:Araport11)	N/A		signal transduction;cytoplasm;nucleus;ADP binding;ATP hydrolysis activity;LP.02 two leaves visible stage;LP.04 four leaves visible stage;LP.06 six leaves visible stage;LP.08 eight leaves visible stage;LP.10 ten leaves visible stage;LP.12 twelve leaves visible stage;flowering stage;mature plant embryo stage;petal differentiation and expansion stage;plant embryo bilateral stage;plant embryo cotyled…
Locus:2197719	AT1G61310	protein_coding	LRR and NB-ARC domains-containing disease resistance protein;(source:Araport11)	N/A		cellular_component;molecular_function;guard cell,
Locus:2197739	AT1G61300	protein_coding	LRR and NB-ARC domains-containing disease resistance protein;(source:Araport11)	N/A		defense response to other organism;cellular_component;ADP binding;guard cell,
Locus:2203776	AT1G47370	protein_coding	RBA1 variant in Ag0 background is a TIR-only receptor protein that binds to the bacterial type III effector protein HopBA. The Col-0 variant; which is not expressed, is likely a psuedogene and more highly methylated than the Ag0 variant which is expressed.	AT1G47370-AG0;RBA1;response to the bacterial type III effector protein HopBA1		defense response by callose deposition;positive regulation of plant-type hypersensitive response;DNA catabolic process;NAD+ catabolic process;NADP+ catabolic process;RNA catabolic process;cAMP biosynthetic process;cGMP biosynthetic process;defense response;induction of programmed cell death;positive regulation of programmed cell death;signal transduction;nucleus;cytoplasm;nucleus;NAD+ nucleosidas…
Locus:2203881	AT1G62630	protein_coding	Disease resistance protein (CC-NBS-LRR class) family;(source:Araport11)	N/A		N-terminal protein myristoylation;defense response to other organism;nucleus;ADP binding;guard cell;rosette leaf,
Locus:2206495	AT1G57670	protein_coding	Toll-Interleukin-Resistance (TIR) domain family protein;(source:Araport11)	N/A		defense response;signal transduction;nucleus;cytoplasm;molecular_function,
Locus:2009415	AT1G57830	protein_coding	Toll-Interleukin-Resistance (TIR) domain family protein;(source:Araport11)	N/A		defense response;signal transduction;nucleus;cytoplasm;molecular_function;LP.02 two leaves visible stage;LP.04 four leaves visible stage;LP.06 six leaves visible stage;LP.08 eight leaves visible stage;LP.10 ten leaves visible stage;LP.12 twelve leaves visible stage;flowering stage;petal differentiation and expansion stage;vascular leaf senescent stage;carpel;cauline leaf;collective leaf structure…
Locus:2010738	AT1G56510	protein_coding	TIR-NB-LRR protein that confers resistance to four races of Albugo candida.	ACTIVATED DISEASE RESISTANCE 2;ADR2;WHITE RUST RESISTANCE 4;WHITE RUST RESISTANCE 4 A;WRR4;WRR4A		defense response;defense response to oomycetes;cellular response to UV;signal transduction;chloroplast;cytoplasm;ADP binding;NAD+ nucleosidase activity, cyclic ADP-ribose generating;LP.02 two leaves visible stage;LP.04 four leaves visible stage;LP.06 six leaves visible stage;LP.08 eight leaves visible stage;LP.10 ten leaves visible stage;LP.12 twelve leaves visible stage;flowering stage;petal dif…
Locus:2011541	AT1G52900	protein_coding	Toll-Interleukin-Resistance (TIR) domain family protein;(source:Araport11)	N/A		signal transduction;cytoplasm;molecular_function,
Locus:2031366	AT1G63350	protein_coding	Disease resistance protein (CC-NBS-LRR class) family;(source:Araport11)	N/A		N-terminal protein myristoylation;defense response to other organism;cellular_component;ADP binding;LP.04 four leaves visible stage;LP.06 six leaves visible stage;LP.08 eight leaves visible stage;flowering stage;collective leaf structure;cotyledon;guard cell;hypocotyl;stamen;stem;vascular leaf,
Locus:2033921	AT1G51480	protein_coding	disease resistance protein (CC-NBS-LRR class) family protein;(source:Araport11)	RESISTANCE SILENCED GENE 1;RSG1		defense response to other organism;cellular_component;ADP binding,
Locus:504956277	AT1G09665	protein_coding	Toll-Interleukin-Resistance (TIR) domain family protein;(source:Araport11)	N/A		defense response;signal transduction;nucleus;cytoplasm;molecular_function,
Locus:2039405	AT2G16870	protein_coding	Disease resistance protein (TIR-NBS-LRR class) family;(source:Araport11)	N/A		defense response;signal transduction;cellular_component;ADP binding;ATP hydrolysis activity;guard cell,
Locus:2827639	AT2G17060	protein_coding	Disease resistance protein (TIR-NBS-LRR class) family;(source:Araport11)	N/A		defense response;signal transduction;cytoplasm;ADP binding;root,
Locus:2205824	AT1G27170	protein_coding	transmembrane receptors / ATP binding protein;(source:Araport11)	N/A		defense response;signal transduction;cytoplasm;plasmodesma;ADP binding;guard cell,
Locus:2006932	AT1G33560	protein_coding	Encodes a NBS-LRR disease resistance protein that possesses N-terminal kinase subdomains. Activation tagged mutant of ADR1 showed elevated levels of SA and reactive oxygen species in addition to number of defense gene transcripts. Exhibits resistance to number of microbial pathogens.	ACTIVATED DISEASE RESISTANCE 1;ADR1	helper	defense response to bacterium;response to other organism;response to water deprivation;defense response to fungus;cellular_component;ADP binding;kinase activity;LP.02 two leaves visible stage;LP.04 four leaves visible stage;LP.06 six leaves visible stage;LP.08 eight leaves visible stage;LP.10 ten leaves visible stage;LP.12 twelve leaves visible stage;flowering stage;mature plant embryo stage;peta…
Locus:2008440	AT1G61180	protein_coding	Coiled-coil nucleotide-binding leucine-rich-repeat protein involved in disease resistance.	UNI		defense response to other organism;plasma membrane;ADP binding;cultured plant cell;guard cell,
Locus:2008510	AT1G61190	protein_coding	Putative CC-NB-LRR resistance gene. It's ortholog in ecotype Wei-0 RPP39 (R_190-Wei-0; accession number JQ045573, PMID:22359513) has been shown experimentally to recognize the effector ATR39-1 produced by Hyaloperonospora arabidopsidis (Hpa).	N/A		defense response to other organism;mitochondrion;ADP binding;guard cell,
Locus:2028681	AT1G31540	protein_coding	Disease resistance protein (TIR-NBS-LRR class) family;(source:Araport11)	N/A		defense response;signal transduction;cytoplasm;plasmodesma;ADP binding;ATP hydrolysis activity;NAD+ nucleosidase activity, cyclic ADP-ribose generating;LP.04 four leaves visible stage;LP.10 ten leaves visible stage;LP.12 twelve leaves visible stage;flowering stage;petal differentiation and expansion stage;vascular leaf senescent stage;collective leaf structure;flower;guard cell;inflorescence meri…
Locus:2201996	AT1G12220	protein_coding	Resistance gene; mediates resistance against the bacterial pathogen Pseudomonas syringae. Contains a putative nucleotide binding site composed of kinase-1a (or P-loop), kinase-2a, and putative kinase-3a domains, 13 imperfect leucine-rich repeats, a potential leucine zipper, and two uncharacterized motifs that are well conserved in products of previously isolated R genes. Confers resistance to Pse…	RESISTANT TO P. SYRINGAE 5;RPS5		defense response;defense response to bacterium;plant-type hypersensitive response;programmed cell death;N-terminal protein myristoylation;defense response to other organism;intracellular anatomical structure;plasma membrane;ADP binding;identical protein binding;nucleotide binding;protein binding;signaling receptor activity;LP.02 two leaves visible stage;LP.04 four leaves visible stage;LP.06 six l…
Locus:2205804	AT1G27180	protein_coding	disease resistance protein (TIR-NBS-LRR class);(source:Araport11)	N/A		defense response;signal transduction;cytoplasm;cytosol;nucleus;ADP binding;guard cell;rosette leaf,
Locus:2034770	AT1G12280	protein_coding	Encodes a NB-LRR protein SUMM2 involved in defense response to bacterium.SUMM2 is downstream of MPK4 as mutants in summ2 suppress a number of mpk4 phenotypes.	SUMM2;SUPPRESSOR OF MKK1 MKK2 2		defense response;regulation of reactive oxygen species metabolic process;defense response to other organism;nucleus;ADP binding;protein binding;LP.02 two leaves visible stage;LP.04 four leaves visible stage;LP.06 six leaves visible stage;LP.08 eight leaves visible stage;LP.10 ten leaves visible stage;LP.12 twelve leaves visible stage;flowering stage;petal differentiation and expansion stage;vascu…
Locus:2036214	AT1G15890	protein_coding	Disease resistance protein (CC-NBS-LRR class) family;(source:Araport11)	N/A		defense response to other organism;mitochondrion;nucleus;ADP binding;LP.04 four leaves visible stage;LP.06 six leaves visible stage;LP.08 eight leaves visible stage;LP.10 ten leaves visible stage;flowering stage;vascular leaf senescent stage;cauline leaf;collective leaf structure;cotyledon;guard cell;inflorescence meristem;root;stamen;stem;vascular leaf,
Locus:2197409	AT1G10920	protein_coding	Encodes LOV1; a disease susceptibility gene that, paradoxically, is a member of the NBS-LRR resistance gene family. Conditions susceptibility to the fungus Cochliobolus victoriae and victorin-dependent induction of defense-associated proteins. Saturation mutagenesis identified 59 lov mutations that all display reduced susceptibility to vitorin. Mutations in known defense response pathways do not …	LOCUS ORCHESTRATING VICTORIN EFFECTS1;LOV1		defense response to fungus;response to molecule of fungal origin;defense response to other organism;nucleus;plasma membrane;ADP binding;LP.02 two leaves visible stage;LP.04 four leaves visible stage;LP.10 ten leaves visible stage;flowering stage;petal differentiation and expansion stage;plant embryo bilateral stage;plant embryo cotyledonary stage;collective leaf structure;cotyledon;flower;flower …
Locus:2201986	AT1G12210	protein_coding	RFL1 has high sequence similarity to the adjacent disease resistance (R) gene RPS5.	RFL1;RPS5-like 1		response to bacterium;N-terminal protein myristoylation;defense response to other organism;nucleus;ADP binding;flowering stage;petal differentiation and expansion stage;plant embryo bilateral stage;guard cell;plant embryo;sepal;shoot apex;stamen;stem,
Locus:2007873	AT1G17610	protein_coding	TN-type protein that controls temperature-dependent growth and defense responses .Mutant accumulates steryl-esters at low temperatures and shows temperature dependent activation of defense responses..	CHILLING SENSITIVE 1;CHS1		borate transport;response to cold;defense response;signal transduction;chloroplast;ADP binding;NAD+ nucleosidase activity, cyclic ADP-ribose generating;protein binding;LP.02 two leaves visible stage;LP.04 four leaves visible stage;LP.06 six leaves visible stage;LP.08 eight leaves visible stage;LP.10 ten leaves visible stage;LP.12 twelve leaves visible stage;flowering stage;petal differentiation a…
Locus:2034765	AT1G12290	protein_coding	NLR protein localized to plasma membrane. Overexpression triggers cell death. Has myristolation site at Gly2 which is required for membrane localization.	L5		positive regulation of programmed cell death;N-terminal protein myristoylation;defense response to other organism;plasma membrane;ADP binding;flowering stage;guard cell;inflorescence meristem;root;stamen;stem,
Locus:2195683	AT1G60320	protein_coding	Toll-Interleukin-Resistance (TIR) domain family protein;(source:Araport11)	N/A		defense response;signal transduction;nucleus;cytoplasm;molecular_function,
Locus:2011982	AT1G50180	protein_coding	Host immune receptor which recognizes the conserved effectors AvrE and HopAA1. plays a negative role in plant alkali stress tolerance by interacting with AHA1 and provide a perspective to investigate the regulatory mechanism of PM H+-ATPase activity at the single-particle level.	CAR1;CEL-ACTIVATED RESISTANCE 1		defense response to other organism;plasmodesma;ADP binding;guard cell;shoot system,
Locus:2007863	AT1G17600	protein_coding	SOC3 is a TIR-NB-leucine-rich repeat (TNL) protein.Mutants suppress loss of chs2 phenotype of auto-activation of immunity. When the TIR domain of SOC3 interacts with CHS2 the binding results in temperature activation of cell death; the suppressors inhibit this interaction.	SOC3		regulation of innate immune response;defense response;signal transduction;cytoplasm;nucleus;ADP binding;NAD+ nucleosidase activity, cyclic ADP-ribose generating;protein binding;LP.10 ten leaves visible stage;collective leaf structure;guard cell;vascular leaf,
Locus:1006230302	AT4G23515	protein_coding	Toll-Interleukin-Resistance (TIR) domain family protein;(source:Araport11)	N/A		defense response;signal transduction;nucleus;cytoplasm;molecular_function,
Locus:1006230308	AT4G19925	protein_coding	Toll-Interleukin-Resistance (TIR) domain family protein;(source:Araport11)	N/A		defense response;signal transduction;nucleus;cytoplasm;molecular_function,
Locus:1009023443	AT5G38344	protein_coding	Toll-Interleukin-Resistance (TIR) domain family protein;(source:Araport11)	N/A		signal transduction;nucleus;chloroplast;molecular_function,
Locus:2164486	AT5G40910	protein_coding	Located in high/low density leaf shape QTL.	N/A		defense response;signal transduction;cellular_component;ADP binding;ATP hydrolysis activity;LP.02 two leaves visible stage;LP.04 four leaves visible stage;LP.06 six leaves visible stage;LP.08 eight leaves visible stage;LP.10 ten leaves visible stage;LP.12 twelve leaves visible stage;flowering stage;mature plant embryo stage;petal differentiation and expansion stage;plant embryo bilateral stage;pl…
Locus:2151491	AT5G46450	protein_coding	Disease resistance protein (TIR-NBS-LRR class) family;(source:Araport11)	N/A		defense response;signal transduction;cellular_component;ADP binding;ATP hydrolysis activity;LP.02 two leaves visible stage;LP.04 four leaves visible stage;LP.06 six leaves visible stage;LP.08 eight leaves visible stage;LP.10 ten leaves visible stage;LP.12 twelve leaves visible stage;flowering stage;petal differentiation and expansion stage;plant embryo cotyledonary stage;plant embryo globular sta…
Locus:2152252	AT5G38850	protein_coding	TNL-encoding miR825-5p target. Modulated by miR825-5p; triggering g defensive responses against the sucking acari Tetranychus urticae or the chewing insect Pieris brassicae.	MICRORNA-SILENCED TNL1;MIST1		response to insect;cytoplasm;ADP binding;ATP hydrolysis activity;LP.02 two leaves visible stage;LP.04 four leaves visible stage;LP.06 six leaves visible stage;LP.08 eight leaves visible stage;LP.10 ten leaves visible stage;LP.12 twelve leaves visible stage;flowering stage;petal differentiation and expansion stage;vascular leaf senescent stage;carpel;cauline leaf;collective leaf structure;cotyledo…
Locus:2158485	AT5G45260	protein_coding	Confers resistance to Ralstonia solanacearum. Similar to NBLS-TIR resistance genes;and also contains similarity to transcription factors. Interacts with pathogen effector protein AvrPop2.	ARABIDOPSIS THALIANA WRKY DOMAIN PROTEIN 52;ATWRKY52;RESISTANT TO RALSTONIA SOLANACEARUM 1;RRS1;RRS1-R;SENSITIVE TO LOW HUMIDITY 1;SLH1		defense response to bacterium;plant-type hypersensitive response;regulation of DNA-templated transcription;signal transduction;cytoplasm;nucleus;ADP binding;DNA binding;DNA-binding transcription factor activity;identical protein binding;protein binding;sequence-specific DNA binding;LP.02 two leaves visible stage;LP.04 four leaves visible stage;LP.06 six leaves visible stage;LP.08 eight leaves vis…
Locus:2160487	AT5G41550	protein_coding	Modulated by miR825-5p; triggering g defensive responses against the sucking acari Tetranychus urticae or the chewing insect Pieris brassicae.	MRT2		response to insect;cellular_component;ADP binding;ATP hydrolysis activity;root,
Locus:2163568	AT5G45490	protein_coding	P-loop containing nucleoside triphosphate hydrolases superfamily protein;(source:Araport11)	N/A		defense response to fungus;nucleus;ADP binding;guard cell,
Locus:2170408	AT5G46270	protein_coding	Disease resistance protein (TIR-NBS-LRR class) family;(source:Araport11)	N/A		defense response;signal transduction;chloroplast;ADP binding;ATP hydrolysis activity;NAD+ nucleosidase activity, cyclic ADP-ribose generating;LP.02 two leaves visible stage;LP.04 four leaves visible stage;LP.06 six leaves visible stage;LP.08 eight leaves visible stage;LP.10 ten leaves visible stage;LP.12 twelve leaves visible stage;flowering stage;petal differentiation and expansion stage;plant e…
Locus:2122209	AT4G36150	protein_coding	TIR domain containing intracellular immune receptor; required for defense signaling initiated by some transmembrane pattern recognition receptors and contributes to the unbridled spread of cell death in lesion simulating disease 1. Together with RNLs; SADR1 regulates defense gene expression at infection site borders, likely in a non-cell autonomous manner.	SAA1;SADR1;SUPPRESSOR OF AITF1-INDUCED AUTOIMMUNITY 1);Suppressor of ADR1-L2 1		defense response;signal transduction;chloroplast;ADP binding;LP.02 two leaves visible stage;LP.04 four leaves visible stage;LP.06 six leaves visible stage;LP.08 eight leaves visible stage;LP.10 ten leaves visible stage;LP.12 twelve leaves visible stage;flowering stage;mature plant embryo stage;petal differentiation and expansion stage;plant embryo bilateral stage;plant embryo cotyledonary stage;p…
Locus:2122199	AT4G36140	protein_coding	Intracellular immune receptor; in a head-to-head configuration with SADR1 similar to the sensor/executor TNL pair RRS1?RPS4; wowever, CRISPR-derived SADR1-P1 loss-of-function allele sadr1-p1-c1 (c.247_332del) did not modify ADR1-L2 DV autoactivity therefore indicating that the genomically paired TNL SADR1 is required for the ADR1-L2 DV activation mimic phenotype.	SADR1-PAIRED 1		signal transduction;chloroplast;cytoplasm;ADP binding;ATP hydrolysis activity;LP.06 six leaves visible stage;LP.10 ten leaves visible stage;flowering stage;mature plant embryo stage;petal differentiation and expansion stage;plant embryo bilateral stage;plant embryo cotyledonary stage;plant embryo globular stage;vascular leaf senescent stage;carpel;cauline leaf;collective leaf structure;cotyledon;…
Locus:2151466	AT5G46510	protein_coding	Disease resistance protein (TIR-NBS-LRR class) family;(source:Araport11)	VARIATION IN COMPOUND TRIGGERED ROOT GROWTH RESPONSE-LIKE;VICTL		signal transduction;cytoplasm;cytosol;ADP binding;ATP hydrolysis activity;LP.04 four leaves visible stage;LP.06 six leaves visible stage;LP.08 eight leaves visible stage;LP.10 ten leaves visible stage;LP.12 twelve leaves visible stage;flowering stage;mature plant embryo stage;petal differentiation and expansion stage;plant embryo bilateral stage;plant embryo cotyledonary stage;plant embryo globul…
Locus:2151476	AT5G46520	protein_coding	VICTR (VARIATION IN COMPOUND TRIGGERED ROOT growth response) encodes a TIR-NB-LRR (for Toll-Interleukin1 Receptor-nucleotide binding-Leucine-rich repeat) protein. VICTR is necessary for DFPM-induced root growth arrest and inhibition of abscisic acid-induced stomatal closing (DFPM is [5-(3;4-dichlorophenyl)furan-2-yl]-piperidine-1-ylmethanethione)(PMID:21620700). DFPM-mediated root growth arrest i…	ACQOS;ACQUIRED OSMOTOLERANCE;VARIATION IN COMPOUND TRIGGERED ROOT GROWTH RESPONSE;VICTR		regulation of root meristem growth;signal transduction;cytosol;nucleus;ADP binding;ATP hydrolysis activity;NAD+ nucleosidase activity, cyclic ADP-ribose generating;protein binding;LP.02 two leaves visible stage;LP.04 four leaves visible stage;LP.06 six leaves visible stage;LP.08 eight leaves visible stage;LP.10 ten leaves visible stage;LP.12 twelve leaves visible stage;flowering stage;petal diffe…
Locus:2152536	AT5G48620	protein_coding	Disease resistance protein (CC-NBS-LRR class) family;(source:Araport11)	N/A		defense response to other organism;cellular_component;ADP binding;cultured plant cell;guard cell,
Locus:2153072	AT5G51630	protein_coding	Disease resistance protein (TIR-NBS-LRR class) family;(source:Araport11)	N/A		defense response;signal transduction;cytoplasm;ADP binding;ATP hydrolysis activity;flowering stage;petal differentiation and expansion stage;plant embryo bilateral stage;plant embryo cotyledonary stage;carpel;collective leaf structure;flower;guard cell;hypocotyl;plant embryo;root;seed;stamen;stem,
Locus:2153222	AT5G45090	protein_coding	phloem protein 2-A7;(source:Araport11)	AtPP2-A7;PP2-A7;Phloem protein 2-A7;phloem protein 2-A7		defense response;signal transduction;nucleus;chloroplast;nucleus;carbohydrate binding;flowering stage;mature plant embryo stage;vascular leaf senescent stage;hypocotyl;plant sperm cell;root;seed;stamen;stem;vascular leaf,
Locus:2153338	AT5G45240	protein_coding	Disease resistance protein (TIR-NBS-LRR class);(source:Araport11)	N/A		defense response;signal transduction;cytoplasm;ADP binding,
Locus:2153373	AT5G45220	protein_coding	Disease resistance protein (TIR-NBS-LRR class) family;(source:Araport11)	N/A		defense response;signal transduction;nucleus;chloroplast;molecular_function;root,
Locus:2153363	AT5G45200	protein_coding	Disease resistance protein (TIR-NBS-LRR class) family;(source:Araport11)	N/A		defense response;signal transduction;cytoplasm;ADP binding,
Locus:2155322	AT5G44870	protein_coding	Encodes LAZ5; a TIR-class NB-LRR R protein of unknown pathogen specificity with sequence similarity to RPS4, an R protein conferring resistance to Pseudomonas syringae expressing the effector AvrRPS4. Overexpression of LAZ5 results in hypersensitive cell death (plants did not survive to set seeds).	LAZ5;LAZARUS 5;TOLERANCE TO TOBACCO RINGSPOT VIRUS 1;TTR1		defense response to virus;plant-type hypersensitive response;response to virus;defense response;signal transduction;cytoplasm;ADP binding;NAD+ nucleosidase activity, cyclic ADP-ribose generating;LP.02 two leaves visible stage;LP.04 four leaves visible stage;LP.06 six leaves visible stage;LP.08 eight leaves visible stage;LP.10 ten leaves visible stage;LP.12 twelve leaves visible stage;flowering st…
Locus:2156579	AT5G48770	protein_coding	Disease resistance protein (TIR-NBS-LRR class) family;(source:Araport11)	N/A		defense response;signal transduction;cellular_component;ADP binding;guard cell,
Locus:2160472	AT5G41540	protein_coding	Disease resistance protein (TIR-NBS-LRR class) family;(source:Araport11)	N/A		signal transduction;cytoplasm;cytosol;ADP binding;ATP hydrolysis activity;rosette leaf,
Locus:2167457	AT5G36930	protein_coding	Disease resistance protein (TIR-NBS-LRR class) family;(source:Araport11)	N/A		defense response;signal transduction;cytoplasm;ADP binding;LP.02 two leaves visible stage;LP.04 four leaves visible stage;LP.06 six leaves visible stage;LP.08 eight leaves visible stage;LP.10 ten leaves visible stage;LP.12 twelve leaves visible stage;flowering stage;mature plant embryo stage;petal differentiation and expansion stage;plant embryo bilateral stage;plant embryo cotyledonary stage;pla…
Locus:2171479	AT5G47280	protein_coding	NLR (nucleotide-binding and leucine-rich repeat) gene; together with AT5G47260 controls broad-spectrum quantitative partial resistance to the root pathogen P. brassicae. Both genes are epigenetically regulated.	ADR1-L3;ADR1-like 3		defense response to fungus;cellular_component;ADP binding,
Locus:2171589	AT5G47260	protein_coding	NLR (nucleotide-binding and leucine-rich repeat) gene; together with AT5G47280 controls broad-spectrum quantitative partial resistance to the root pathogen P. brassicae. Both genes are epigenetically regulated.	N/A		defense response to other organism;mitochondrion;ADP binding;ATP hydrolysis activity;GTP binding,
Locus:2175075	AT5G41750	protein_coding	Disease resistance protein (TIR-NBS-LRR class) family;(source:Araport11)	N/A		signal transduction;cellular_component;ADP binding;ATP hydrolysis activity;guard cell,
Locus:2176486	AT5G43470	protein_coding	Confers resistance to Peronospora parasitica. In arabidopsis ecotype Dijon-17; HRT-mediated signaling is dependent on light for the induction of hypersensitive response and resistance to turnip crinkle virus.	HRT;HYPERSENSITIVE RESPONSE TO TCV;RCY1;RECOGNITION OF PERONOSPORA PARASITICA 8;RESISTANT TO CMV(Y) 1;RPP8		defense response;defense response to virus;plant-type hypersensitive response;response to light stimulus;response to other organism;cellular response to salicylic acid stimulus;defense response to other organism;defense response to virus;positive regulation of defense response to virus by host;response to absence of light;response to blue light;response to oomycetes;response to salicylic acid;res…
Locus:2118106	AT4G12010	protein_coding	Leucine-rich repeat domain (NLR) receptor. Dominant negative alleles suppress catma3 autoimmunity. Co-regulates with WRKY19 basal levels of immunity to root-knot nematodes.	DOMINANT SUPRESSOR OF CAMTA3 NUMBER 1;DSC1		defense response to bacterium;signal transduction;cellular_component;ADP binding;NAD+ nucleosidase activity, cyclic ADP-ribose generating;protein binding;LP.02 two leaves visible stage;LP.04 four leaves visible stage;LP.06 six leaves visible stage;LP.08 eight leaves visible stage;LP.10 ten leaves visible stage;LP.12 twelve leaves visible stage;flowering stage;mature plant embryo stage;petal diffe…
Locus:2119196	AT4G33300	protein_coding	Encodes a member of the ADR1 family nucleotide-binding leucine-rich repeat (NB-LRR) immune receptors.	ADR1-L1;ADR1-like 1	helper	defense response to bacterium;defense response to fungus;apoplast;chloroplast;ADP binding;LP.02 two leaves visible stage;LP.04 four leaves visible stage;LP.06 six leaves visible stage;LP.08 eight leaves visible stage;LP.10 ten leaves visible stage;LP.12 twelve leaves visible stage;flowering stage;mature plant embryo stage;petal differentiation and expansion stage;plant embryo bilateral stage;plan…
Locus:2130255	AT4G16930	protein_coding	Toll-Interleukin-Resistance (TIR) domain-containing protein;(source:Araport11)	N/A		defense response;signal transduction;cytoplasm;molecular_function,
Locus:2131689	AT4G27220	protein_coding	NB-ARC domain-containing disease resistance protein;(source:Araport11)	N/A		defense response to other organism;mitochondrion;ADP binding,
Locus:2151516	AT5G46490	protein_coding	Disease resistance protein (TIR-NBS-LRR class) family;(source:Araport11)	N/A		defense response;signal transduction;chloroplast;ADP binding;ATP hydrolysis activity;guard cell,
Locus:2151506	AT5G46470	protein_coding	Encodes RPS6 (RESISTANT TO P. SYRINGAE 6); a member of the TIR-NBS-LRR class resistance protein.	RESISTANT TO P. SYRINGAE 6;RPS6		defense response to bacterium;signal transduction;cellular_component;ADP binding;ATP hydrolysis activity;NAD+ nucleosidase activity, cyclic ADP-ribose generating;LP.02 two leaves visible stage;LP.04 four leaves visible stage;LP.06 six leaves visible stage;LP.08 eight leaves visible stage;LP.10 ten leaves visible stage;LP.12 twelve leaves visible stage;flowering stage;mature plant embryo stage;pet…
Locus:2153217	AT5G45080	protein_coding	phloem protein 2-A6;(source:Araport11)	AtPP2-A6;PP2-A6;Phloem protein 2-A6;phloem protein 2-A6		defense response;signal transduction;nucleus;cytoplasm;NAD+ nucleosidase activity, cyclic ADP-ribose generating;carbohydrate binding;LP.02 two leaves visible stage;LP.04 four leaves visible stage;LP.08 eight leaves visible stage;LP.10 ten leaves visible stage;LP.12 twelve leaves visible stage;flowering stage;petal differentiation and expansion stage;plant embryo globular stage;vascular leaf senes…
Locus:2153368	AT5G45210	protein_coding	Susceptibility factor in response to R. solanacearum. Expression of BWS1 leads to the suppression of immunity triggered by different R. solanacearum effectors. BWS1 directly interacts with RipAC T3E; and SGT1b (SUPPRESSOR OF G2 ALLELE OF skp1), the latter interaction being suppressed by RipAC. Putative role as a quantitative susceptibility factor directly targeted by the T3E RipAC, mediating a ne…	BWS1;Bacterial Wilt Susceptibility 1		defense response;signal transduction;cytoplasm;ADP binding;protein binding;root,
Locus:2155189	AT5G49140	protein_coding	Disease resistance protein (TIR-NBS-LRR class) family;(source:Araport11)	N/A		defense response;signal transduction;cytoplasm;ADP binding,
Locus:2155362	AT5G44900	protein_coding	TIR-X gene involved in the defense against pathogenic fungi or insect herbivory attack.	TIRP		defense response;response to fungus;signal transduction;nucleus;cytoplasm;molecular_function,
Locus:2155347	AT5G45050	protein_coding	Encodes a member of the WRKY Transcription Factor (Group II-e) family.	ATWRKY16;WRKY16		defense response;defense response to bacterium;innate immune response-activating signaling pathway;regulation of DNA-templated transcription;signal transduction;nucleus;plant-type vacuole;DNA-binding transcription factor activity;protein binding;transcription cis-regulatory region binding;LP.02 two leaves visible stage;LP.04 four leaves visible stage;LP.06 six leaves visible stage;LP.08 eight lea…
Locus:2155372	AT5G44910	protein_coding	Toll-Interleukin-Resistance (TIR) domain family protein;(source:Araport11)	N/A		defense response;signal transduction;nucleus;cytoplasm;molecular_function;endosperm;guard cell;hypocotyl;root,
Locus:2155382	AT5G44920	protein_coding	Encodes a KASH domain protein that localizes to the nuclear envelope and affects nuclear morphology.	ATTIK;TIK;TIR-KASH PROTEIN		defense response;signal transduction;nucleus;cytoplasm;endoplasmic reticulum;nuclear envelope;NAD+ nucleosidase activity, cyclic ADP-ribose generating;protein binding;LP.02 two leaves visible stage;LP.04 four leaves visible stage;LP.06 six leaves visible stage;LP.08 eight leaves visible stage;flowering stage;mature plant embryo stage;petal differentiation and expansion stage;plant embryo bilatera…
Locus:2156494	AT5G48780	protein_coding	disease resistance protein (TIR-NBS class);(source:Araport11)	TIR-NBS20;TN20		defense response;signal transduction;chloroplast;ADP binding;L mature pollen stage;M germinated pollen stage;flowering stage;flower;pollen;pollen tube cell;root;stem,
Locus:2158475	AT5G45250	protein_coding	RPS4 belongs to the Toll/interleukin-1 receptor (TIR)-nucleotide binding site (NBS)-Leu-rich repeat (LRR) class of disease resistance (R ) genes. Confers specific resistance to Pseudomonas syringae pv. tomato carrying the avirulence gene AvrRPS4. Produces alternative transcripts with truncated open reading frames.	RESISTANT TO P. SYRINGAE 4;RPS4		defense response;defense response to bacterium;innate immune response-activating signaling pathway;plant-type hypersensitive response;cytoplasm;endomembrane system;membrane;nucleus;ADP binding;NAD+ nucleosidase activity, cyclic ADP-ribose generating;identical protein binding;protein binding;LP.02 two leaves visible stage;LP.04 four leaves visible stage;LP.06 six leaves visible stage;LP.08 eight l…
Locus:2163426	AT5G44510	protein_coding	Encodes TAO1 (Target of AvrB Operation); a TIR-NB-LRR protein that contributes to disease resistance induced by the Pseudomonas syringae effector AvrB.	TAO1;TARGET OF AVRB OPERATION1		defense response to bacterium;defense response;defense response to bacterium;signal transduction;chloroplast;ADP binding;NAD+ nucleosidase activity, cyclic ADP-ribose generating;flowering stage;mature plant embryo stage;petal differentiation and expansion stage;plant embryo bilateral stage;plant embryo cotyledonary stage;plant embryo globular stage;carpel;collective leaf structure;flower;flower p…
Locus:2163498	AT5G45440	protein_coding	P-loop containing nucleoside triphosphate hydrolases superfamily protein;(source:Araport11)	N/A		nucleus;ADP binding,
Locus:2169523	AT5G35450	protein_coding	Disease resistance protein (CC-NBS-LRR class) family;(source:Araport11)	N/A		defense response to other organism;cellular_component;ADP binding;LP.02 two leaves visible stage;LP.04 four leaves visible stage;LP.06 six leaves visible stage;LP.08 eight leaves visible stage;LP.10 ten leaves visible stage;LP.12 twelve leaves visible stage;flowering stage;petal differentiation and expansion stage;plant embryo bilateral stage;vascular leaf senescent stage;carpel;cauline leaf;coll…
Locus:2170488	AT5G46260	protein_coding	disease resistance protein (TIR-NBS-LRR class) family;(source:Araport11)	N/A		signal transduction;cellular_component;ADP binding;ATP hydrolysis activity;guard cell,
Locus:2171579	AT5G47250	protein_coding	LRR and NB-ARC domains-containing disease resistance protein;(source:Araport11)	N/A		defense response to other organism;cytosol;mitochondrion;ADP binding;LP.02 two leaves visible stage;LP.06 six leaves visible stage;LP.10 ten leaves visible stage;LP.12 twelve leaves visible stage;flowering stage;mature plant embryo stage;petal differentiation and expansion stage;plant embryo bilateral stage;plant embryo cotyledonary stage;plant embryo globular stage;vascular leaf senescent stage;…
Locus:2173293	AT5G38340	protein_coding	Disease resistance protein (TIR-NBS-LRR class) family;(source:Araport11)	N/A		defense response;signal transduction;chloroplast;ADP binding;LP.02 two leaves visible stage;LP.04 four leaves visible stage;LP.06 six leaves visible stage;LP.10 ten leaves visible stage;petal differentiation and expansion stage;plant embryo bilateral stage;vascular leaf senescent stage;carpel;collective leaf structure;flower;hypocotyl;leaf lamina base;petiole;plant embryo;root;sepal;shoot apex;sh…
Locus:2175070	AT5G41740	protein_coding	Disease resistance protein (TIR-NBS-LRR class) family;(source:Araport11)	N/A		defense response;signal transduction;chloroplast;nucleus;ADP binding;ATP hydrolysis activity;guard cell,
Locus:2117974	AT4G23510	protein_coding	Disease resistance protein (TIR-NBS-LRR class) family;(source:Araport11)	N/A		defense response;signal transduction;nucleus;chloroplast;cytoplasm;vacuole;molecular_function;hypocotyl;pollen;root,
Locus:2122955	AT4G19500	protein_coding	nucleoside-triphosphatase/transmembrane receptor/nucleotide binding/ATP binding protein;(source:Araport11)	RPP2A;recognition of Peronospora parasitica 2A		defense response;signal transduction;cytoplasm;ADP binding;ATP hydrolysis activity;NAD+ nucleosidase activity, cyclic ADP-ribose generating;L mature pollen stage;LP.02 two leaves visible stage;LP.04 four leaves visible stage;LP.06 six leaves visible stage;LP.08 eight leaves visible stage;LP.10 ten leaves visible stage;LP.12 twelve leaves visible stage;M germinated pollen stage;flowering stage;mat…
Locus:2122985	AT4G19530	protein_coding	Encodes a TIR-NB-LRR resistance protein. Transient expression in tobacco induces cell death.	N/A		defense response;innate immune response-activating signaling pathway;cytoplasm;ADP binding;NAD+ nucleosidase activity, cyclic ADP-ribose generating;LP.02 two leaves visible stage;LP.04 four leaves visible stage;LP.06 six leaves visible stage;LP.08 eight leaves visible stage;LP.10 ten leaves visible stage;LP.12 twelve leaves visible stage;flowering stage;petal differentiation and expansion stage;v…
Locus:2128273	AT4G11340	protein_coding	Disease resistance protein (TIR-NBS-LRR class) family;(source:Araport11)	N/A		defense response;signal transduction;nucleus;cytoplasm;molecular_function;stem,
Locus:2129221	AT4G16860	protein_coding	Confers resistance to Peronospora parasitica. RPP4 is coordinately regulated by transcriptional activation and RNA silencing.	CHILLING SENSITIVE 2;CHS2;RPP4;recognition of peronospora parasitica 4		defense response;response to cold;defense response;signal transduction;chloroplast;nucleus;ADP binding;LRR domain binding;NAD+ nucleosidase activity, cyclic ADP-ribose generating;protein binding;L mature pollen stage;LP.02 two leaves visible stage;LP.04 four leaves visible stage;LP.06 six leaves visible stage;LP.08 eight leaves visible stage;LP.10 ten leaves visible stage;LP.12 twelve leaves visi…
Locus:2130280	AT4G16960	protein_coding	Redundant function together with SIKIC1 and 2 in SNC1-mediated autoimmunity. Protein levels controlled by MUSE1 and MUSE2.	SIDEKICK SNC1 3;SIKIC3		defense response;signal transduction;chloroplast;ADP binding;ATP hydrolysis activity;guard cell,
Locus:2130270	AT4G16950	protein_coding	Contains a putative nucleotide binding site and leucine-rich repeats. Similar to the plant resistance genes N and L6; and to the toll and interleukin-1 receptors. Confers resistance to Peronospora parasitica.Redundant function together with SIKIC1 and 3 in SNC1-mediated autoimmunity. Protein levels controlled by MUSE1 and MUSE2.	RECOGNITION OF PERONOSPORA PARASITICA 5;RPP5;SIDEKICK SNC1 2;SIKIC2		defense response;defense response;signal transduction;cellular_component;ADP binding;NAD+ nucleosidase activity, cyclic ADP-ribose generating;nucleotide binding;protein binding;L mature pollen stage;LP.02 two leaves visible stage;LP.04 four leaves visible stage;LP.06 six leaves visible stage;LP.08 eight leaves visible stage;LP.10 ten leaves visible stage;LP.12 twelve leaves visible stage;M germin…
Locus:2132741	AT4G10780	protein_coding	LRR and NB-ARC domains-containing disease resistance protein;(source:Araport11)	N/A		defense response to other organism;chloroplast;ADP binding,
Locus:2133662	AT4G09360	protein_coding	NB-ARC domain-containing disease resistance protein;(source:Araport11)	N/A		defense response;cytoplasm;ADP binding;ATP hydrolysis activity,
Locus:2133732	AT4G09420	protein_coding	Disease resistance protein (TIR-NBS class);(source:Araport11)	TIR-NBS15;TN15		defense response;signal transduction;chloroplast;ADP binding;LP.04 four leaves visible stage;LP.06 six leaves visible stage;LP.08 eight leaves visible stage;LP.10 ten leaves visible stage;vascular leaf senescent stage;collective leaf structure;cotyledon;guard cell;shoot apex;vascular leaf,
Locus:2136108	AT4G11170	protein_coding	Encodes RMG1 (Resistance Methylated Gene 1); a NB-LRR disease resistance protein with a Toll/interleukin-1 receptor (TIR) domain at its N terminus. RMG1 is expressed at high levels in response to flg22 and in naive met1/nrpd2 relative to wild-type plants. Expression of this gene is controlled by DNA methylation in its promoter region. The RMG1 promoter region is constitutively demethylated by act…	RESISTANCE METHYLATED GENE 1;RMG1		response to ozone;signal transduction;cytoplasm;mitochondrion;ADP binding;ATP hydrolysis activity;NAD+ nucleosidase activity, cyclic ADP-ribose generating;flowering stage;root;stamen;stem,
Locus:2147992	AT5G11250	protein_coding	Encodes an atypical TIR-NBS-LRR protein that is involved in stress responses. Two isoforms present; the main isoform BNT1.2 is localized to the chloroplast and is the one that functionally complements the immunity phenotype of mutants. The BNT1.1 isoform lacks the plastid targeting signal and is localized to the cytoplasm. Loss of function alleles overproduce stress hormones JA,SA, ABA, and ET.	BNT1;BNT1.2;BURNOUT1		regulation of cellular response to stress;defense response;signal transduction;chloroplast envelope;cytoplasm;nucleus;ADP binding;LP.02 two leaves visible stage;LP.04 four leaves visible stage;LP.06 six leaves visible stage;LP.08 eight leaves visible stage;LP.10 ten leaves visible stage;LP.12 twelve leaves visible stage;flowering stage;mature plant embryo stage;petal differentiation and expansion…
Locus:2153207	AT5G45060	protein_coding	Disease resistance protein (TIR-NBS-LRR class) family;(source:Araport11)	DISEASE RESISTANCE PROTEIN RPS4B;RPS4B		defense response to bacterium;innate immune response-activating signaling pathway;cytoplasm;ADP binding;NAD+ nucleosidase activity, cyclic ADP-ribose generating;protein binding;mature plant embryo stage;petal differentiation and expansion stage;plant embryo cotyledonary stage;cauline leaf;collective leaf structure;flower;guard cell;hypocotyl;inflorescence meristem;leaf apex;leaf lamina base;plant…
Locus:2170338	AT5G17890	protein_coding	Encodes a protein that appears to be involved in defense responses. Contains TIR; NB-LRR and LIM domains. A gain of function allele exhibits cold dependent phenotypes including apparent activation of defense responses and an increased freezing tolerance.	CHILLING SENSITIVE 3;CHS3;DA1-RELATED PROTEIN 4;DAR4		defense response;response to cold;signal transduction;cytoplasm;ubiquitin binding;LP.02 two leaves visible stage;LP.04 four leaves visible stage;LP.06 six leaves visible stage;LP.10 ten leaves visible stage;flowering stage;mature plant embryo stage;petal differentiation and expansion stage;plant embryo bilateral stage;plant embryo cotyledonary stage;plant embryo globular stage;vascular leaf senes…
Locus:2170892	AT5G43730	protein_coding	Disease resistance protein (CC-NBS-LRR class) family;(source:Araport11)	RESISTANCE SILENCED GENE 2;RSG2		defense response to other organism;cellular_component;ADP binding;LP.02 two leaves visible stage;LP.04 four leaves visible stage;LP.10 ten leaves visible stage;flowering stage;mature plant embryo stage;petal differentiation and expansion stage;plant embryo bilateral stage;plant embryo cotyledonary stage;plant embryo globular stage;carpel;collective leaf structure;flower;flower pedicel;guard cell;…
Locus:2170902	AT5G43740	protein_coding	Disease resistance protein (CC-NBS-LRR class) family;(source:Araport11)	N/A		defense response to other organism;cellular_component;ADP binding;LP.02 two leaves visible stage;LP.04 four leaves visible stage;LP.06 six leaves visible stage;LP.08 eight leaves visible stage;LP.10 ten leaves visible stage;LP.12 twelve leaves visible stage;flowering stage;mature plant embryo stage;petal differentiation and expansion stage;plant embryo bilateral stage;plant embryo cotyledonary st…
Locus:2177401	AT5G38350	protein_coding	Disease resistance protein (NBS-LRR class) family;(source:Araport11)	N/A		defense response;cytoplasm;ADP binding;LP.02 two leaves visible stage;LP.04 four leaves visible stage;LP.06 six leaves visible stage;LP.08 eight leaves visible stage;LP.10 ten leaves visible stage;flowering stage;petal differentiation and expansion stage;plant embryo bilateral stage;plant embryo cotyledonary stage;vascular leaf senescent stage;carpel;cauline leaf;collective leaf structure;cotyled…
Locus:2115870	AT4G08450	protein_coding	TNL which is a putative target of miR825-5p. Downregulated in response to T. urticae.	N/A		response to insect;cellular_component;ADP binding;ATP hydrolysis activity,
Locus:2117164	AT4G19060	protein_coding	P-loop containing nucleoside triphosphate hydrolases superfamily protein;(source:Araport11)	N/A		defense response to fungus;nucleus;ADP binding;guard cell,
Locus:2122980	AT4G19520	protein_coding	disease resistance protein (TIR-NBS-LRR class) family;(source:Araport11)	N/A		cellular response to hypoxia;defense response;signal transduction;cytoplasm;ADP binding;NAD+ nucleosidase activity, cyclic ADP-ribose generating;guard cell,
Locus:2129236	AT4G16890	protein_coding	Encodes a Toll Interleukin1 receptor-nucleotide binding-Leu- rich repeat-type resistance gene (TIR-NB-LRR-type) involved in the salicylic acid-dependent defense response pathway. Mutant plants constitutively express pathogenesis-related (PR) genes and are pathogen resistant. Resistance signaling in snc1 requires EDS1; MOS3 and PAD4.	BAL;BALL;SNC1;SUPPRESSOR OF NPR1-1, CONSTITUTIVE 1		defense response to bacterium;response to auxin;systemic acquired resistance, salicylic acid mediated signaling pathway;defense response;signal transduction;innate immune response-activating signaling pathway;cytoplasm;cytosol;intracellular membrane-bounded organelle;nucleus;ADP binding;NAD+ nucleosidase activity, cyclic ADP-ribose generating;nucleotide binding;protein binding;LP.02 two leaves vi…
Locus:2130260	AT4G16940	protein_coding	Redundant function together with SIKIC2 and 3 in SNC1-mediated autoimmunity. Protein levels controlled by MUSE1 and MUSE2.	SIDEKICK SNC1 1;SIKIC1		defense response;signal transduction;cytoplasm;mitochondrion;ADP binding;ATP hydrolysis activity;NAD+ nucleosidase activity, cyclic ADP-ribose generating;guard cell,
Locus:2130245	AT4G16900	protein_coding	Disease resistance protein (TIR-NBS-LRR class) family;(source:Araport11)	N/A		defense response;signal transduction;cellular_component;ADP binding;LP.04 four leaves visible stage;LP.10 ten leaves visible stage;flowering stage;petal differentiation and expansion stage;plant embryo globular stage;carpel;collective leaf structure;flower;flower pedicel;guard cell;inflorescence meristem;leaf apex;petal;plant embryo;plant sperm cell;root;sepal;stamen;stem;vascular leaf,
Locus:2130319	AT4G16990	protein_coding	disease resistance protein (TIR-NBS class);(source:Araport11)	RESISTANCE TO LEPTOSPHAERIA MACULANS 3;RLM3;TIR-NBS16;TN16		regulation of defense response by callose deposition;defense response;signal transduction;jasmonic acid and ethylene-dependent systemic resistance;chloroplast;cytoplasm;cytosol;nucleus;ADP binding;NAD+ nucleosidase activity, cyclic ADP-ribose generating;mRNA binding;LP.02 two leaves visible stage;LP.04 four leaves visible stage;LP.06 six leaves visible stage;LP.08 eight leaves visible stage;LP.10…
Locus:2133742	AT4G09430	protein_coding	disease resistance protein (TIR-NBS-LRR class);(source:Araport11)	N/A		defense response;signal transduction;chloroplast;ADP binding,
Locus:2136637	AT4G04110	protein_coding	Toll-Interleukin-Resistance (TIR) domain family protein;(source:Araport11)	TIR-NBS14;TN14		signal transduction;nucleus;cytoplasm;molecular_function;flowering stage;petal differentiation and expansion stage;plant embryo bilateral stage;vascular leaf senescent stage;collective leaf structure;flower;hypocotyl;plant embryo;sepal;shoot apex;stamen;vascular leaf,
Locus:2146243	AT5G18360	protein_coding	Host immune receptor which recognizes the conserved effector HopB1.	BAR1;HOPB-ACTIVATEDRESISTANCE1		signal transduction;chloroplast;ADP binding;ATP hydrolysis activity;LP.02 two leaves visible stage;LP.04 four leaves visible stage;LP.06 six leaves visible stage;LP.08 eight leaves visible stage;LP.10 ten leaves visible stage;LP.12 twelve leaves visible stage;flowering stage;mature plant embryo stage;petal differentiation and expansion stage;vascular leaf senescent stage;cauline leaf;collective l…
Locus:2146228	AT5G18350	protein_coding	Disease resistance protein (TIR-NBS-LRR class) family;(source:Araport11)	N/A		defense response;signal transduction;chloroplast;ADP binding;ATP hydrolysis activity,
Locus:2153328	AT5G45230	protein_coding	Disease resistance protein (TIR-NBS-LRR class) family;(source:Araport11)	N/A		defense response;signal transduction;cytoplasm;ADP binding;flowering stage;carpel,
Locus:2153474	AT5G05400	protein_coding	LRR and NB-ARC domains-containing disease resistance protein;(source:Araport11)	N/A		defense response to other organism;nucleus;ADP binding;guard cell;root;root hair cell;stem;trichoblast,
Locus:2161513	AT5G17970	protein_coding	Disease resistance protein (TIR-NBS-LRR class) family;(source:Araport11)	N/A		signal transduction;chloroplast;ADP binding;ATP hydrolysis activity,
Locus:1006230307	AT4G19910	protein_coding	Toll-Interleukin-Resistance (TIR) domain family protein;(source:Araport11)	N/A		defense response;signal transduction;nucleus;cytoplasm;molecular_function,
Locus:2119762	AT4G19920	protein_coding	Toll-Interleukin-Resistance (TIR) domain family protein;(source:Araport11)	N/A		defense response;signal transduction;nucleus;molecular_function;cotyledon,
Locus:2122965	AT4G19510	protein_coding	Disease resistance protein (TIR-NBS-LRR class);(source:Araport11)	RPP2B;recognition of Peronospora parasitica 2B		signal transduction;chloroplast;cytoplasm;ADP binding;NAD+ nucleosidase activity, cyclic ADP-ribose generating;LP.02 two leaves visible stage;LP.04 four leaves visible stage;LP.06 six leaves visible stage;LP.08 eight leaves visible stage;LP.10 ten leaves visible stage;LP.12 twelve leaves visible stage;M germinated pollen stage;flowering stage;mature plant embryo stage;petal differentiation and ex…
Locus:2129670	AT4G14370	protein_coding	Regulator of chromosome condensation (RCC1) family with FYVE zinc finger domain. PRAF/RLD family member. Modulated by miR825-5p; triggering g defensive responses against the sucking acari Tetranychus urticae or the chewing insect Pieris brassicae.	MRT1;PRAF7		signal transduction;defense response;response to insect;signal transduction;cytoplasm;ADP binding;ATP hydrolysis activity;NAD+ nucleosidase activity, cyclic ADP-ribose generating;phosphatidylinositol binding;L mature pollen stage;M germinated pollen stage;flowering stage;petal differentiation and expansion stage;collective leaf structure;flower;guard cell;petal;pollen;pollen tube cell,
Locus:2130250	AT4G16920	protein_coding	Disease resistance protein (TIR-NBS-LRR class) family;(source:Araport11)	N/A		defense response;signal transduction;chloroplast;cytoplasm;ADP binding;ATP hydrolysis activity;NAD+ nucleosidase activity, cyclic ADP-ribose generating;LP.06 six leaves visible stage;LP.08 eight leaves visible stage;LP.10 ten leaves visible stage;LP.12 twelve leaves visible stage;flowering stage;petal differentiation and expansion stage;plant embryo bilateral stage;plant embryo cotyledonary stage…
Locus:2136447	AT4G27190	protein_coding	NB-ARC domain-containing disease resistance protein;(source:Araport11)	N/A		defense response to other organism;mitochondrion;ADP binding,
Locus:2005517	AT4G26090	protein_coding	Encodes a plasma membrane protein with leucine-rich repeat; leucine zipper, and P loop domains that confers resistance to Pseudomonas syringae infection by interacting with the avirulence gene avrRpt2. RPS2 protein interacts directly with plasma membrane associated protein RIN4 and this interaction is disrupted by avrRpt2.	RESISTANT TO P. SYRINGAE 2;RPS2		defense response;defense response to bacterium;detection of bacterium;plant-type hypersensitive response;defense response to other organism;plasma membrane;ADP binding;ATP hydrolysis activity;protein binding;LP.02 two leaves visible stage;LP.04 four leaves visible stage;LP.06 six leaves visible stage;LP.08 eight leaves visible stage;LP.10 ten leaves visible stage;LP.12 twelve leaves visible stage…
Locus:2146253	AT5G18370	protein_coding	Leucine-rich repeat domain (NLR) receptor. Dominant negative alleles suppress catma3 autoimmunity.	DOMINANT SUPRESSOR OF CAMTA3 NUMBER 2;DSC2		defense response;defense response to bacterium;signal transduction;cytoplasm;ADP binding;ATP hydrolysis activity;NAD+ nucleosidase activity, cyclic ADP-ribose generating;protein binding;flowering stage;petal differentiation and expansion stage;flower;guard cell;hypocotyl;inflorescence meristem;stamen;stem,
Locus:2153212	AT5G45070	protein_coding	phloem protein 2-A8;(source:Araport11)	AtPP2-A8;PP2-A8;Phloem protein 2-A8;phloem protein 2-A8		defense response;signal transduction;nucleus;cytoplasm;NAD+ nucleosidase activity, cyclic ADP-ribose generating;carbohydrate binding;guard cell;root;stem,
Locus:2155387	AT5G45000	protein_coding	Disease resistance protein (TIR-NBS-LRR class) family;(source:Araport11)	N/A		defense response;signal transduction;nucleus;cytoplasm;molecular_function;LP.02 two leaves visible stage;LP.04 four leaves visible stage;LP.06 six leaves visible stage;LP.08 eight leaves visible stage;LP.12 twelve leaves visible stage;flowering stage;vascular leaf senescent stage;cauline leaf;collective leaf structure;guard cell;leaf apex;petal;petiole;root;stamen;stem;vascular leaf,
Locus:2162439	AT5G22690	protein_coding	Disease resistance protein (TIR-NBS-LRR class) family;(source:Araport11)	N/A		defense response;signal transduction;cytoplasm;ADP binding;NAD+ nucleosidase activity, cyclic ADP-ribose generating;LP.02 two leaves visible stage;LP.04 four leaves visible stage;LP.06 six leaves visible stage;LP.08 eight leaves visible stage;LP.10 ten leaves visible stage;LP.12 twelve leaves visible stage;flowering stage;mature plant embryo stage;petal differentiation and expansion stage;plant e…
Locus:2170333	AT5G17880	protein_coding	Encodes a TIR-NBS-LRR protein CSA1 that functions in photomorphogenic development. csa1 mutants display a constitutive shade-avoidance (CSA) phenotype (long stem) under high red:far-red rations (i.e. in the absence of a shade signal). csa1 mutation can be complemented by RPS4; a TIR-NBS-LRR protein that confers resistance against bacterium Pseudomonas syringae.	CSA1;constitutive shade-avoidance1		defense response to bacterium;response to light stimulus;response to red light;defense response;signal transduction;cytoplasm;ADP binding;NAD+ nucleosidase activity, cyclic ADP-ribose generating;LP.02 two leaves visible stage;LP.04 four leaves visible stage;LP.06 six leaves visible stage;LP.08 eight leaves visible stage;LP.10 ten leaves visible stage;LP.12 twelve leaves visible stage;flowering st…
Locus:2175433	AT5G04720	protein_coding	Encodes a member of the ADR1 family nucleotide-binding leucine-rich repeat (NB-LRR) immune receptors.	ADR1-L2;ADR1-like 2;PHOENIX 21;PHX21	helper	defense response to bacterium;cell surface receptor signaling pathway;defense response to fungus;cellular_component;ADP binding;ATP hydrolysis activity;LP.02 two leaves visible stage;LP.04 four leaves visible stage;LP.06 six leaves visible stage;LP.08 eight leaves visible stage;LP.10 ten leaves visible stage;LP.12 twelve leaves visible stage;flowering stage;mature plant embryo stage;petal differe…
Locus:2175991	AT5G17680	protein_coding	disease resistance protein (TIR-NBS-LRR class);(source:Araport11)	N/A		signal transduction;chloroplast;ADP binding;flowering stage;mature plant embryo stage;petal differentiation and expansion stage;plant embryo bilateral stage;plant embryo cotyledonary stage;plant embryo globular stage;carpel;collective leaf structure;flower;flower pedicel;hypocotyl;inflorescence meristem;petal;plant embryo;root;seed;sepal;shoot apex;stamen;stem,
Locus:2117149	AT4G19050	protein_coding	NB-ARC domain-containing disease resistance protein;(source:Araport11)	N/A		nucleus;ADP binding;LP.04 four leaves visible stage;LP.06 six leaves visible stage;LP.08 eight leaves visible stage;LP.10 ten leaves visible stage;flowering stage;petal differentiation and expansion stage;plant embryo bilateral stage;plant embryo cotyledonary stage;plant embryo globular stage;carpel;cauline leaf;collective leaf structure;cotyledon;flower;flower pedicel;guard cell;hypocotyl;inflor…
Locus:2118116	AT4G12020	protein_coding	Encodes a member of the A1 subgroup of the MEKK (MAPK/ERK kinase kinase) family. MEKK is another name for Mitogen-Activated Protein Kinase Kinase Kinase (MAPKKK or MAP3K). This subgroup has four members: At4g08500 (MEKK1; also known as ARAKIN, MAP3Kb1, MAPKKK8), At4g08480 (MEKK2, also known as MAP3Kb4, MAPKKK9), At4g08470 (MEKK3, also known as MAP3Kb3, MAPKKK10) and At4g12020 (MEKK4, also known a…	ATWRKY19;MAPK/ERK KINASE KINASE 4;MAPKKK11;MEKK4;MITOGEN-ACTIVATED PROTEIN KINASE KINASE KINASE 11;WRKY19		regulation of DNA-templated transcription;signal transduction;nucleus;chloroplast;chloroplast envelope;cytoplasm;DNA-binding transcription factor activity;protein binding;transcription cis-regulatory region binding;L mature pollen stage;LP.02 two leaves visible stage;LP.04 four leaves visible stage;LP.06 six leaves visible stage;LP.08 eight leaves visible stage;LP.10 ten leaves visible stage;LP.1…
Locus:2174920	AT5G40100	protein_coding	Disease resistance protein (TIR-NBS-LRR class) family;(source:Araport11)	N/A		defense response;signal transduction;chloroplast;chloroplast envelope;ADP binding;root,
Locus:2174900	AT5G40060	protein_coding	Disease resistance protein (NBS-LRR class) family;(source:Araport11)	N/A		defense response;chloroplast;cytoplasm;ADP binding;ATP hydrolysis activity;LP.02 two leaves visible stage;LP.04 four leaves visible stage;LP.06 six leaves visible stage;LP.08 eight leaves visible stage;LP.10 ten leaves visible stage;LP.12 twelve leaves visible stage;flowering stage;mature plant embryo stage;petal differentiation and expansion stage;plant embryo bilateral stage;plant embryo cotyle…
Locus:2174915	AT5G40090	protein_coding	Disease resistance protein (TIR-NBS class);(source:Araport11)	CHL1;CHS1-LIKE 1;TIR-NBS18;TN18		defense response;signal transduction;chloroplast;ADP binding;ATP hydrolysis activity;NAD+ nucleosidase activity, cyclic ADP-ribose generating;petal differentiation and expansion stage;flower;root;shoot apex,
Locus:2154890	AT5G66630	protein_coding	DA1-related protein 5;(source:Araport11)	DA1-RELATED PROTEIN 5;DAR5		cellular_component;ubiquitin binding;LP.04 four leaves visible stage;flowering stage;petal differentiation and expansion stage;cauline leaf;collective leaf structure;flower;guard cell;hypocotyl;inflorescence meristem;leaf apex;petal;root;sepal;stamen;stem;vascular leaf,
Locus:2174944	AT5G66910	protein_coding	RPW8 -CNL gene is required for signal transduction of TNLs; functionally redundant to NRG1.1.	N REQUIREMENT GENE 1.2;NRG1.2;NRG1B	helper	defense response to fungus;cytosol;endomembrane system;nucleus;ADP binding;guard cell,
Locus:2166320	AT5G63020	protein_coding	Nucleotide binding leucine rich repeat protein of the C-NB-LRR (CNL) type. Involved in TOPP4 mediated immune response.	SUPPRESSORS OF TOPP4-1;SUT1		N-terminal protein myristoylation;defense response to other organism;cytoplasm;nucleus;plasma membrane;ADP binding;protein binding;guard cell,
Locus:2175019	AT5G66900	protein_coding	RPW8 -CNL gene is required for signal transduction of TNLs; functionally redundant to NRG1.2. Exhibits autoimmunity.	N REQUIREMENT GENE 1.1;NRG1.1;NRG1A	helper	defense response to fungus;cytosol;endomembrane system;nucleus;ADP binding;guard cell,
Locus:2155801	AT5G58120	protein_coding	DM10 is a singleton TIR-NLR; and causal QTL responsible for severe hybrid necrosis.	DANGEROUS MIX 10;DM10		cellular response to hypoxia;defense response;signal transduction;cellular_component;ADP binding;ATP hydrolysis activity;LP.02 two leaves visible stage;LP.04 four leaves visible stage;LP.06 six leaves visible stage;LP.08 eight leaves visible stage;LP.10 ten leaves visible stage;LP.12 twelve leaves visible stage;flowering stage;petal differentiation and expansion stage;vascular leaf senescent stag…
Locus:2156445	AT5G56220	protein_coding	P-loop containing nucleoside triphosphate hydrolases superfamily protein;(source:Araport11)	TIR-NBS21;TN21		recombinational repair;signal transduction;chloroplast;ADP binding;ATP hydrolysis activity;flowering stage;mature plant embryo stage;petal differentiation and expansion stage;plant embryo bilateral stage;plant embryo cotyledonary stage;plant embryo globular stage;vascular leaf senescent stage;carpel;collective leaf structure;flower;flower pedicel;guard cell;petal;plant embryo;root;seed;sepal;shoo…
Locus:2129990	AT4G14610	pseudogene	Probably not a pseudogene based on evidence for transcription (RNA-seq) and translation (Ribo-seq) described in PMID:27791167	N/A		defense response to other organism;ADP binding;LP.02 two leaves visible stage;LP.04 four leaves visible stage;LP.06 six leaves visible stage;LP.08 eight leaves visible stage;LP.10 ten leaves visible stage;LP.12 twelve leaves visible stage;cotyledon emergence stage;flowering stage;vascular leaf senescent stage;cauline leaf;collective leaf structure;cotyledon;guard cell;root;root hair cell;stamen;s…

## Sheet: S2
Table S2. Annotated isoforms of NLR genes in the ATRTD2 reference transcriptome (Zhang, et al. 2017a). The first column indicates the ID of the gene for each isoform (second column). A3 and A5 stand for alternative 3' and alternative 5' splice site. RI: Intron retention. SE: Exon Skipping. The column "is_NMD?" refers to whether an isoform is predicted to be a target of NMD where "Yes" indicates i…
Gene_ID	transcript_ID	splicing_type	transcript_type	is_NMD?
AT1G09665	AT1G09665_P1	fully spliced	unique	No
AT1G10920	AT1G10920.2	A5, RI	alternative	No
AT1G10920	AT1G10920_c1	A5	alternative	No
AT1G10920	AT1G10920_JC13	A3	alternative	No
AT1G10920	AT1G10920_P1	RI	alternative	No
AT1G12210	AT1G12210.1	fully spliced	unique	No
AT1G12220	AT1G12220_P1	RI	alternative	No
AT1G12220	AT1G12220_P2	fully spliced	alternative	No
AT1G12220	AT1G12220_P3	fully spliced	alternative	No
AT1G12280	AT1G12280.1	fully spliced	unique	No
AT1G12290	AT1G12290_P2	A3	alternative	Yes
AT1G12290	AT1G12290_P3	RI	alternative	No
AT1G15890	AT1G15890_P1	RI	alternative	No
AT1G15890	AT1G15890_P2	fully spliced	alternative	No
AT1G17600	AT1G17600.1	fully spliced	unique	No
AT1G17610	AT1G17610.1	fully spliced	unique	No
AT1G17615	AT1G17615_P1	fully spliced	unique	No
AT1G27170	AT1G27170_P1	A5	alternative	No
AT1G27170	AT1G27170_P2	fully spliced	alternative	No
AT1G27170	AT1G27170_s1	A5	alternative	Yes
AT1G27180	AT1G27180.1	RI	alternative	No
AT1G27180	AT1G27180_P2	RI	alternative	No
AT1G27180	AT1G27180_P3	RI	alternative	Yes
AT1G27180	AT1G27180_P4	RI	alternative	No
AT1G27180	AT1G27180_P5	A5, RI	alternative	No
AT1G27180	AT1G27180_P6	RI	alternative	No
AT1G27180	AT1G27180_P7	RI	alternative	Yes
AT1G27180	AT1G27180_P8	A5, RI	alternative	Yes
AT1G31540	AT1G31540_ID2	RI	alternative	Yes
AT1G31540	AT1G31540_ID3	RI	alternative	Yes
AT1G31540	AT1G31540_ID4	RI	alternative	Yes
AT1G31540	AT1G31540_P1	RI	alternative	Yes
AT1G31540	AT1G31540_P2	fully spliced	alternative	Yes
AT1G33560	AT1G33560_P1	RI	alternative	No
AT1G33560	AT1G33560_s1	fully spliced	alternative	No
AT1G47370	AT1G47370.1	fully spliced	unique	No
AT1G50180	AT1G50180_P1	fully spliced	unique	No
AT1G51270	AT1G51270.1	A3, A5, RI	alternative	No
AT1G51270	AT1G51270.2	A3, A5, RI	alternative	No
AT1G51270	AT1G51270_c2	A3, A5, RI	alternative	Yes
AT1G51270	AT1G51270_c3	A3, A5	alternative	Yes
AT1G51270	AT1G51270_c4	A3, RI	alternative	No
AT1G51270	AT1G51270_ID41	A3, RI	alternative	Yes
AT1G51270	AT1G51270_ID45	A3, A5, RI	alternative	Yes
AT1G51270	AT1G51270_ID49	A3, A5, RI	alternative	Yes
AT1G51270	AT1G51270_ID51	A3, A5, RI	alternative	Yes
AT1G51270	AT1G51270_ID53	A3, RI	alternative	Yes
AT1G51270	AT1G51270_ID55	A3, RI	alternative	Yes
AT1G51270	AT1G51270_JC11	A3, A5, RI	alternative	Yes
AT1G51270	AT1G51270_JC17	A3, A5	alternative	Yes
AT1G51270	AT1G51270_JC18	A3, A5	alternative	Yes
AT1G51270	AT1G51270_JC19	A3, A5, RI	alternative	Yes
AT1G51270	AT1G51270_JS2	A3, A5	alternative	Yes
AT1G51270	AT1G51270_JS3	A3, RI	alternative	Yes
AT1G51270	AT1G51270_JS4	A3, A5, RI	alternative	Yes
AT1G51270	AT1G51270_JS5	A3, A5	alternative	Yes
AT1G51270	AT1G51270_JS6	A3, A5, RI	alternative	Yes
AT1G51270	AT1G51270_JS7	A3, A5	alternative	Yes
AT1G51270	AT1G51270_JS9	A3, RI	alternative	Yes
AT1G51270	AT1G51270_P10	A3, RI	alternative	No
AT1G51270	AT1G51270_P11	A3, RI	alternative	No
AT1G51270	AT1G51270_P14	A3, A5	alternative	Yes
AT1G51270	AT1G51270_P3	A3, A5	alternative	No
AT1G51270	AT1G51270_P6	A3, A5	alternative	Yes
AT1G51270	AT1G51270_P7	A3, A5	alternative	Yes
AT1G51270	AT1G51270_P9	A3, RI	alternative	No
AT1G51270	AT1G51270_s1	A3, RI	alternative	Yes
AT1G51270	AT1G51270_s2	A3, A5	alternative	Yes
AT1G51270	AT1G51270_s3	A3, A5, RI	alternative	Yes
AT1G51480	AT1G51480_P1	fully spliced	unique	No
AT1G52660	AT1G52660.1	fully spliced	unique	No
AT1G52900	AT1G52900_P1	fully spliced	unique	No
AT1G53350	AT1G53350_P1	fully spliced	unique	No
AT1G56510	AT1G56510_P1	fully spliced	unique	Yes
AT1G56520	AT1G56520.2	A3, A5	alternative	No
AT1G56520	AT1G56520_JS1	A5	alternative	Yes
AT1G56520	AT1G56520_P1	A3, RI	alternative	No
AT1G56520	AT1G56520_P3	A3, A5, RI	alternative	Yes
AT1G56520	AT1G56520_P4	A3	alternative	No
AT1G56520	AT1G56520_P5	A3, RI	alternative	No
AT1G56520	AT1G56520_s1	A3, A5	alternative	Yes
AT1G56520	AT1G56520_s3	A3, RI	alternative	Yes
AT1G56540	AT1G56540_P1	fully spliced	alternative	No
AT1G56540	AT1G56540_P2	RI	alternative	Yes
AT1G57630	AT1G57630_P1	fully spliced	unique	No
AT1G57670	AT1G57670.1	fully spliced	unique	No
AT1G57830	AT1G57830_P1	fully spliced	unique	No
AT1G57850	AT1G57850_P2	fully spliced	unique	No
AT1G58390	AT1G58390_JC2	fully spliced	alternative	Yes
AT1G58390	AT1G58390_JS1	RI	alternative	No
AT1G58390	AT1G58390_P2	RI	alternative	No
AT1G58400	AT1G58400_c2	A3	alternative	Yes
AT1G58400	AT1G58400_P1	RI	alternative	No
AT1G58400	AT1G58400_P2	A3	alternative	No
AT1G58410	AT1G58410_c1	fully spliced	alternative	No
AT1G58410	AT1G58410_P1	RI	alternative	No
AT1G58410	AT1G58410_P2	A5, RI	alternative	No
AT1G58410	AT1G58410_P3	A3	alternative	No
AT1G58602	AT1G58602_ID1	A3	alternative	No
AT1G58602	AT1G58602_JC7	A3, RI	alternative	Yes
AT1G58602	AT1G58602_JS12	A3, RI	alternative	Yes
AT1G58602	AT1G58602_JS21	A3, RI	alternative	Yes
AT1G58602	AT1G58602_JS22	A3, RI	alternative	Yes
AT1G58602	AT1G58602_JS23	RI	alternative	Yes
AT1G58602	AT1G58602_JS24	A3, RI	alternative	Yes
AT1G58602	AT1G58602_JS25	A3, A5, RI	alternative	Yes
AT1G58602	AT1G58602_JS27	A3, RI	alternative	Yes
AT1G58602	AT1G58602_JS28	A3, A5, RI	alternative	Yes
AT1G58602	AT1G58602_P2	A3, RI	alternative	Yes
AT1G58807	AT1G58807_JC5	RI	alternative	Yes
AT1G58807	AT1G58807_P1	RI	alternative	No
AT1G58807	AT1G58807_P2	fully spliced	alternative	No
AT1G58807	AT1G58807_s1	RI	alternative	No
AT1G58848	AT1G58848_JS3	A3, RI	alternative	Yes
AT1G58848	AT1G58848_P1	RI	alternative	Yes
AT1G58848	AT1G58848_P2	A3, RI	alternative	Yes
AT1G59124	AT1G59124_JC5	RI	unique	No
AT1G59218	AT1G59218_P1	A3	alternative	Yes
AT1G59218	AT1G59218_P2	A3, RI	alternative	Yes
AT1G59218	AT1G59218_P3	A3	alternative	Yes
AT1G59218	AT1G59218_s2	RI	alternative	Yes
AT1G59218	AT1G59218_s3	A3	alternative	Yes
AT1G59620	AT1G59620.1	A3	alternative	No
AT1G59620	AT1G59620_c1	RI	alternative	No
AT1G59620	AT1G59620_ID2	A3, RI	alternative	Yes
AT1G59620	AT1G59620_JS2	A3, RI	alternative	No
AT1G59620	AT1G59620_P1	A3, RI	alternative	Yes
AT1G59620	AT1G59620_P2	A3, RI	alternative	Yes
AT1G59620	AT1G59620_s1	RI	alternative	Yes
AT1G59620	AT1G59620_s2	RI	alternative	No
AT1G59780	AT1G59780_P2	fully spliced	alternative	No
AT1G59780	AT1G59780_s1	RI	alternative	No
AT1G60320	AT1G60320.1	fully spliced	unique	No
AT1G61180	AT1G61180_c1	fully spliced	alternative	No
AT1G61180	AT1G61180_P1	RI	alternative	No
AT1G61180	AT1G61180_P2	RI	alternative	No
AT1G61190	AT1G61190_c1	A3, RI	alternative	Yes
AT1G61190	AT1G61190_c2	A3, A5, RI	alternative	Yes
AT1G61190	AT1G61190_JC1	A3, RI	alternative	Yes
AT1G61190	AT1G61190_JC2	A3, RI	alternative	Yes
AT1G61190	AT1G61190_P2	A3, RI	alternative	Yes
AT1G61190	AT1G61190_P3	A3, A5, RI	alternative	Yes
AT1G61190	AT1G61190_s1	A3, A5, RI	alternative	Yes
AT1G61190	AT1G61190_s2	A3	alternative	Yes
AT1G61190	AT1G61190_s3	A3, RI	alternative	Yes
AT1G61190	AT1G61190_s4	A3	alternative	Yes
AT1G61300	AT1G61300_ID1	RI	alternative	No
AT1G61300	AT1G61300_P1	A3, RI	alternative	No
AT1G61300	AT1G61300_P2	A3	alternative	No
AT1G61310	AT1G61310_P1	fully spliced	unique	No
AT1G62630	AT1G62630_JS1	RI	alternative	No
AT1G62630	AT1G62630_P1	RI	alternative	No
AT1G62630	AT1G62630_s1	fully spliced	alternative	No
AT1G63350	AT1G63350_JS1	fully spliced	alternative	No
AT1G63350	AT1G63350_P1	RI	alternative	No
AT1G63350	AT1G63350_P2	RI	alternative	No
AT1G63350	AT1G63350_P3	RI	alternative	No
AT1G63350	AT1G63350_P4	RI	alternative	No
AT1G63360	AT1G63360_JC2	fully spliced	alternative	No
AT1G63360	AT1G63360_JS1	A3	alternative	No
AT1G63360	AT1G63360_P1	RI	alternative	No
AT1G63360	AT1G63360_P2	RI	alternative	No
AT1G63730	AT1G63730.1	fully spliced	unique	No
AT1G63740	AT1G63740_P2	fully spliced	unique	No
AT1G63750	AT1G63750.2	fully spliced	alternative	Yes
AT1G63750	AT1G63750_P1	RI	alternative	Yes
AT1G63750	AT1G63750_P3	fully spliced	alternative	No
AT1G63860	AT1G63860.1	A3	alternative	No
AT1G63860	AT1G63860.2	A3	alternative	No
AT1G63860	AT1G63860_c1	A5, RI	alternative	Yes
AT1G63860	AT1G63860_c2	A3, RI	alternative	Yes
AT1G63860	AT1G63860_JC20	A3, RI	alternative	Yes
AT1G63860	AT1G63860_P3	A3, A5, RI	alternative	Yes
AT1G63860	AT1G63860_P4	A3, RI	alternative	Yes
AT1G63860	AT1G63860_P5	A3, A5, RI	alternative	Yes
AT1G63860	AT1G63860_s1	A3, A5	alternative	Yes
AT1G63860	AT1G63860_s2	A3, RI	alternative	Yes
AT1G63860	AT1G63860_s3	A3, A5, RI	alternative	Yes
AT1G63860	AT1G63860_s4	A5, RI	alternative	Yes
AT1G63870	AT1G63870_P1	fully spliced	unique	No
AT1G63880	AT1G63880_c1	RI	alternative	No
AT1G63880	AT1G63880_c2	A3, SE	alternative	Yes
AT1G63880	AT1G63880_c3	RI	alternative	No
AT1G63880	AT1G63880_JC16	RI	alternative	Yes
AT1G63880	AT1G63880_JC6	A3, RI	alternative	Yes
AT1G63880	AT1G63880_JC9	A3, A5, RI	alternative	Yes
AT1G63880	AT1G63880_JS1	A3, RI	alternative	Yes
AT1G63880	AT1G63880_P1	A3, RI	alternative	No
AT1G63880	AT1G63880_P2	A3, RI, SE	alternative	No
AT1G63880	AT1G63880_s1	A3, RI, SE	alternative	Yes
AT1G63880	AT1G63880_s2	A3, RI, SE	alternative	Yes
AT1G64070	AT1G64070_P1	fully spliced	unique	No
AT1G65390	AT1G65390.2	A3, RI	alternative	No
AT1G65390	AT1G65390_c1	A3	alternative	Yes
AT1G65390	AT1G65390_ID2	RI	alternative	No
AT1G65390	AT1G65390_P1	A3, RI	alternative	No
AT1G65390	AT1G65390_P2	A3, RI	alternative	Yes
AT1G65850	AT1G65850.1	fully spliced	alternative	No
AT1G65850	AT1G65850_P2	A3	alternative	No
AT1G65850	AT1G65850_P3	RI	alternative	Yes
AT1G66090	AT1G66090_JC1	fully spliced	alternative	No
AT1G66090	AT1G66090_P1	A3	alternative	No
AT1G69550	AT1G69550_P1	fully spliced	unique	No
AT1G72840	AT1G72840_P1	RI	alternative	No
AT1G72840	AT1G72840_P2	fully spliced	alternative	No
AT1G72840	AT1G72840_P3	A3	alternative	No
AT1G72840	AT1G72840_P4	fully spliced	alternative	No
AT1G72850	AT1G72850_ID2	RI	alternative	No
AT1G72850	AT1G72850_P1	fully spliced	alternative	No
AT1G72860	AT1G72860.1	RI	alternative	No
AT1G72860	AT1G72860_P2	fully spliced	alternative	No
AT1G72860	AT1G72860_P3	RI	alternative	No
AT1G72870	AT1G72870_P1	fully spliced	unique	No
AT1G72890	AT1G72890_P1	RI	alternative	No
AT1G72890	AT1G72890_P2	fully spliced	alternative	No
AT1G72900	AT1G72900_P1	fully spliced	unique	No
AT1G72910	AT1G72910_c1	fully spliced	alternative	No
AT1G72910	AT1G72910_JC2	A3	alternative	No
AT1G72910	AT1G72910_P1	RI	alternative	No
AT1G72920	AT1G72920_P1	fully spliced	unique	No
AT1G72930	AT1G72930.2	A5	alternative	No
AT1G72930	AT1G72930_P1	fully spliced	alternative	No
AT1G72940	AT1G72940_JC1	fully spliced	alternative	No
AT1G72940	AT1G72940_P1	RI	alternative	No
AT1G72950	AT1G72950_P1	fully spliced	unique	Yes
AT2G03030	AT2G03030.1	fully spliced	unique	No
AT2G03300	AT2G03300.1	fully spliced	unique	No
AT2G14080	AT2G14080_P1	RI	alternative	No
AT2G14080	AT2G14080_P2	fully spliced	alternative	Yes
AT2G16870	AT2G16870_P1	RI	alternative	No
AT2G16870	AT2G16870_P3	A5	alternative	Yes
AT2G16870	AT2G16870_s1	fully spliced	alternative	Yes
AT2G17050	AT2G17050.1	fully spliced	alternative	No
AT2G17050	AT2G17050_P2	RI	alternative	No
AT2G17050	AT2G17050_P3	RI	alternative	No
AT2G17055	AT2G17055_P1	fully spliced	unique	No
AT2G17060	AT2G17060_P1	fully spliced	alternative	No
AT2G17060	AT2G17060_P2	RI	alternative	No
AT2G20142	AT2G20142_c1	fully spliced	unique	No
AT2G32140	AT2G32140_ID1	RI	alternative	No
AT2G32140	AT2G32140_ID2	RI	alternative	Yes
AT2G32140	AT2G32140_P1	fully spliced	alternative	No
AT3G04210	AT3G04210_c1	fully spliced	alternative	Yes
AT3G04210	AT3G04210_P2	RI	alternative	No
AT3G04220	AT3G04220.1	fully spliced	alternative	No
AT3G04220	AT3G04220_P2	RI	alternative	No
AT3G04220	AT3G04220_P3	RI	alternative	No
AT3G07040	AT3G07040.1	RI	alternative	No
AT3G07040	AT3G07040_c1	fully spliced	alternative	No
AT3G14460	AT3G14460_JS2	fully spliced	alternative	No
AT3G14460	AT3G14460_P1	RI	alternative	No
AT3G14470	AT3G14470_P1	fully spliced	alternative	No
AT3G14470	AT3G14470_P2	RI	alternative	No
AT3G15700	AT3G15700_P1	fully spliced	alternative	No
AT3G15700	AT3G15700_P2	fully spliced	alternative	No
AT3G25505	AT3G25505_P1	fully spliced	unique	No
AT3G25510	AT3G25510.1	fully spliced	unique	No
AT3G26470	AT3G26470_P1	fully spliced	unique	No
AT3G44400	AT3G44400_JS2	fully spliced	alternative	No
AT3G44400	AT3G44400_P1	A3, RI	alternative	No
AT3G44400	AT3G44400_P2	SE	alternative	Yes
AT3G44400	AT3G44400_P3	A5, RI	alternative	Yes
AT3G44400	AT3G44400_P4	RI	alternative	No
AT3G44480	AT3G44480_c1	RI	alternative	No
AT3G44480	AT3G44480_JS11	A3, RI	alternative	No
AT3G44480	AT3G44480_JS5	A3, RI	alternative	Yes
AT3G44480	AT3G44480_JS8	RI	alternative	No
AT3G44480	AT3G44480_P2	A3, A5, RI	alternative	No
AT3G44480	AT3G44480_P3	A3, RI	alternative	No
AT3G44480	AT3G44480_P4	A3, RI	alternative	No
AT3G44480	AT3G44480_s1	A3, RI	alternative	No
AT3G44630	AT3G44630_P1	A3	alternative	No
AT3G44630	AT3G44630_P2	fully spliced	alternative	No
AT3G44630	AT3G44630_P3	A3, RI	alternative	No
AT3G44630	AT3G44630_P4	A3, RI	alternative	No
AT3G44630	AT3G44630_s1	A5	alternative	No
AT3G44670	AT3G44670_JS1	RI	alternative	No
AT3G44670	AT3G44670_P1	A3, RI	alternative	No
AT3G44670	AT3G44670_P2	A3, RI	alternative	No
AT3G44670	AT3G44670_s2	fully spliced	alternative	Yes
AT3G46530	AT3G46530_c1	A5	alternative	No
AT3G46530	AT3G46530_JC2	fully spliced	alternative	No
AT3G46530	AT3G46530_JC3	A5	alternative	No
AT3G46530	AT3G46530_P1	RI	alternative	No
AT3G46710	AT3G46710_P1	fully spliced	unique	No
AT3G46730	AT3G46730_P1	fully spliced	unique	No
AT3G50450	AT3G50450_P1	fully spliced	unique	No
AT3G50460	AT3G50460_P1	fully spliced	unique	No
AT3G50470	AT3G50470_P1	fully spliced	unique	No
AT3G50480	AT3G50480_P1	RI	alternative	No
AT3G50480	AT3G50480_P2	fully spliced	alternative	No
AT3G50950	AT3G50950.1	fully spliced	alternative	No
AT3G50950	AT3G50950_ID2	A3	alternative	No
AT3G51560	AT3G51560_P1	fully spliced	unique	No
AT3G51570	AT3G51570_P1	RI	alternative	No
AT3G51570	AT3G51570_P2	fully spliced	alternative	No
AT4G04110	AT4G04110.1	fully spliced	unique	No
AT4G08450	AT4G08450_P1	RI	alternative	No
AT4G08450	AT4G08450_P2	fully spliced	alternative	No
AT4G09360	AT4G09360.1	fully spliced	unique	No
AT4G09420	AT4G09420_P1	fully spliced	unique	No
AT4G09430	AT4G09430.1	fully spliced	unique	No
AT4G10780	AT4G10780.1	RI	alternative	No
AT4G10780	AT4G10780_P2	fully spliced	alternative	No
AT4G11170	AT4G11170_c1	RI	alternative	Yes
AT4G11170	AT4G11170_P1	fully spliced	alternative	No
AT4G11340	AT4G11340.1	fully spliced	unique	No
AT4G12010	AT4G12010.1	fully spliced	unique	No
AT4G12020	AT4G12020.3	A5, RI	alternative	No
AT4G12020	AT4G12020_c1	A5, RI	alternative	Yes
AT4G12020	AT4G12020_JC4	A3, RI	alternative	No
AT4G12020	AT4G12020_P1	A3, A5, RI	alternative	No
AT4G12020	AT4G12020_P10	RI	alternative	No
AT4G12020	AT4G12020_P2	A5, RI, SE	alternative	No
AT4G12020	AT4G12020_P4	RI, SE	alternative	No
AT4G12020	AT4G12020_P5	RI, SE	alternative	Yes
AT4G12020	AT4G12020_P6	RI	alternative	Yes
AT4G12020	AT4G12020_P7	A3, RI	alternative	Yes
AT4G12020	AT4G12020_P8	A5, RI	alternative	Yes
AT4G12020	AT4G12020_P9	A5, RI, SE	alternative	Yes
AT4G14370	AT4G14370_P2	RI	alternative	No
AT4G14370	AT4G14370_P3	fully spliced	alternative	No
AT4G14610	AT4G14610.1	fully spliced	unique	No
AT4G16860	AT4G16860_ID12	A3, RI	alternative	Yes
AT4G16860	AT4G16860_ID3	fully spliced	alternative	Yes
AT4G16860	AT4G16860_ID7	fully spliced	alternative	Yes
AT4G16860	AT4G16860_ID8	RI	alternative	No
AT4G16860	AT4G16860_ID9	A3	alternative	Yes
AT4G16860	AT4G16860_P1	SE	alternative	No
AT4G16890	AT4G16890_ID8	RI	alternative	Yes
AT4G16890	AT4G16890_P1	RI	alternative	No
AT4G16890	AT4G16890_P2	fully spliced	alternative	No
AT4G16890	AT4G16890_P3	A5	alternative	No
AT4G16890	AT4G16890_P4	RI	alternative	Yes
AT4G16900	AT4G16900_ID2	RI	alternative	Yes
AT4G16900	AT4G16900_ID3	RI	alternative	Yes
AT4G16900	AT4G16900_P1	fully spliced	alternative	Yes
AT4G16900	AT4G16900_P2	fully spliced	alternative	No
AT4G16920	AT4G16920.1	fully spliced	unique	No
AT4G16930	AT4G16930.1	fully spliced	unique	No
AT4G16940	AT4G16940_JS3	RI	alternative	Yes
AT4G16940	AT4G16940_P2	RI	alternative	Yes
AT4G16940	AT4G16940_P3	RI	alternative	No
AT4G16940	AT4G16940_P4	RI	alternative	Yes
AT4G16940	AT4G16940_P5	RI	alternative	Yes
AT4G16950	AT4G16950.1	RI	alternative	No
AT4G16950	AT4G16950.2	RI	alternative	No
AT4G16950	AT4G16950_ID2	RI	alternative	Yes
AT4G16950	AT4G16950_ID3	RI	alternative	No
AT4G16950	AT4G16950_P5	RI	alternative	No
AT4G16950	AT4G16950_P6	fully spliced	alternative	No
AT4G16960	AT4G16960.1	fully spliced	alternative	No
AT4G16960	AT4G16960_JC3	A3	alternative	Yes
AT4G16960	AT4G16960_JS2	A3, RI	alternative	Yes
AT4G16960	AT4G16960_JS3	A5, RI	alternative	Yes
AT4G16990	AT4G16990.3	A3, A5, RI, SE	alternative	No
AT4G16990	AT4G16990.4	A3, A5, RI, SE	alternative	No
AT4G16990	AT4G16990.5	A3, A5, RI, SE	alternative	No
AT4G16990	AT4G16990_c2	A3, RI	alternative	No
AT4G16990	AT4G16990_ID14	RI	alternative	Yes
AT4G16990	AT4G16990_ID21	RI	alternative	Yes
AT4G16990	AT4G16990_ID23	A3, RI	alternative	Yes
AT4G16990	AT4G16990_ID5	A3, A5, RI, SE	alternative	No
AT4G16990	AT4G16990_ID8	A5, RI, SE	alternative	No
AT4G16990	AT4G16990_JC1	A3	alternative	No
AT4G16990	AT4G16990_JC2	A3	alternative	No
AT4G16990	AT4G16990_JS16	A3, RI, SE	alternative	No
AT4G16990	AT4G16990_JS2	A3, A5, SE	alternative	Yes
AT4G16990	AT4G16990_P11	A3, RI	alternative	Yes
AT4G16990	AT4G16990_P12	A3, RI	alternative	No
AT4G16990	AT4G16990_P13	A3, RI	alternative	No
AT4G16990	AT4G16990_P14	A3, RI	alternative	No
AT4G16990	AT4G16990_P15	A3, RI	alternative	No
AT4G16990	AT4G16990_P16	A3, RI	alternative	Yes
AT4G16990	AT4G16990_P18	A3, RI	alternative	Yes
AT4G16990	AT4G16990_P2	A3	alternative	Yes
AT4G16990	AT4G16990_P5	A3, A5, SE	alternative	Yes
AT4G16990	AT4G16990_P6	A3, RI	alternative	Yes
AT4G16990	AT4G16990_P7	A3	alternative	Yes
AT4G16990	AT4G16990_P8	A3, RI	alternative	Yes
AT4G16990	AT4G16990_P9	A3	alternative	Yes
AT4G16990	AT4G16990_s1	A3, A5, RI, SE	alternative	No
AT4G16990	AT4G16990_s2	RI	alternative	No
AT4G19050	AT4G19050.1	fully spliced	unique	No
AT4G19060	AT4G19060.1	fully spliced	unique	No
AT4G19500	AT4G19500_ID1	RI	alternative	Yes
AT4G19500	AT4G19500_ID2	RI	alternative	Yes
AT4G19500	AT4G19500_ID4	RI	alternative	Yes
AT4G19500	AT4G19500_ID6	A3, RI	alternative	Yes
AT4G19500	AT4G19500_JS1	A3	alternative	Yes
AT4G19500	AT4G19500_JS2	fully spliced	alternative	Yes
AT4G19500	AT4G19500_P1	A3, RI	alternative	No
AT4G19500	AT4G19500_P2	A3, RI	alternative	Yes
AT4G19510	AT4G19510_c1	A3, RI	alternative	Yes
AT4G19510	AT4G19510_c2	A3, RI	alternative	Yes
AT4G19510	AT4G19510_c3	A3, RI	alternative	Yes
AT4G19510	AT4G19510_ID1	A3, RI	alternative	Yes
AT4G19510	AT4G19510_ID2	A3, RI	alternative	Yes
AT4G19510	AT4G19510_ID3	RI	alternative	Yes
AT4G19510	AT4G19510_ID4	A3, RI	alternative	Yes
AT4G19510	AT4G19510_ID6	RI	alternative	Yes
AT4G19510	AT4G19510_JC1	A3, RI	alternative	Yes
AT4G19510	AT4G19510_JC4	A3, RI	alternative	No
AT4G19510	AT4G19510_JC7	A3, RI	alternative	Yes
AT4G19510	AT4G19510_JC8	A3, RI	alternative	No
AT4G19510	AT4G19510_JS1	A3, RI	alternative	Yes
AT4G19510	AT4G19510_JS3	A3, RI	alternative	Yes
AT4G19510	AT4G19510_JS4	A3, RI	alternative	Yes
AT4G19510	AT4G19510_P1	A3, RI	alternative	Yes
AT4G19510	AT4G19510_P2	A3, RI	alternative	No
AT4G19510	AT4G19510_P3	A3, RI	alternative	Yes
AT4G19510	AT4G19510_P4	A3, RI	alternative	No
AT4G19510	AT4G19510_P5	A3, RI	alternative	No
AT4G19510	AT4G19510_P6	A3, RI	alternative	No
AT4G19510	AT4G19510_P7	A3, RI	alternative	Yes
AT4G19510	AT4G19510_P8	A3, RI	alternative	No
AT4G19510	AT4G19510_P9	A3, RI	alternative	Yes
AT4G19510	AT4G19510_s1	A3, RI	alternative	Yes
AT4G19510	AT4G19510_s2	A3, RI	alternative	Yes
AT4G19510	AT4G19510_s3	A3, RI	alternative	Yes
AT4G19520	AT4G19520.1	RI	alternative	No
AT4G19520	AT4G19520_JS5	RI	alternative	Yes
AT4G19520	AT4G19520_P2	RI	alternative	Yes
AT4G19520	AT4G19520_P3	A3, RI	alternative	Yes
AT4G19520	AT4G19520_P4	RI	alternative	No
AT4G19520	AT4G19520_P5	RI	alternative	No
AT4G19530	AT4G19530.1	fully spliced	alternative	No
AT4G19530	AT4G19530_ID1	A5	alternative	No
AT4G19530	AT4G19530_ID2	RI	alternative	No
AT4G19910	AT4G19910.1	fully spliced	unique	No
AT4G19920	AT4G19920_P1	fully spliced	unique	No
AT4G19925	AT4G19925_P1	fully spliced	unique	No
AT4G23510	AT4G23510.1	fully spliced	alternative	No
AT4G23510	AT4G23510_c1	RI	alternative	Yes
AT4G23510	AT4G23510_c2	A3	alternative	No
AT4G23510	AT4G23510_P2	RI	alternative	No
AT4G23510	AT4G23510_P3	fully spliced	alternative	No
AT4G23515	AT4G23515.1	fully spliced	alternative	No
AT4G23515	AT4G23515_P1	RI	alternative	No
AT4G23515	AT4G23515_P2	RI	alternative	No
AT4G26090	AT4G26090.1	fully spliced	unique	No
AT4G27190	AT4G27190_P1	fully spliced	unique	No
AT4G27220	AT4G27220_P2	fully spliced	unique	No
AT4G33300	AT4G33300.1	RI	alternative	Yes
AT4G33300	AT4G33300.2	RI	alternative	Yes
AT4G33300	AT4G33300_s1	fully spliced	alternative	Yes
AT4G36140	AT4G36140.1	A5	alternative	No
AT4G36140	AT4G36140_JC2	fully spliced	alternative	Yes
AT4G36150	AT4G36150.1	fully spliced	unique	No
AT5G04720	AT5G04720_ID4	RI	alternative	Yes
AT5G04720	AT5G04720_JC4	A5	alternative	Yes
AT5G04720	AT5G04720_JC7	fully spliced	alternative	No
AT5G04720	AT5G04720_P1	RI	alternative	No
AT5G05400	AT5G05400_P1	RI	alternative	No
AT5G05400	AT5G05400_P2	RI	alternative	No
AT5G05400	AT5G05400_P3	fully spliced	alternative	No
AT5G11250	AT5G11250_ID2	RI	alternative	Yes
AT5G11250	AT5G11250_P1	fully spliced	alternative	No
AT5G11250	AT5G11250_P2	fully spliced	alternative	No
AT5G17680	AT5G17680.1	fully spliced	alternative	No
AT5G17680	AT5G17680_P2	A3	alternative	No
AT5G17880	AT5G17880.1	A3, RI	alternative	No
AT5G17880	AT5G17880_JC6	RI	alternative	Yes
AT5G17880	AT5G17880_JS2	RI	alternative	Yes
AT5G17880	AT5G17880_JS3	RI	alternative	Yes
AT5G17880	AT5G17880_JS4	A3	alternative	Yes
AT5G17880	AT5G17880_P2	A3, RI	alternative	No
AT5G17880	AT5G17880_s2	RI	alternative	Yes
AT5G17890	AT5G17890_c1	A3	alternative	Yes
AT5G17890	AT5G17890_c2	A3	alternative	Yes
AT5G17890	AT5G17890_JC12	A3, A5	alternative	No
AT5G17890	AT5G17890_JC5	A3	alternative	Yes
AT5G17890	AT5G17890_JC6	A3	alternative	Yes
AT5G17890	AT5G17890_P1	A3, A5	alternative	No
AT5G17890	AT5G17890_s1	A3	alternative	Yes
AT5G17890	AT5G17890_s2	A3	alternative	Yes
AT5G17970	AT5G17970_P1	fully spliced	unique	No
AT5G18350	AT5G18350_P1	fully spliced	unique	No
AT5G18360	AT5G18360_P1	fully spliced	unique	No
AT5G18370	AT5G18370_P1	fully spliced	unique	Yes
AT5G22690	AT5G22690_P1	RI	alternative	No
AT5G22690	AT5G22690_P2	RI	alternative	No
AT5G22690	AT5G22690_P3	fully spliced	alternative	Yes
AT5G22690	AT5G22690_P4	A3	alternative	No
AT5G35450	AT5G35450_ID2	A5, RI	alternative	No
AT5G35450	AT5G35450_JS7	A5	alternative	No
AT5G35450	AT5G35450_P1	RI	alternative	No
AT5G35450	AT5G35450_P2	fully spliced	alternative	No
AT5G36930	AT5G36930_c1	fully spliced	alternative	Yes
AT5G36930	AT5G36930_P1	RI	alternative	No
AT5G36930	AT5G36930_P2	A3, RI	alternative	No
AT5G36930	AT5G36930_P3	RI	alternative	Yes
AT5G36930	AT5G36930_P4	RI	alternative	No
AT5G38340	AT5G38340_P1	fully spliced	alternative	Yes
AT5G38340	AT5G38340_P2	RI	alternative	Yes
AT5G38344	AT5G38344_P1	fully spliced	unique	No
AT5G38350	AT5G38350_P1	fully spliced	unique	No
AT5G38850	AT5G38850_ID1	fully spliced	alternative	Yes
AT5G38850	AT5G38850_P1	RI	alternative	No
AT5G40060	AT5G40060_P1	RI	alternative	Yes
AT5G40060	AT5G40060_P2	fully spliced	alternative	Yes
AT5G40060	AT5G40060_s1	RI	alternative	Yes
AT5G40090	AT5G40090.1	fully spliced	unique	No
AT5G40100	AT5G40100_P1	fully spliced	unique	No
AT5G40910	AT5G40910_P1	A3, RI	alternative	No
AT5G40910	AT5G40910_P2	A3, A5	alternative	Yes
AT5G40910	AT5G40910_P3	A3, RI	alternative	Yes
AT5G40910	AT5G40910_P4	A3, RI	alternative	Yes
AT5G40910	AT5G40910_P5	RI, SE	alternative	No
AT5G40910	AT5G40910_P6	RI, SE	alternative	No
AT5G40910	AT5G40910_P7	A5	alternative	Yes
AT5G40910	AT5G40910_P8	RI	alternative	Yes
AT5G41540	AT5G41540.1	fully spliced	unique	No
AT5G41550	AT5G41550_P1	fully spliced	unique	No
AT5G41740	AT5G41740.1	fully spliced	alternative	Yes
AT5G41740	AT5G41740.2	fully spliced	alternative	No
AT5G41740	AT5G41740_P3	RI	alternative	Yes
AT5G41750	AT5G41750_P1	fully spliced	alternative	No
AT5G41750	AT5G41750_P2	RI	alternative	No
AT5G43470	AT5G43470.2	fully spliced	alternative	No
AT5G43470	AT5G43470_ID2	A3	alternative	No
AT5G43470	AT5G43470_JC1	A5	alternative	No
AT5G43470	AT5G43470_P1	A3, RI	alternative	No
AT5G43470	AT5G43470_P3	A3, RI	alternative	No
AT5G43730	AT5G43730_P1	A3	alternative	Yes
AT5G43730	AT5G43730_P2	RI	alternative	Yes
AT5G43730	AT5G43730_P3	RI	alternative	No
AT5G43730	AT5G43730_P4	A5, RI	alternative	Yes
AT5G43730	AT5G43730_P5	A5	alternative	Yes
AT5G43740	AT5G43740.1	RI	alternative	No
AT5G43740	AT5G43740.2	A3	alternative	No
AT5G43740	AT5G43740_c1	fully spliced	alternative	No
AT5G44510	AT5G44510_P1	fully spliced	alternative	No
AT5G44510	AT5G44510_P2	A3	alternative	No
AT5G44510	AT5G44510_P3	fully spliced	alternative	No
AT5G44510	AT5G44510_P4	fully spliced	alternative	No
AT5G44870	AT5G44870_c2	A3	alternative	Yes
AT5G44870	AT5G44870_c4	A3, A5	alternative	Yes
AT5G44870	AT5G44870_c5	fully spliced	alternative	Yes
AT5G44870	AT5G44870_P1	A3, A5, RI	alternative	No
AT5G44870	AT5G44870_P2	A3, RI	alternative	Yes
AT5G44900	AT5G44900_ID2	RI	alternative	No
AT5G44900	AT5G44900_P1	fully spliced	alternative	No
AT5G44910	AT5G44910_P1	fully spliced	unique	No
AT5G44920	AT5G44920.1	RI	alternative	No
AT5G44920	AT5G44920.2	fully spliced	alternative	No
AT5G44920	AT5G44920_ID1	RI	alternative	No
AT5G45000	AT5G45000.1	SE	alternative	No
AT5G45000	AT5G45000_JS1	fully spliced	alternative	Yes
AT5G45050	AT5G45050_P1	RI	alternative	No
AT5G45050	AT5G45050_P2	fully spliced	alternative	No
AT5G45050	AT5G45050_P3	RI	alternative	No
AT5G45050	AT5G45050_P4	RI	alternative	No
AT5G45060	AT5G45060_P1	RI	alternative	No
AT5G45060	AT5G45060_P2	fully spliced	alternative	Yes
AT5G45070	AT5G45070_c1	fully spliced	alternative	No
AT5G45070	AT5G45070_P1	A3	alternative	No
AT5G45080	AT5G45080_P1	fully spliced	unique	No
AT5G45090	AT5G45090_P1	fully spliced	alternative	No
AT5G45090	AT5G45090_P2	RI	alternative	No
AT5G45200	AT5G45200_P1	fully spliced	alternative	No
AT5G45200	AT5G45200_P3	RI	alternative	No
AT5G45210	AT5G45210.1	fully spliced	unique	No
AT5G45220	AT5G45220_c1	fully spliced	alternative	No
AT5G45220	AT5G45220_P1	A3	alternative	No
AT5G45230	AT5G45230.1	fully spliced	unique	No
AT5G45240	AT5G45240.1	RI	alternative	No
AT5G45240	AT5G45240_P2	fully spliced	alternative	No
AT5G45250	AT5G45250.1	fully spliced	unique	No
AT5G45260	AT5G45260_c1	RI	alternative	No
AT5G45260	AT5G45260_JC3	RI	alternative	No
AT5G45260	AT5G45260_JC9	RI	alternative	Yes
AT5G45260	AT5G45260_P1	RI	alternative	No
AT5G45260	AT5G45260_P2	RI	alternative	Yes
AT5G45260	AT5G45260_s1	RI	alternative	No
AT5G45440	AT5G45440_P1	fully spliced	unique	No
AT5G45490	AT5G45490_P2	fully spliced	unique	No
AT5G46260	AT5G46260_P1	fully spliced	unique	No
AT5G46270	AT5G46270_P1	RI	alternative	No
AT5G46270	AT5G46270_P2	A3, RI	alternative	No
AT5G46270	AT5G46270_P3	RI	alternative	No
AT5G46270	AT5G46270_P4	A3	alternative	No
AT5G46270	AT5G46270_P5	fully spliced	alternative	Yes
AT5G46450	AT5G46450_ID8	RI	alternative	No
AT5G46450	AT5G46450_P1	A3, RI	alternative	No
AT5G46450	AT5G46450_P2	A3, RI	alternative	No
AT5G46450	AT5G46450_P3	A3, RI	alternative	No
AT5G46470	AT5G46470_ID12	RI	alternative	Yes
AT5G46470	AT5G46470_ID25	RI	alternative	Yes
AT5G46470	AT5G46470_ID29	RI	alternative	Yes
AT5G46470	AT5G46470_ID41	RI	alternative	Yes
AT5G46470	AT5G46470_ID5	RI	alternative	Yes
AT5G46470	AT5G46470_ID6	RI	alternative	Yes
AT5G46470	AT5G46470_P1	RI	alternative	Yes
AT5G46490	AT5G46490.2	fully spliced	alternative	No
AT5G46490	AT5G46490_P3	RI	alternative	Yes
AT5G46490	AT5G46490_P4	RI	alternative	Yes
AT5G46510	AT5G46510.1	A3	alternative	Yes
AT5G46510	AT5G46510_c1	A3, RI	alternative	Yes
AT5G46510	AT5G46510_ID1	A3, RI	alternative	Yes
AT5G46510	AT5G46510_ID4	A3, RI	alternative	Yes
AT5G46510	AT5G46510_ID6	A3, RI	alternative	Yes
AT5G46510	AT5G46510_JC7	A3, RI	alternative	Yes
AT5G46510	AT5G46510_P2	A3, RI	alternative	Yes
AT5G46510	AT5G46510_s1	A3, A5	alternative	Yes
AT5G46510	AT5G46510_s2	A3, RI	alternative	Yes
AT5G46520	AT5G46520_ID2	A3, RI	alternative	Yes
AT5G46520	AT5G46520_JC3	fully spliced	alternative	Yes
AT5G46520	AT5G46520_JC6	A3	alternative	No
AT5G46520	AT5G46520_P2	A3, RI	alternative	No
AT5G47250	AT5G47250_JC2	fully spliced	alternative	No
AT5G47250	AT5G47250_P1	RI	alternative	No
AT5G47260	AT5G47260.1	fully spliced	unique	No
AT5G47280	AT5G47280.1	fully spliced	unique	No
AT5G48620	AT5G48620_c1	A3, RI	alternative	No
AT5G48620	AT5G48620_ID2	A3, RI	alternative	No
AT5G48620	AT5G48620_JC10	RI	alternative	No
AT5G48620	AT5G48620_JC3	A3	alternative	No
AT5G48620	AT5G48620_P1	A3, RI	alternative	No
AT5G48620	AT5G48620_P2	A3, RI	alternative	No
AT5G48620	AT5G48620_P3	A3, RI	alternative	No
AT5G48620	AT5G48620_P4	A3, RI	alternative	No
AT5G48620	AT5G48620_P5	A3, RI	alternative	No
AT5G48620	AT5G48620_s1	A3, RI	alternative	No
AT5G48620	AT5G48620_s2	A3	alternative	No
AT5G48770	AT5G48770_P1	fully spliced	unique	No
AT5G48780	AT5G48780.1	RI	alternative	No
AT5G48780	AT5G48780.2	RI	alternative	No
AT5G48780	AT5G48780_P2	fully spliced	alternative	No
AT5G49140	AT5G49140_P1	fully spliced	unique	No
AT5G51630	AT5G51630.1	A5, RI	alternative	No
AT5G51630	AT5G51630.3	A3, A5, RI	alternative	No
AT5G51630	AT5G51630_JS3	A5, RI	alternative	No
AT5G51630	AT5G51630_P2	RI	alternative	No
AT5G51630	AT5G51630_P5	A5, RI	alternative	Yes
AT5G51630	AT5G51630_P6	A5, RI	alternative	Yes
AT5G56220	AT5G56220_c1	fully spliced	alternative	No
AT5G56220	AT5G56220_P2	RI	alternative	No
AT5G58120	AT5G58120_P1	fully spliced	unique	No
AT5G63020	AT5G63020_c1	fully spliced	alternative	No
AT5G63020	AT5G63020_P1	RI	alternative	No
AT5G66630	AT5G66630.1	fully spliced	unique	No
AT5G66900	AT5G66900_c1	RI, SE	alternative	Yes
AT5G66900	AT5G66900_ID11	A3, A5, RI	alternative	Yes
AT5G66900	AT5G66900_ID13	A3, A5, RI	alternative	No
AT5G66900	AT5G66900_ID14	A3, RI	alternative	No
AT5G66900	AT5G66900_JC16	A3, RI, SE	alternative	Yes
AT5G66900	AT5G66900_JC28	A5, RI	alternative	Yes
AT5G66900	AT5G66900_JC32	A3, RI, SE	alternative	Yes
AT5G66900	AT5G66900_P2	A3, RI, SE	alternative	No
AT5G66900	AT5G66900_P3	A3, RI	alternative	No
AT5G66900	AT5G66900_s1	A3, RI, SE	alternative	Yes
AT5G66910	AT5G66910_c1	fully spliced	alternative	No
AT5G66910	AT5G66910_P1	RI	alternative	No

## Sheet: S3
Table S3. Arabidopsis PRRs curated and extracted from amiGO (https://amigo.geneontology.org/amigo) and PRGDb 4.0 (https://www.prgdb.org/prgdb4/).
TAIR Accession	Locus	Gene Type	Description	Other Name(Type)	Keywords
Locus:2204720	AT1G77630	protein_coding	Encodes a lysin-motif protein mediating bacterial peptidoglycan sensing and immunity to bacterial infection. Induction of chitin-responsive genes by chitin treatment is not blocked in the mutant. It contains a C-terminal GPI anchor signal and is an ortholog of OsLYP4 and OsLYP6.	LYM3;LYP3;LYSIN-MOTIF (LYSM) DOMAIN PROTEIN 3;LYSM-CONTAINING RECEPTOR PROTEIN 3	immune response;immune response;plasma membrane;membrane;plasma membrane;peptidoglycan binding;LP.02 two leaves visible stage;LP.04 four leaves visible stage;LP.06 six leaves visible stage;LP.08 eight leaves visible stage;LP.10 ten leaves visible stage;LP.12 twelve leaves visible stage;flowering stage;mature plant embryo stage;petal differentiation and expansion stage;plant embryo bilateral stage…
Locus:2019255	AT1G74360	protein_coding	NILR1 encodes a serine/threonine kinase involved in defense response to nematodes.	GERMINATION REPRESSION AND CELL EXPANSION RECEPTOR-LIKE KINASE;GRACE;NEMATODE-INDUCED LRR-RLK 1;NILR1	defense response to nematode;multidimensional cell growth;seed germination;protein phosphorylation;plasma membrane;plasma membrane;mitochondrion;plasma membrane;ATP binding;histone H2AS1 kinase activity;protein binding;protein kinase activity;protein serine/threonine kinase activity;LP.02 two leaves visible stage;LP.04 four leaves visible stage;LP.06 six leaves visible stage;LP.08 eight leaves vi…
Locus:2075661	AT3G47110	protein_coding	Leucine-rich repeat protein kinase family protein;(source:Araport11)	N/A	phosphorylation;plasma membrane;kinase activity;protein serine/threonine kinase activity;guard cell,
Locus:2085577	AT3G45430	protein_coding	Extracellular ATP transmembrane receptor involved in innate immunity. Implicated in pathogen tolerance and sensing extracellular ATP.	L-TYPE LECTIN RECEPTOR KINASE I.5;LECRK-I.5;P2-TYPE PURINERGIC RECEPTOR 2;P2K2	pathogen-associated molecular pattern receptor signaling pathway;protein phosphorylation;defense response to bacterium;defense response to oomycetes;plasma membrane;chloroplast;plasma membrane;ATP binding;G protein-coupled purinergic nucleotide receptor activity;kinase activity;protein binding;transmembrane receptor protein serine/threonine kinase activity;LP.12 twelve leaves visible stage;petal …
Locus:2155685	AT5G65600	protein_coding	L-type lectin receptor kinase which modulates metabolites and abiotic stress responses. Phosphorylates AvrPtoB which in turn reduces its virulence.	L-TYPE LECTIN RECEPTOR KINASE IX.2;LECRK-IX.2	pathogen-associated molecular pattern receptor signaling pathway;positive regulation of defense response to bacterium;protein phosphorylation;systemic acquired resistance, salicylic acid mediated signaling pathway;defense response to oomycetes;plant-type hypersensitive response;plasma membrane;extracellular region;plasma membrane;kinase activity;protein binding;protein serine/threonine kinase act…
Locus:2170483	AT5G46330	protein_coding	Encodes a leucine-rich repeat serine/threonine protein kinase that is expressed ubiquitously. FLS2 is involved in MAP kinase signalling relay involved in innate immunity. Essential in the perception of flagellin; a potent elicitor of the defense response. FLS2 is directed for degradation by the bacterial ubiquitin ligase AvrPtoB.	FLAGELLIN-SENSITIVE 2;FLS2;MPL12.8	defense response by callose deposition in cell wall;defense response to bacterium;detection of bacterium;pathogen-associated molecular pattern receptor signaling pathway;receptor-mediated endocytosis;plasma membrane;endosome;membrane;plasma membrane;identical protein binding;kinase activity;protein binding;transmembrane receptor protein serine/threonine kinase activity;LP.02 two leaves visible st…
Locus:2078337	AT3G45410	protein_coding	encodes a receptor-like kinase that has serine/threonine kinase activity whose expression is induced by high salt stress. This induction is inhibited by tobacco ethylene receptor.	L-TYPE LECTIN RECEPTOR KINASE I.3;LECRK-I.3	cellular response to ethylene stimulus;cellular response to salt stress;defense response to bacterium;defense response to fungus;defense response to oomycetes;protein autophosphorylation;plasma membrane;extracellular region;plasma membrane;kinase activity;protein serine/threonine kinase activity;transmembrane receptor protein serine/threonine kinase activity;flower;guard cell;root;vascular leaf,
Locus:2086979	AT3G25020	protein_coding	receptor like protein 42;(source:Araport11)	AtRLP42;RBPG1;RESPONSE TO BOTRYTIS POLYGALACTURONASES 1;RLP42;Receptor Like Protein 42;receptor like protein 42	signal transduction;regulation of defense response to fungus;regulation of defense response to oomycetes;response to molecule of fungal origin;extracellular region;protein binding;LP.02 two leaves visible stage;LP.06 six leaves visible stage;LP.08 eight leaves visible stage;LP.10 ten leaves visible stage;LP.12 twelve leaves visible stage;flowering stage;mature plant embryo stage;petal differentia…
Locus:2046357	AT2G32680	protein_coding	NLP20 LRR receptor protein involved in PAMP mediated immunity.	AtRLP23;RLP23;Receptor Like Protein 23;receptor like protein 23	pathogen-associated molecular pattern receptor signaling pathway;priming of cellular response to stress;signal transduction;defense response to bacterium;defense response to fungus;defense response to oomycetes;detection of molecule of fungal origin;innate immune response-activating signaling pathway;response to mannitol;response to molecule of bacterial origin;response to molecule of fungal orig…
Locus:2147805	AT5G15080	protein_coding	Receptor-like cytoplasmic kinase involved in CLE and BAM signaling to maintain root meristem homeostasis.	PBL34;PBS1-LIKE 34	meristem maintenance;cell surface receptor signaling pathway;lipopolysaccharide-mediated signaling pathway;pattern recognition receptor signaling pathway;nucleus;plasma membrane;protein binding;protein serine/threonine kinase activity;guard cell,
Locus:2174190	AT5G16590	protein_coding	Encodes a membrane localized receptor kinase that may function as a coreceptor to regulate transmembrane transporters.	LRR1;Leucine rich repeat protein 1;QIAN SHOU KINASE 2;QSK2	response to symbiotic fungus;protein phosphorylation;plant-type cell wall;plasma membrane;plasmodesma;plastid;cytosol;kinase activity;protein binding;protein kinase activity;LP.02 two leaves visible stage;LP.04 four leaves visible stage;LP.06 six leaves visible stage;LP.08 eight leaves visible stage;LP.10 ten leaves visible stage;LP.12 twelve leaves visible stage;flowering stage;mature plant embr…
Locus:2119260	AT4G33430	protein_coding	Leu-rich receptor Serine/threonine protein kinase. Component of BR signaling that interacts with BRI1 in vitro and in vivo to form a heterodimer. Brassinolide-dependent association of BRI1 and BAK1 in vivo. Phosphorylation of both BRI1 and BAK1 on Thr residues was BR dependent. Although BAK1 and BRI1 alone localize in the plasma membrane; when BAK1 and BRI1 are coexpressed, the heterodimer BAK1/B…	ATBAK1;ATSERK3;BAK1;BRI1-ASSOCIATED RECEPTOR KINASE;ELG;ELONGATED;RECEPTOR KINASES LIKE SERK 10;RKS10;SERK3;SOMATIC EMBRYOGENESIS RECEPTOR-LIKE KINASE 3	brassinosteroid mediated signaling pathway;defense response to bacterium;defense response to fungus;defense response to oomycetes;plant-type hypersensitive response;brassinosteroid mediated signaling pathway;plant ovule development;plant-type hypersensitive response;plasma membrane;endosome;plasma membrane;protein-containing complex;identical protein binding;kinase activity;protein binding;protei…
Locus:2207056	AT1G72300	protein_coding	Encodes a leucine-rich repeat receptor kinase (LRR-RK) involved in the perception of PSY1. PSY1 is an 18-aa tyrosine-sulfated glycopeptide encoded by AT5G58650 that promotes cellular proliferation and expansion.	PSY1 RECEPTOR;PSY1R	pH reduction;regulation of defense response;response to wounding;unidimensional cell growth;membrane;plasma membrane;identical protein binding;peptide receptor activity;protein binding;protein serine/threonine kinase activity;transmembrane signaling receptor activity;LP.02 two leaves visible stage;LP.04 four leaves visible stage;LP.06 six leaves visible stage;LP.08 eight leaves visible stage;LP.1…
Locus:2032697	AT1G73080	protein_coding	Encodes a leucine-rich repeat receptor kinase. Functions as a receptor for AtPep1 to amplify innate immunity response to pathogen attacks.	ATPEPR1;PEP1 RECEPTOR 1;PEP1 receptor 1;PEPR1	immune response;innate immune response;response to jasmonic acid;response to wounding;plasma membrane;plasma membrane;plasmodesma;guanylate cyclase activity;kinase activity;peptide receptor activity;protein binding;protein serine/threonine kinase activity;LP.02 two leaves visible stage;LP.04 four leaves visible stage;LP.06 six leaves visible stage;LP.08 eight leaves visible stage;LP.10 ten leaves…
Locus:2144015	AT5G60270	protein_coding	Concanavalin A-like lectin protein kinase family protein;(source:Araport11)	L-TYPE LECTIN RECEPTOR KINASE I.7;LECRK-I.7	defense response to bacterium;defense response to oomycetes;plasma membrane;extracellular region;kinase activity;transmembrane receptor protein serine/threonine kinase activity;LP.04 four leaves visible stage;LP.06 six leaves visible stage;LP.08 eight leaves visible stage;LP.10 ten leaves visible stage;LP.12 twelve leaves visible stage;flowering stage;collective leaf structure;cotyledon;guard cel…
Locus:2144392	AT5G27060	protein_coding	receptor like protein 53;(source:Araport11)	AtRLP53;RLP53;Receptor Like Protein 53;receptor like protein 53	signal transduction;extracellular region;kinase activity;guard cell,
Locus:2165981	AT5G48380	protein_coding	Encodes a BAK1-interacting receptor-like kinase named BIR1. Negatively regulates multiple plant resistance signaling pathways; one of which is the SOBIR1(AT2G31880)-dependent pathway.	BAK1-INTERACTING RECEPTOR-LIKE KINASE 1;BIR1	negative regulation of defense response;defense response to bacterium;plant-type hypersensitive response;extracellular region;plasma membrane;plasmodesma;identical protein binding;kinase activity;protein binding;protein kinase activity;receptor serine/threonine kinase binding;LP.02 two leaves visible stage;LP.04 four leaves visible stage;LP.06 six leaves visible stage;LP.08 eight leaves visible s…
Locus:2180587	AT5G25910	protein_coding	putative disease resistance protein induced by chitin oligomers.	AtRLP52;RLP52;Receptor Like Protein 52;receptor like protein 52	defense response to fungus;response to chitin;signal transduction;plasma membrane;kinase activity;flowering stage;guard cell;stamen;stem,
Locus:2180617	AT5G25930	protein_coding	LRR transmembrane receptor kinase. Binds SCREW phyotocytokine signaling peptides during plant immune response.	HAESA-like 3;HSL3;NUT;PLANT SCREW UNRESPONSIVE RECEPTOR	plasma membrane;kinase activity;protein binding;protein kinase activity;LP.02 two leaves visible stage;LP.04 four leaves visible stage;LP.06 six leaves visible stage;LP.08 eight leaves visible stage;LP.10 ten leaves visible stage;LP.12 twelve leaves visible stage;M germinated pollen stage;flowering stage;mature plant embryo stage;petal differentiation and expansion stage;plant embryo bilateral st…
Locus:2078112	AT3G05650	protein_coding	receptor like protein 32;(source:Araport11)	AtRLP32;RLP32;Receptor Like Protein 32;receptor like protein 32	signal transduction;extracellular region;kinase activity;LP.02 two leaves visible stage;LP.04 four leaves visible stage;LP.06 six leaves visible stage;LP.08 eight leaves visible stage;LP.10 ten leaves visible stage;LP.12 twelve leaves visible stage;flowering stage;mature plant embryo stage;petal differentiation and expansion stage;plant embryo bilateral stage;plant embryo cotyledonary stage;plant…
Locus:2081895	AT3G51550	protein_coding	Encodes a synergid-expressed; plasma-membrane localized receptor-like kinase that accumulates asymetrically in the synergid membrnane at the filiform apparatus and mediates male-female gametophyte interactions during pollen tube reception. Also involved in powdery mildew infection. Mutants show faster root elongation under dim light, the protein is required for intracellular accumulation of AHA2 …	FER;FERONIA	circadian regulation of gene expression;defense response to fungus;pollen tube reception;post-embryonic development;protein autophosphorylation;stomatal movement;protein phosphorylation;negative regulation of abscisic acid-activated signaling pathway;negative regulation of cell growth;response to brassinosteroid;response to ethylene;root development;plasma membrane;extracellular region;filiform a…
Locus:2095517	AT3G28690	protein_coding	Receptor-like cytoplasmic kinase involved in CLE and BAM signaling to maintain root meristem homeostasis.	PBL36;PBS1-LIKE 36	meristem maintenance;cell surface receptor signaling pathway;lipopolysaccharide-mediated signaling pathway;pattern recognition receptor signaling pathway;protein phosphorylation;plasma membrane;histone H2AS1 kinase activity;protein binding;protein serine/threonine kinase activity;LP.02 two leaves visible stage;LP.04 four leaves visible stage;LP.06 six leaves visible stage;LP.08 eight leaves visib…
Locus:2101298	AT3G49110	protein_coding	Class III peroxidase Perx33. Expressed in roots. Located in the cell wall. Involved in cell elongation. Expression activated by light. May play a role in generating H2O2 during defense response. Involved in response to insect oral secretions.	ATPCA;ATPRX33;PER33;PEROXIDASE 33;PEROXIDASE CA;PRX33;PRXCA	defense response;defense response to bacterium;defense response to fungus;pattern recognition receptor signaling pathway;reactive oxygen species metabolic process;response to light stimulus;unidimensional cell growth;response to insect;plant-type cell wall;cytosol;extracellular region;plant-type cell wall;plant-type vacuole;secretory vesicle;peroxidase activity;cultured plant cell;guard cell;root…
Locus:2121412	AT4G28350	protein_coding	Concanavalin A-like lectin protein kinase family protein;(source:Araport11)	L-TYPE LECTIN RECEPTOR KINASE VII.2;LECRK-VII.2	defense response to bacterium;defense response to oomycetes;plasma membrane;extracellular region;transmembrane receptor protein serine/threonine kinase activity;LP.04 four leaves visible stage;flowering stage;cotyledon;guard cell;stamen;stem;vascular leaf,
Locus:2138268	AT4G08850	protein_coding	MIK1 encodes a receptor kinase that forms a complex with MDIS1/MIK2 and binds LURE1; the female pollen guidance chemi-attractant. MIK1 phosphorylates MDIS1 and is autophosphorylated.Also functions as a receptor for the phytocytokine SCOOP10 in regulation of leaf sensescense.	MDIS1-INTERACTING RECEPTOR LIKE KINASE2;MIK2	pollen tube guidance;indole glucosinolate biosynthetic process;jasmonic acid biosynthetic process;response to herbivore;protein phosphorylation;cellular response to peptide;defense response to insect;hormone-mediated signaling pathway;positive regulation of defense response;response to molecule of bacterial origin;plasma membrane;plasma membrane;plasmodesma;pollen tube;kinase activity;peptide bin…
Locus:2144025	AT5G60280	protein_coding	Plasma membrane localized receptor kinase. Binds NAD+ and induces expression of disease resistance genes.	L-TYPE LECTIN RECEPTOR KINASE I.8;LECRK-I.8	protein autophosphorylation;defense response to bacterium;defense response to fungus;defense response to oomycetes;plasma membrane;plasma membrane;NAD+ binding;kinase activity;transmembrane receptor protein serine/threonine kinase activity;guard cell;root,
Locus:2149922	AT5G20480	protein_coding	Encodes a predicted leucine-rich repeat receptor kinase (LRR-RLK). Functions as the receptor for bacterial PAMP (pathogen associated molecular patterns) EF-Tu.	EF-TU RECEPTOR;EFR	detection of bacterium;immune response-regulating signaling pathway;pathogen-associated molecular pattern receptor signaling pathway;plant-type hypersensitive response;hormone-mediated signaling pathway;plasma membrane;plasma membrane;ATP binding;kinase activity;protein binding;protein kinase activity;protein serine/threonine kinase activity;signaling receptor activity;transmembrane receptor prot…
Locus:2081725	AT3G62600	protein_coding	J domain protein localized in ER lumen. Can partially compensate for the growth defect in jem1 scj1 mutant yeast. Forms a complex SDF2-ERdj3B-BiP that is required for the proper accumulation of the surface-exposed leucine-rich repeat receptor kinases EFR. EFR is involved in PAMP (pathogen associated molecular patterns) triggered immunity.	ATERDJ3B;ERDJ3B	pattern recognition receptor signaling pathway;protein folding in endoplasmic reticulum;endoplasmic reticulum;cytoplasm;cytosol;endoplasmic reticulum;endoplasmic reticulum lumen;ATPase activator activity;protein-folding chaperone binding;L mature pollen stage;LP.02 two leaves visible stage;LP.04 four leaves visible stage;LP.06 six leaves visible stage;LP.08 eight leaves visible stage;LP.10 ten le…
Locus:2096339	AT3G05360	protein_coding	receptor like protein 30;(source:Araport11)	AtRLP30;RLP30;Receptor Like Protein 30;receptor like protein 30	signal transduction;defense response to fungus;detection of molecule of fungal origin;response to fungus;response to mannitol;response to molecule of bacterial origin;response to molecule of fungal origin;response to molecule of oomycetes origin;response to salt stress;plasma membrane;kinase activity;flowering stage;petal differentiation and expansion stage;plant embryo cotyledonary stage;carpel;…
Locus:2097305	AT3G49750	protein_coding	receptor like protein 44;(source:Araport11)	AtRLP44;RLP44;Receptor Like Protein 44;receptor like protein 44	signal transduction;extracellular region;plasma membrane;molecular_function;LP.02 two leaves visible stage;LP.04 four leaves visible stage;LP.06 six leaves visible stage;LP.08 eight leaves visible stage;LP.10 ten leaves visible stage;LP.12 twelve leaves visible stage;flowering stage;mature plant embryo stage;petal differentiation and expansion stage;plant embryo bilateral stage;plant embryo cotyl…
Locus:2121606	AT4G23210	protein_coding	Encodes a Cysteine-rich receptor-like kinase (CRK13). Overexpression of CRK13 leads to hypersensitive response cell death; and induces defense against pathogens by causing increased accumulation of salicylic acid.	CRK13;cysteine-rich RLK (RECEPTOR-like protein kinase) 13	defense response to bacterium;plant-type hypersensitive response;response to molecule of bacterial origin;defense response to bacterium;plant-type hypersensitive response;signal transduction;plasma membrane;extracellular region;kinase activity;protein serine/threonine kinase activity;LP.02 two leaves visible stage;LP.04 four leaves visible stage;LP.06 six leaves visible stage;LP.08 eight leaves v…
Locus:2144045	AT5G60300	protein_coding	Encodes a legume-type lectin receptor kinase that is structurally distinct from the mammalian extracellular ATP receptors and acts as an extracellular ATP receptor in Arabidopsis. Extracellular ATP acts as a damage-associated molecular pattern in plants; and its signaling through P2K1 is important for mounting an effective defense response against various pathogenic microorganisms. It also plays …	DOES NOT RESPOND TO NUCLEOTIDES 1;DORN1;L-type lectin receptor kinase I.9;LecRK-I.9;P2K1	defense response;defense response to oomycetes;extracellular ATP signaling;focal adhesion assembly;regulation of jasmonic acid mediated signaling pathway;cellular response to ATP;defense response to bacterium;defense response to oomycetes;response to wounding;plasma membrane;chloroplast;plasma membrane;ATP binding;kinase activity;protein binding;protein serine/threonine kinase activity;transmembr…
Locus:2179857	AT5G13160	protein_coding	Mutant is defective in perception of Pseudomonas syringae avirulence gene avrPphB. Encodes a putative serine-threonine kinase.	PBS1;avrPphB susceptible 1	defense response;defense response to bacterium;protein autophosphorylation;defense response to bacterium;innate immune response;pattern recognition receptor signaling pathway;plasma membrane;nucleus;plasma membrane;protein binding;protein kinase activity;protein serine/threonine kinase activity;LP.02 two leaves visible stage;LP.04 four leaves visible stage;LP.06 six leaves visible stage;LP.08 eig…
Locus:2039772	AT2G39660	protein_coding	Encodes a plasma membrane-localized ser/thr protein kinase that is a crucial component of host response signaling required to activate the resistance responses to Botrytis and A. brassicicola infection. It is likely a negative regulator of salicylic acid accumulation and basal defense against virulent bacterial pathogens. Together with ER plays opposing roles in leaf morphogenesis and inflorescen…	BIK1;BOTRYTIS-INDUCED KINASE1	defense response to fungus;pattern recognition receptor signaling pathway;protein autophosphorylation;protein phosphorylation;regulation of stomatal movement;response to fungus;regulation of defense response to bacterium;response to molecule of bacterial origin;Golgi apparatus;cytoplasm;mitochondrion;nucleolus;nucleus;plasma membrane;histone H2AS1 kinase activity;kinase activity;protein binding;p…
Locus:2050987	AT2G33580	protein_coding	Encodes a putative LysM-containing receptor-like kinase. LYK5 is a major chitin receptor and forms a chitin-induced complex with related kinase CERK1. Based on protein sequence alignment analysis; it was determined as a pseudo kinase due to a lack of the ATP-binding P-loop in the kinase domain.	ATLYK5;LYK5;LYSM-CONTAINING RECEPTOR-LIKE KINASE 5	innate immune response;cellular response to chitin;protein phosphorylation;extracellular region;plasma membrane;chitin binding;kinase activity;protein binding;protein homodimerization activity;protein kinase activity;LP.02 two leaves visible stage;LP.04 four leaves visible stage;LP.06 six leaves visible stage;LP.08 eight leaves visible stage;LP.10 ten leaves visible stage;LP.12 twelve leaves visi…
Locus:2078102	AT3G05660	protein_coding	receptor like protein 33;(source:Araport11)	AtRLP33;RLP33;Receptor Like Protein 33;receptor like protein 33	signal transduction;plasma membrane;kinase activity;LP.04 four leaves visible stage;LP.06 six leaves visible stage;LP.08 eight leaves visible stage;LP.10 ten leaves visible stage;flowering stage;mature plant embryo stage;petal differentiation and expansion stage;plant embryo bilateral stage;plant embryo cotyledonary stage;vascular leaf senescent stage;cauline leaf;collective leaf structure;flower…
Locus:2142639	AT5G03320	protein_coding	Protein kinase superfamily protein;(source:Araport11)	PATTERN-TRIGGERED IMMUNITY COMPROMISED RECEPTOR-LIKE CYTOPLASMIC KINASE 2;PBL40;PBS1-LIKE 40;PCRK2	pattern recognition receptor signaling pathway;regulation of salicylic acid biosynthetic process;plasma membrane;protein binding;protein serine/threonine kinase activity;LP.02 two leaves visible stage;LP.04 four leaves visible stage;LP.06 six leaves visible stage;LP.08 eight leaves visible stage;LP.10 ten leaves visible stage;LP.12 twelve leaves visible stage;flowering stage;mature plant embryo s…
Locus:2149780	AT5G01540	protein_coding	Encodes LecRKA4.1; a member of the lectin receptor kinase subfamily A4 (LecRKA4.1 At5g01540; LecRKA4.2 At5g01550; LecRKA4.3 At5g01560). Together with other members of the subfamily, functions redundantly in the negative regulation of ABA response in seed germination. Positively regulates pattern-triggered immunity.	L-TYPE LECTIN RECEPTOR KINASE-VI.2;LECRK-VI.2;LECRKA4.1;LECTIN RECEPTOR KINASE A4.1	abscisic acid-activated signaling pathway;defense response to bacterium;pattern recognition receptor signaling pathway;response to abscisic acid;seed germination;defense response to bacterium;defense response to oomycetes;plasma membrane;extracellular region;plasma membrane;kinase activity;protein binding;transmembrane receptor protein serine/threonine kinase activity;LP.02 two leaves visible sta…
Locus:2040199	AT2G25110	protein_coding	Encodes an endoplasmic reticulum protein SDF2 (stromal-derived factor-2). Forms a complex SDF2-ERdj3B-BiP that is required for the proper accumulation of the surface-exposed leucine-rich repeat receptor kinases EFR. EFR is involved in PAMP (pathogen associated molecular patterns) triggered immunity.	ATSDF2-LIKE;ATSDL;Arabidopsis thaliana STROMAL CELL-DERIVED FACTOR 2-like protein precursor;AtSDF2;SDF2;STROMAL CELL-DERIVED FACTOR 2-LIKE PROTEIN PRECURSOR	defense response to bacterium;defense response to fungus;pattern recognition receptor signaling pathway;chloroplast;endoplasmic reticulum;vacuole;molecular_function;LP.02 two leaves visible stage;LP.04 four leaves visible stage;LP.06 six leaves visible stage;LP.08 eight leaves visible stage;LP.10 ten leaves visible stage;LP.12 twelve leaves visible stage;M germinated pollen stage;flowering stage;…
Locus:2059093	AT2G19190	protein_coding	Encodes a receptor-like protein kinase that is involved in early defense signaling. Expression of this gene is strongly induced during leaf senescence. It is a target of the transcription factor AtWRKY6.	FLG22-INDUCED RECEPTOR-LIKE KINASE 1;FRK1;SE- NESCENCE-INDUCED RECEPTOR-LIKE KINASE;SIRK	defense response to bacterium;response to bacterium;extracellular region;kinase activity;protein binding;flowering stage;guard cell;sepal;stamen;stem,
Locus:2085069	AT3G09830	protein_coding	Encodes a member of subfamily VIIa of the receptor-like cytoplasmic kinases (RLCKs). It contributes to pattern-triggered immunity in response to P. syringae.	PATTERN-TRIGGERED IMMUNITY (PTI) COMPROMISED RECEPTOR-LIKE CYTOPLASMIC KINASE 1;PBL39;PBS1-LIKE 39;PCRK1	defense response to bacterium;pattern recognition receptor signaling pathway;regulation of salicylic acid biosynthetic process;response to bacterium;cytosol;plasma membrane;protein binding;protein serine/threonine kinase activity;LP.02 two leaves visible stage;LP.04 four leaves visible stage;LP.06 six leaves visible stage;LP.08 eight leaves visible stage;LP.10 ten leaves visible stage;LP.12 twelv…
Locus:2089860	AT3G21630	protein_coding	LysM receptor-like kinase; based on protein sequence alignment analysis, it has a typical RD signaling domain in its catalytic loop and possesses autophosphorylation activity. Involved in the perception and transduction of the chitin oligosaccharide elicitor. Located in the plasma membrane. CERK1 phosphorylates LIK1, a LLR-RLK that is involved in innate immunity,	ATCERK1;ATLYK1;CERK1;Chitin Elicitor Receptor Kinase 1;LYK1;LYSM DOMAIN RECEPTOR-LIKE KINASE 1;LYSM RLK1;LYSM-CONTAINING RECEPTOR-LIKE KINASE 1	detection of molecule of fungal origin;detection of peptidoglycan;innate immune response;intracellular signal transduction;protein phosphorylation;response to chitin;protein phosphorylation;cell surface pattern recognition receptor signaling pathway;cellular response to chitin;cellular response to molecule of bacterial origin;defense response to bacterium;innate immune response;positive regulatio…
Locus:2100282	AT3G01300	protein_coding	Receptor-like cytoplasmic kinase involved in CLE and BAM signaling to maintain root meristem homeostasis.	PBL35;PBS1-LIKE 35	meristem maintenance;phosphorylation;cell surface receptor signaling pathway;lipopolysaccharide-mediated signaling pathway;pattern recognition receptor signaling pathway;nucleus;plasma membrane;protein binding;protein serine/threonine kinase activity;guard cell,
Locus:2196302	AT1G58190	protein_coding	receptor like protein 9;(source:Araport11)	AtRLP9;RLP9;Receptor Like Protein 9;receptor like protein 9	signal transduction;extracellular region;plasma membrane;molecular_function;guard cell,
Locus:2206245	AT1G65380	protein_coding	Receptor-like protein containing leucine-rich repeats. Regulates both meristem and organ development in Arabidopsis.	AtRLP10;CLV2;Receptor Like Protein 10;clavata 2	anatomical structure morphogenesis;meristem development;regulation of flower development;regulation of growth;signal transduction;maintenance of root meristem identity;phloem development;regulation of cell differentiation;regulation of meristem growth;plasma membrane;endoplasmic reticulum membrane;membrane;plasma membrane;peptide receptor activity;protein binding;signaling receptor activity;LP.02…
Locus:2017557	AT1G51800	protein_coding	The gene encodes a putative member of the LRR-RLK protein family. Expressin and mutant analysis revealed that it contributes to the interaction between Arabidopsis and Hyaloperonospora arabidopsidis. and	IMPAIRED OOMYCETE SUSCEPTIBILITY 1;IOS1	defense response to oomycetes;negative regulation of abscisic acid-activated signaling pathway;response to oomycetes;protein phosphorylation;negative regulation of defense response to oomycetes;positive regulation of defense response to bacterium;regulation of defense response by callose deposition;regulation of defense response to fungus;response to chitin;response to fungus;response to molecule…
Locus:2045228	AT2G31880	protein_coding	Encodes a putative leucine rich repeat transmembrane protein that is expressed in response to Pseudomonas syringae. Expression of SRRLK may be required for silencing via lsiRNAs. Regulates cell death and innate immunity.	EVERSHED;EVR;SOBIR1;SUPPRESSOR OF BIR1 1	negative regulation of floral organ abscission;positive regulation of defense response;positive regulation of programmed cell death;negative regulation of floral organ abscission;positive regulation of defense response;positive regulation of programmed cell death;peroxisome;plasma membrane;kinase activity;protein binding;protein serine/threonine kinase activity;protein tyrosine kinase activity;tr…
Locus:2827686	AT2G17120	protein_coding	Induction of chitin-responsive genes by chitin treatment is not blocked in the mutant. It contains a C-terminal GPI anchor signal and is an ortholog of OsCEBiP.	CEBIP-LIKE 1;CL-1;LYM2;LYP1;LYSM DOMAIN GPI-ANCHORED PROTEIN 2 PRECURSOR;LYSM-CONTAINING RECEPTOR PROTEIN 1	membrane;mitochondrion;plasma membrane;plasmodesma;chitin binding;LP.02 two leaves visible stage;LP.04 four leaves visible stage;LP.06 six leaves visible stage;LP.08 eight leaves visible stage;LP.10 ten leaves visible stage;LP.12 twelve leaves visible stage;flowering stage;mature plant embryo stage;petal differentiation and expansion stage;plant embryo bilateral stage;plant embryo cotyledonary st…
Locus:2005507	AT2G26330	protein_coding	Homologous to receptor protein kinases. Involved in specification of organs originating from the shoot apical meristem. Contains a cytoplasmic protein kinase catalytic domain; a transmembrane region, and an extracellular leucine-rich repeat. ER has been identified as a quantitative trait locus for transpiration efficiency by influencing epidermal and mesophyll development, stomatal density and po…	ER;ERECTA;QRP1;QUANTITATIVE RESISTANCE TO PLECTOSPHAERELLA 1	cellular heat acclimation;defense response to fungus;leaf morphogenesis;megasporocyte differentiation;phloem or xylem histogenesis;regulation of cell adhesion;regulation of cell division;regulation of cell growth;regulation of plant organ morphogenesis;stomatal complex morphogenesis;defense response to bacterium;heat acclimation;inflorescence morphogenesis;plant-type cell wall organization;polari…
Locus:2049029	AT2G23770	protein_coding	Encodes a putative LysM-containing receptor-like kinase LYK4. Shares overlapping function with LYK5 in mediating chitin-triggered immune responses. Based on protein sequence alignment analysis; it was determined as a pseudo kinase due to a lack of the ATP-binding P-loop in the kinase domain.	ATLYK4;LYK4;LYSM-CONTAINING RECEPTOR-LIKE KINASE 4	innate immune response;cellular response to chitin;cellular response to molecule of bacterial origin;chloroplast;plasma membrane;chitin binding;kinase activity;protein serine/threonine kinase activity;LP.06 six leaves visible stage;LP.12 twelve leaves visible stage;apical meristem;collective leaf structure;flower bud;guard cell;hydathode;leaf;root;stem;stipule;vascular leaf,
Locus:2051628	AT2G02220	protein_coding	Encodes a protein interacting with phytosulfokine; a five amino acid sulfated peptide (YIYTQ). Contains dual guanylate cyclase and kinase catalytic activities that operate in vivo. Balances the plant growth-defense trade-off in the rhizosphere microbiome.	ATPSKR1;PHYTOSULFOKIN RECEPTOR 1;PSKR1	innate immune response;regulation of defense response;response to wounding;response to bacterium;plasma membrane;guanylate cyclase activity;peptide receptor activity;protein binding;protein kinase activity;protein serine/threonine kinase activity;LP.02 two leaves visible stage;LP.04 four leaves visible stage;LP.06 six leaves visible stage;LP.08 eight leaves visible stage;LP.10 ten leaves visible …
Locus:2195845	AT1G51890	protein_coding	Leucine-rich repeat protein kinase family protein;(source:Araport11)	N/A	defense response to bacterium;protein phosphorylation;nucleus;ATP binding;histone H2AS1 kinase activity;kinase activity;protein binding;protein kinase activity;protein serine/threonine kinase activity;LP.02 two leaves visible stage;LP.04 four leaves visible stage;LP.06 six leaves visible stage;LP.08 eight leaves visible stage;LP.10 ten leaves visible stage;flowering stage;petal differentiation an…
Locus:2020058	AT1G54470	protein_coding	Encodes a Cf-like gene in Arabidopsis that confers downy mildew resistance to several isolates of Peronospora parasitica.	RPP27;resistance to Peronospora parasitica 27	cellular_component;plasma membrane;molecular_function,
Locus:2040461	AT2G13790	protein_coding	Receptor-like protein kinase that plays a role in myriad processes such as plant-type hypersensitive response; defense response, stomatal movement,and brassinosteroid signalling.	ATSERK4;BAK1-LIKE 1;BAK7;BKK1;BRI1- ASSOCIATED KINASE 7;SERK4;SOMATIC EMBRYOGENESIS RECEPTOR-LIKE KINASE 4	brassinosteroid mediated signaling pathway;cellular response to hypoxia;leaf senescence;plant-type hypersensitive response;protein phosphorylation;brassinosteroid mediated signaling pathway;plant-type hypersensitive response;seedling development;plasma membrane;chloroplast;mitochondrion;plasma membrane;protein binding;receptor serine/threonine kinase binding;signaling receptor binding;transmembra…
Locus:2195814	AT1G51940	protein_coding	Encodes a LysM-containing receptor-like kinase. Induction of chitin-responsive genes by chitin treatment is not blocked in the mutant. Based on protein sequence alignment analysis; it has a typical RD signaling domain in its catalytic loop and possesses autophosphorylation activity.It is required for the suppression of defense responses in absence of pathogen infection or upon abscisic acid treat…	ATLYK3;LYK3;LYSM-CONTAINING RECEPTOR-LIKE KINASE 3	abscisic acid-activated signaling pathway;defense response;defense response to fungus;innate immune response;negative regulation of defense response;positive regulation of abscisic acid-activated signaling pathway;response to abscisic acid;innate immune response;protein phosphorylation;chloroplast;plasma membrane;ATP binding;kinase activity;protein kinase activity;transmembrane receptor protein k…
Locus:2197729	AT1G61380	protein_coding	Encodes a membrane localized S-domain receptor kinase that is involved in lipopolysaccharide (LPS) sensing. SD1-29 detected LPS of Pseudomonas and Xanthomonas species for which it serves as a microbe associated molecular pattern triggering innate immunity. Loses of function mutants are hyper susceptible to P.syringae.	IPOOLIGOSACCHARIDE-SPECIFIC REDUCED ELICITATION;LORE;S-DOMAIN-1 29;SD1-29	detection of lipopolysaccharide;innate immune response;lipopolysaccharide-mediated signaling pathway;pattern recognition receptor signaling pathway;protein autophosphorylation;immune response;lipopolysaccharide-mediated signaling pathway;protein autophosphorylation;signal transduction;plasma membrane;plasma membrane;calmodulin binding;pattern recognition receptor activity;protein binding;protein …
Locus:2014902	AT1G21250	protein_coding	Encodes a cell wall-associated kinase that interacts with AtGRP3 and may function as a signaling receptor of extracellular matrix component such as oligogalacturonides.	ATWAK1;PRO25;WAK1;cell wall-associated kinase 1	cell surface receptor signaling pathway;defense response to fungus;phosphorylation;response to salicylic acid;response to virus;cell surface receptor signaling pathway;plasma membrane;plant-type cell wall;plant-type vacuole;plasma membrane;calcium ion binding;kinase activity;polysaccharide binding;protein binding;LP.02 two leaves visible stage;LP.04 four leaves visible stage;LP.06 six leaves visi…
Locus:2024432	AT1G09970	protein_coding	RLK7 belongs to a leucine-rich repeat class of receptor-likekinase (LRR-RLKs). It is involved in the control of germination speed and the tolerance to oxidant stress.	LRR XI-23;RLK7;receptor-like kinase 7	protein autophosphorylation;response to oxidative stress;seed germination;innate immune response;plasma membrane;plasma membrane;ATP binding;histone H2AS1 kinase activity;identical protein binding;kinase activity;peptide binding;peptide receptor activity;protein binding;protein kinase activity;protein serine/threonine kinase activity;LP.02 two leaves visible stage;LP.04 four leaves visible stage;…
Locus:2014912	AT1G21270	protein_coding	cytoplasmic serine/threonine protein kinase induced by salicylic acid. mutant plants exhibit a loss of cell expansion and dependence on sugars and salts for seedling growth; affecting the expression and activity of vacuolar invertase.	WAK2;WALL-ASSOCIATED KINASE 2	intracellular water homeostasis;oligosaccharide metabolic process;response to salicylic acid;unidimensional cell growth;cell surface receptor signaling pathway;plasma membrane;nucleus;plasma membrane;calcium ion binding;polysaccharide binding;LP.02 two leaves visible stage;LP.04 four leaves visible stage;LP.06 six leaves visible stage;LP.08 eight leaves visible stage;LP.10 ten leaves visible stag…
Locus:2025012	AT1G07390	protein_coding	receptor like protein 1;(source:Araport11)	AtRLP1;RLP1;Receptor Like Protein 1;receptor like protein 1	signal transduction;extracellular region;molecular_function;LP.02 two leaves visible stage;LP.04 four leaves visible stage;LP.06 six leaves visible stage;LP.08 eight leaves visible stage;LP.10 ten leaves visible stage;LP.12 twelve leaves visible stage;flowering stage;mature plant embryo stage;petal differentiation and expansion stage;plant embryo bilateral stage;plant embryo cotyledonary stage;pl…
Locus:2201143	AT1G21880	protein_coding	Encodes a lysin-motif protein mediating bacterial peptidoglycan sensing and immunity to bacterial infection. Induction of chitin-responsive genes by chitin treatment is not blocked in the mutant. It contains a C-terminal GPI anchor signal and is an ortholog of OsLYP4 and OsLYP6. Phosphatidylinositol 4-phosphate 5-kinase (PIP5K) enzyme family member.	LYM1;LYP2;LYSM DOMAIN GPI-ANCHORED PROTEIN 1 PRECURSOR;LYSM-CONTAINING RECEPTOR PROTEIN 2	immune response;immune response;plasma membrane;extracellular region;membrane;nucleus;plasma membrane;peptidoglycan binding;LP.02 two leaves visible stage;LP.04 four leaves visible stage;LP.06 six leaves visible stage;LP.08 eight leaves visible stage;LP.10 ten leaves visible stage;LP.12 twelve leaves visible stage;flowering stage;mature plant embryo stage;petal differentiation and expansion stage…
Locus:2007918	AT1G17750	protein_coding	Encodes PEPR2; a plasma membrane leucine-rich repeat receptor kinase functioning as a receptor for the Pep1 and Pep2 peptides. Pep1 and Pep2 are amino acids that induce the transcription of defense-related genes.	AtPEPR2;PEP1 RECEPTOR 2;PEPR2	defense response to bacterium;response to jasmonic acid;response to wounding;plasma membrane;plasma membrane;kinase activity;peptide binding;protein binding;protein serine/threonine kinase activity;flowering stage;mature plant embryo stage;petal differentiation and expansion stage;plant embryo bilateral stage;plant embryo cotyledonary stage;plant embryo globular stage;carpel;collective leaf struc…
Locus:2020382	AT1G17250	protein_coding	receptor like protein 3;(source:Araport11)	AtRLP3;RESISTANCE TO FUSARIUM OXYSPORUM 2;RFO2;RLP3;Receptor Like Protein 3;receptor like protein 3	innate immune response;response to fungus;signal transduction;defense response to fungus;meristem maintenance;plasma membrane;protein kinase activity;guard cell;stem,

## Sheet: S4
Table S4. Annotated isoforms of PRR genes in the ATRTD2 reference transcriptome (Zhang, et al. 2017a). The first column indicates the ID of the gene of each isoform (second column). A3 and A5 stand for alternative 3' and alternative 5' splice site. RI: Intron retention. SE: Exon Skipping. The column "is_NMD?" refers to whether an isoform is predicted to be a target of NMD where "Yes" indicates it…
Gene_ID	transcript_ID	splicing_type	transcript_type	is_NMD?
AT1G07390	AT1G07390.3	RI	alternative	No
AT1G07390	AT1G07390_P2	A5, RI	alternative	No
AT1G07390	AT1G07390_P4	RI	alternative	No
AT1G07390	AT1G07390_P5	fully spliced	alternative	No
AT1G09970	AT1G09970.2	A3	alternative	No
AT1G09970	AT1G09970_c1	fully spliced	alternative	No
AT1G09970	AT1G09970_P1	fully spliced	alternative	No
AT1G17250	AT1G17250.1	fully spliced	unique	No
AT1G17750	AT1G17750_JS1	fully spliced	alternative	No
AT1G17750	AT1G17750_P1	RI	alternative	No
AT1G21250	AT1G21250_P1	fully spliced	unique	No
AT1G21270	AT1G21270.1	fully spliced	alternative	No
AT1G21270	AT1G21270_ID4	RI	alternative	Yes
AT1G21880	AT1G21880.1	fully spliced	alternative	No
AT1G21880	AT1G21880_P2	fully spliced	alternative	No
AT1G21880	AT1G21880_s1	RI	alternative	Yes
AT1G51800	AT1G51800_ID12	RI	alternative	No
AT1G51800	AT1G51800_ID13	RI	alternative	Yes
AT1G51800	AT1G51800_ID15	RI	alternative	Yes
AT1G51800	AT1G51800_ID19	RI	alternative	Yes
AT1G51800	AT1G51800_ID3	RI	alternative	Yes
AT1G51800	AT1G51800_ID9	RI	alternative	Yes
AT1G51800	AT1G51800_P1	fully spliced	alternative	No
AT1G51800	AT1G51800_s1	RI	alternative	Yes
AT1G51890	AT1G51890.2	A3, RI	alternative	No
AT1G51890	AT1G51890_c1	RI	alternative	Yes
AT1G51890	AT1G51890_P1	A3, RI	alternative	No
AT1G51890	AT1G51890_P2	A3, RI	alternative	No
AT1G51890	AT1G51890_P3	A3, RI	alternative	No
AT1G51890	AT1G51890_P4	A3	alternative	No
AT1G51890	AT1G51890_P5	A3, RI	alternative	Yes
AT1G51890	AT1G51890_s2	A3, RI	alternative	No
AT1G51940	AT1G51940_c1	fully spliced	alternative	Yes
AT1G51940	AT1G51940_P1	A3	alternative	No
AT1G54470	AT1G54470.1	RI	alternative	No
AT1G54470	AT1G54470.2	fully spliced	alternative	No
AT1G58190	AT1G58190.2	fully spliced	unique	No
AT1G61380	AT1G61380_P1	RI	alternative	No
AT1G61380	AT1G61380_P2	fully spliced	alternative	No
AT1G65380	AT1G65380_P1	fully spliced	unique	No
AT1G72300	AT1G72300_P1	fully spliced	unique	No
AT1G73080	AT1G73080_ID1	RI	alternative	No
AT1G73080	AT1G73080_P1	fully spliced	alternative	No
AT1G74360	AT1G74360_P1	fully spliced	unique	No
AT1G77630	AT1G77630_P1	fully spliced	unique	No
AT2G02220	AT2G02220_c1	fully spliced	alternative	No
AT2G02220	AT2G02220_P1	RI	alternative	No
AT2G13790	AT2G13790_c3	RI	alternative	Yes
AT2G13790	AT2G13790_ID2	A3, A5	alternative	Yes
AT2G13790	AT2G13790_ID6	fully spliced	alternative	No
AT2G13790	AT2G13790_P1	A5, SE	alternative	No
AT2G13790	AT2G13790_s1	A5, RI, SE	alternative	Yes
AT2G13790	AT2G13790_s2	A3, A5, RI	alternative	Yes
AT2G17120	AT2G17120_P1	fully spliced	unique	No
AT2G19190	AT2G19190.1	A5	alternative	No
AT2G19190	AT2G19190_ID2	fully spliced	alternative	Yes
AT2G23770	AT2G23770_P1	fully spliced	unique	No
AT2G25110	AT2G25110_c1	A3, A5	alternative	No
AT2G25110	AT2G25110_c2	A3	alternative	No
AT2G25110	AT2G25110_c3	RI	alternative	Yes
AT2G25110	AT2G25110_P1	A3, RI	alternative	No
AT2G26330	AT2G26330_ID4	A3, A5, RI	alternative	Yes
AT2G26330	AT2G26330_JC7	A3, A5	alternative	Yes
AT2G26330	AT2G26330_P1	A3, A5	alternative	No
AT2G26330	AT2G26330_s1	A3, A5, RI	alternative	Yes
AT2G26330	AT2G26330_s2	A3, A5	alternative	Yes
AT2G26330	AT2G26330_s3	A3	alternative	Yes
AT2G26330	AT2G26330_s4	A3, A5, RI	alternative	Yes
AT2G31880	AT2G31880_P1	fully spliced	alternative	No
AT2G31880	AT2G31880_s1	fully spliced	alternative	No
AT2G32680	AT2G32680.1	fully spliced	unique	No
AT2G33580	AT2G33580_P1	fully spliced	unique	No
AT2G39660	AT2G39660_P1	fully spliced	unique	No
AT3G01300	AT3G01300_P1	fully spliced	unique	No
AT3G05360	AT3G05360.1	fully spliced	unique	No
AT3G05650	AT3G05650_P1	fully spliced	unique	No
AT3G05660	AT3G05660_ID2	RI	alternative	No
AT3G05660	AT3G05660_P1	fully spliced	alternative	No
AT3G09830	AT3G09830_JC3	fully spliced	alternative	No
AT3G09830	AT3G09830_P1	A3	alternative	No
AT3G09830	AT3G09830_P2	A3	alternative	No
AT3G09830	AT3G09830_P3	RI	alternative	No
AT3G21630	AT3G21630_c1	RI	alternative	No
AT3G21630	AT3G21630_c2	fully spliced	alternative	Yes
AT3G21630	AT3G21630_ID3	RI	alternative	Yes
AT3G21630	AT3G21630_P1	fully spliced	alternative	No
AT3G21630	AT3G21630_s1	RI	alternative	Yes
AT3G25020	AT3G25020_P1	fully spliced	unique	No
AT3G28690	AT3G28690_c1	fully spliced	alternative	No
AT3G28690	AT3G28690_c2	A3	alternative	No
AT3G28690	AT3G28690_JS1	A3	alternative	No
AT3G28690	AT3G28690_P1	RI	alternative	Yes
AT3G28690	AT3G28690_P2	A3	alternative	No
AT3G45410	AT3G45410_P1	fully spliced	unique	No
AT3G45430	AT3G45430_P2	fully spliced	alternative	No
AT3G45430	AT3G45430_P3	RI	alternative	No
AT3G47110	AT3G47110_P1	fully spliced	unique	No
AT3G49110	AT3G49110_P1	A3	alternative	No
AT3G49110	AT3G49110_s1	fully spliced	alternative	No
AT3G49750	AT3G49750_P1	RI	alternative	No
AT3G49750	AT3G49750_P2	fully spliced	alternative	No
AT3G51550	AT3G51550_c1	fully spliced	alternative	No
AT3G51550	AT3G51550_P1	RI	alternative	No
AT3G62600	AT3G62600_c1	A5	alternative	No
AT3G62600	AT3G62600_ID5	fully spliced	alternative	No
AT3G62600	AT3G62600_P1	A5	alternative	No
AT4G08850	AT4G08850_P1	A5	alternative	No
AT4G08850	AT4G08850_P2	RI	alternative	No
AT4G08850	AT4G08850_s1	fully spliced	alternative	No
AT4G23210	AT4G23210_P1	A3, RI	alternative	No
AT4G23210	AT4G23210_P2	RI	alternative	Yes
AT4G23210	AT4G23210_P3	A3	alternative	No
AT4G23210	AT4G23210_P4	RI	alternative	No
AT4G23210	AT4G23210_P5	fully spliced	alternative	Yes
AT4G28350	AT4G28350.1	fully spliced	alternative	No
AT4G28350	AT4G28350_P1	fully spliced	alternative	No
AT4G33430	AT4G33430.2	A5, SE	alternative	No
AT4G33430	AT4G33430_ID1	A5, RI	alternative	Yes
AT4G33430	AT4G33430_ID3	fully spliced	alternative	Yes
AT4G33430	AT4G33430_ID4	RI	alternative	Yes
AT4G33430	AT4G33430_P1	A5	alternative	No
AT5G01540	AT5G01540.1	fully spliced	unique	No
AT5G03320	AT5G03320_ID1	RI	alternative	Yes
AT5G03320	AT5G03320_ID2	fully spliced	alternative	Yes
AT5G03320	AT5G03320_ID4	RI	alternative	No
AT5G03320	AT5G03320_JS2	RI	alternative	No
AT5G03320	AT5G03320_P1	RI	alternative	No
AT5G03320	AT5G03320_P2	A5, RI	alternative	No
AT5G13160	AT5G13160_c1	fully spliced	alternative	Yes
AT5G13160	AT5G13160_JS1	RI	alternative	Yes
AT5G13160	AT5G13160_P1	A5	alternative	No
AT5G15080	AT5G15080_P1	fully spliced	unique	No
AT5G16590	AT5G16590_ID2	RI	alternative	Yes
AT5G16590	AT5G16590_JC1	fully spliced	alternative	No
AT5G16590	AT5G16590_P1	fully spliced	alternative	No
AT5G20480	AT5G20480_c2	fully spliced	alternative	No
AT5G20480	AT5G20480_JC2	A3	alternative	Yes
AT5G20480	AT5G20480_P1	A5	alternative	No
AT5G20480	AT5G20480_P2	A5, RI	alternative	No
AT5G20480	AT5G20480_s3	RI, SE	alternative	No
AT5G25910	AT5G25910.1	fully spliced	unique	No
AT5G25930	AT5G25930_P1	fully spliced	unique	No
AT5G27060	AT5G27060.1	RI	alternative	No
AT5G27060	AT5G27060_c1	fully spliced	alternative	No
AT5G46330	AT5G46330_c1	RI	alternative	Yes
AT5G46330	AT5G46330_ID2	RI	alternative	No
AT5G46330	AT5G46330_P1	RI	alternative	No
AT5G46330	AT5G46330_P2	RI	alternative	No
AT5G48380	AT5G48380_c1	A5	alternative	No
AT5G48380	AT5G48380_c2	fully spliced	alternative	No
AT5G48380	AT5G48380_P1	A5, RI	alternative	No
AT5G60270	AT5G60270_P1	fully spliced	unique	No
AT5G60280	AT5G60280_P1	fully spliced	unique	No
AT5G60300	AT5G60300.3	fully spliced	alternative	No
AT5G60300	AT5G60300_P1	RI	alternative	No
AT5G60300	AT5G60300_P2	RI	alternative	No
AT5G65600	AT5G65600.1	fully spliced	unique	No
