# Supplementary material for: Alternative splicing: an underexplored layer in immune receptor regulation, systemic resistance and priming
Source: Front Plant Sci. 2026 Mar 13;17:1756671. doi: 10.3389/fpls.2026.1756671 (PMC13021637; doi:10.3389/fpls.2026.1756671)
Supplement: Supplementary Table 3 — Arabidopsis PRRs curated and extracted from amiGO. [file Table3.xlsx]

## Sheet: ddm1 AS
Differential alternative splicing analysis for ddm1 mutant line
target	contrast	adj.pval	maxdeltaPS	log2FC	up.down	TAIR Accession	Locus	Gene Type	Description	Other Name(Type)	Keywords
AT1G01220	ddm1-Col	0.000265724	0.194041	-0.415885	down-regulated	Locus:2035362	AT1G01220	protein_coding	Encodes a bifunctional enzyme that has both L-fucokinase and GDP-L-fucose pyrophosphorylase activities. It catalyzes the two steps of the L-fucose salvage pathway for the generation of activated GDP-L-fucose. This pathway seems to be of minor importance for cell wall polysaccharide biosynthesis compared to the de novo GDP-L-fucose biosynthesis pathway in Arabidopsis.	Arabidopsis thaliana L-fucokinase/GDP-L-fucose pyrophosphorylase;AtFKGP;FKGP;L-fucokinase/GDP-L-fucose pyrophosphorylase	GDP-L-fucose salvage;phosphorylation;GDP-L-fucose salvage;cytoplasm;fucokinase activity;fucose-1-phosphate guanylyltransferase activity;LP.02 two leaves visible stage;LP.04 four leaves visible stage;LP.06 six leaves visible stage;LP.08 eight leaves visible stage;LP.10 ten leaves visible stage;LP.12 twelve leaves visible stage;flowering stage;mature plant embryo stage;petal differentiation and exp…
AT1G02930	ddm1-Col	0.00723224	0.198576	3.15195	up-regulated	Locus:2024690	AT1G02930	protein_coding	Encodes glutathione transferase belonging to the phi class of GSTs. Naming convention according to Wagner et al. (2002).	ARABIDOPSIS GLUTATHIONE S-TRANSFERASE 1;ARABIDOPSIS THALIANA GLUATIONE S-TRANSFERASE F3;ATGST1;ATGSTF3;ATGSTF6;EARLY RESPONSIVE TO DEHYDRATION 11;ERD11;GLUTATHIONE S-TRANSFERASE;GLUTATHIONE S-TRANSFERASE 1;GLUTATHIONE S-TRANSFERASE 6;GST1;GSTF6	response to cadmium ion;response to oxidative stress;response to water deprivation;toxin catabolic process;glutathione metabolic process;cytoplasm;chloroplast;cytoplasm;cytoplasmic stress granule;cytosol;extracellular region;mitochondrion;plant-type cell wall;plant-type vacuole;plasmodesma;camalexin binding;cobalt ion binding;copper ion binding;glutathione binding;glutathione transferase activity…
AT1G04985	ddm1-Col	0.000552072	0.182754	0.489959	up-regulated	Locus:2824357	AT1G04985	protein_coding	triacylglycerol lipase-like protein;(source:Araport11)	N/A	mitochondrion;molecular_function;L mature pollen stage;LP.02 two leaves visible stage;LP.04 four leaves visible stage;LP.06 six leaves visible stage;LP.08 eight leaves visible stage;LP.10 ten leaves visible stage;LP.12 twelve leaves visible stage;M germinated pollen stage;flowering stage;mature plant embryo stage;petal differentiation and expansion stage;plant embryo bilateral stage;plant embryo …
AT1G04990	ddm1-Col	8.15558e-08	0.603224	1.20512	up-regulated	Locus:2010562	AT1G04990	protein_coding	Non-TZF gene which enhances salt tolerance by increasing the expression of ABA-dependent and -independent stress-responsive genes.	ATC3H3	response to osmotic stress;cytoplasm;nucleus;mRNA binding;L mature pollen stage;LP.02 two leaves visible stage;LP.04 four leaves visible stage;LP.06 six leaves visible stage;LP.08 eight leaves visible stage;LP.10 ten leaves visible stage;LP.12 twelve leaves visible stage;M germinated pollen stage;flowering stage;mature plant embryo stage;petal differentiation and expansion stage;plant embryo bila…
AT1G05670	ddm1-Col	0.00033452	0.401461	-0.686594	down-regulated	Locus:2031973	AT1G05670	protein_coding	Pentatricopeptide repeat (PPR-like) superfamily protein;(source:Araport11)	N/A	biological_process;Golgi apparatus;endoplasmic reticulum;mitochondrion;glycosyltransferase activity;mRNA binding;LP.04 four leaves visible stage;flowering stage;mature plant embryo stage;petal differentiation and expansion stage;plant embryo bilateral stage;plant embryo cotyledonary stage;plant embryo globular stage;vascular leaf senescent stage;collective leaf structure;flower;flower pedicel;gua…
AT1G05870	ddm1-Col	0.00996935	0.260734	-0.578071	down-regulated	Locus:2198708	AT1G05870	protein_coding	hypothetical protein (DUF1685);(source:Araport11)	N/A	nucleus;molecular_function;guard cell,
AT1G06040	ddm1-Col	7.57598e-08	-0.28577	-1.00482	down-regulated	Locus:2198841	AT1G06040	protein_coding	Encodes salt tolerance protein (STO) which confers salt tolerance to yeast cells. Fully complements calcineurin deficient yeast but does not encode a phosphoprotein phosphatase. Sequence has similarities to CONSTANS. STO co-localizes with COP1 and plays a role in light signaling.STO transcript levels are regulated by photoperiod and phtyohormones. STO competes with FLC in the regulation of floral…	B-box domain protein 24;BBX24;SALT TOLERANCE;STO	photomorphogenesis;photoperiodism, flowering;positive regulation of shade avoidance;response to light stimulus;response to salt stress;seedling development;vegetative to reproductive phase transition of meristem;photomorphogenesis;regulation of DNA-templated transcription;nucleus;nucleus;DNA binding;DNA-binding transcription factor activity;protein binding;transcription coregulator activity;zinc …
AT1G07630	ddm1-Col	3.03253e-05	-0.27914	0.577237	up-regulated	Locus:2026605	AT1G07630	protein_coding	Encodes a protein phosphatase 2C like gene; similar to POL. Involved in leaf development. Knockout mutants have abnormally shaped leaves.	PLL5;POL-LIKE 5	leaf development;signal transduction;mitochondrion;protein serine/threonine phosphatase activity;LP.02 two leaves visible stage;LP.04 four leaves visible stage;LP.06 six leaves visible stage;LP.08 eight leaves visible stage;LP.10 ten leaves visible stage;LP.12 twelve leaves visible stage;flowering stage;mature plant embryo stage;petal differentiation and expansion stage;plant embryo bilateral sta…
AT1G08230	ddm1-Col	0.00241892	0.419458	0.706887	up-regulated	Locus:2199978	AT1G08230	protein_coding	Codes for a H+-driven; high affinity gamma-aminobutyric acid (GABA) transporter. Localized at the plasma membrane. In planta, AtGAT1 expression was highest in flowers and under conditions of elevated GABA concentrations such as wounding or senescence.	GABA TRANSPORTER;GAT1	gamma-aminobutyric acid transport;amino acid transmembrane transport;gamma-aminobutyric acid transport;plasma membrane;plasma membrane;gamma-aminobutyric acid transmembrane transporter activity;LP.04 four leaves visible stage;LP.06 six leaves visible stage;LP.10 ten leaves visible stage;flowering stage;mature plant embryo stage;petal differentiation and expansion stage;plant embryo bilateral stag…
AT1G08310	ddm1-Col	1.92687e-05	0.188065	2.97647	up-regulated	Locus:2199958	AT1G08310	protein_coding	alpha/beta-Hydrolases superfamily protein;(source:Araport11)	N/A	biological_process;nucleus;molecular_function;flowering stage;carpel;guard cell;plant sperm cell;root;sepal;stamen;stem,
AT1G08680	ddm1-Col	0.000174027	0.186913	-0.523627	down-regulated	Locus:2025575	AT1G08680	protein_coding	A member of ARF GAP domain (AGD); A thaliana has 15 members, grouped into four classes. AGD14 belongs to the class 4, together with AGD15.	AGD14;ARF GAP-like zinc finger-containing protein ZiGA4;ARF-GAP domain 14;ZIGA4	protein autophosphorylation;nucleus;protein serine/threonine kinase activity;LP.02 two leaves visible stage;LP.04 four leaves visible stage;LP.06 six leaves visible stage;LP.08 eight leaves visible stage;LP.10 ten leaves visible stage;LP.12 twelve leaves visible stage;flowering stage;mature plant embryo stage;petal differentiation and expansion stage;plant embryo bilateral stage;plant embryo coty…
AT1G08800	ddm1-Col	5.15168e-06	0.419377	0.0847577	up-regulated	Locus:2825149	AT1G08800	protein_coding	Lipid droplet (LD) localized; involved in movement of LDs in association with myosin XIK?LDs.	MYOB1;MYOSIN BINDING PROTEIN 1	cytoplasm;lipid droplet;membrane;transport vesicle;myosin XI tail binding;myosin binding;LP.02 two leaves visible stage;LP.04 four leaves visible stage;LP.06 six leaves visible stage;LP.08 eight leaves visible stage;LP.10 ten leaves visible stage;LP.12 twelve leaves visible stage;flowering stage;mature plant embryo stage;petal differentiation and expansion stage;plant embryo bilateral stage;plant…
AT1G08820	ddm1-Col	0.00686323	0.294715	0.275324	up-regulated	Locus:2025585	AT1G08820	protein_coding	Encodes VAP33-like protein that interacts with cowpea mosaic virus protein 60K. Is a SNARE-like protein that may be involved in vesicular transport to or from the ER.	VAMP/SYNAPTOBREVIN-ASSOCIATED PROTEIN 27-2;VAP27-2	intracellular transport;endoplasmic reticulum membrane organization;endoplasmic reticulum-plasma membrane tethering;endoplasmic reticulum membrane;plasma membrane;endoplasmic reticulum membrane;extracellular region;plasma membrane;protein-membrane adaptor activity;cultured plant cell;guard cell;rosette leaf,
AT1G09160	ddm1-Col	0.00333963	-0.178274	-0.423088	down-regulated	Locus:2195331	AT1G09160	protein_coding	Protein phosphatase 2C family protein;(source:Araport11)	N/A	regulation of intracellular signal transduction;chloroplast;plasma membrane;protein serine/threonine phosphatase activity;LP.02 two leaves visible stage;LP.04 four leaves visible stage;LP.06 six leaves visible stage;LP.08 eight leaves visible stage;LP.10 ten leaves visible stage;LP.12 twelve leaves visible stage;flowering stage;mature plant embryo stage;petal differentiation and expansion stage;p…
AT1G10060	ddm1-Col	0.0021819	0.166908	0.53938	up-regulated	Locus:2201931	AT1G10060	protein_coding	encodes a mitochondrial branched-chain amino acid aminotransferase. Complements the yeast leu/iso-leu/val auxotrophy mutant.	ATBCAT-1;BCAT-1;BCAT1;BRANCHED-CHAIN AMINO ACID TRANSFERASE 1;branched-chain amino acid transaminase 1	chloroplast;cytoplasm;mitochondrion;branched-chain-amino-acid transaminase activity;protein binding;LP.02 two leaves visible stage;LP.04 four leaves visible stage;flowering stage;mature plant embryo stage;petal differentiation and expansion stage;plant embryo bilateral stage;plant embryo cotyledonary stage;vascular leaf senescent stage;carpel;collective leaf structure;flower;flower pedicel;guard …
AT1G10120	ddm1-Col	1.06792e-08	0.474729	0.0761896	up-regulated	Locus:2201906	AT1G10120	protein_coding	basic helix-loop-helix (bHLH) DNA-binding superfamily protein;(source:Araport11)	CIB4;CRY2-INTERACTING BHLH 4	regulation of DNA-templated transcription;response to blue light;nucleus;nucleus;DNA-binding transcription factor activity;protein binding;transcription cis-regulatory region binding;LP.02 two leaves visible stage;LP.04 four leaves visible stage;LP.06 six leaves visible stage;LP.08 eight leaves visible stage;LP.10 ten leaves visible stage;LP.12 twelve leaves visible stage;flowering stage;mature p…
AT1G10760	ddm1-Col	0.00059689	0.306912	2.4701	up-regulated	Locus:2019953	AT1G10760	protein_coding	Encodes an &#945;-glucan; water dikinase required for starch degradation. Involved in cold-induced freezing tolerance. Mutations that eliminate the GWD protein or affect the dikinase domain of the enzyme dramatically reduce both the amount of phosphate in the amylopectin and the rate of starch degradation. Mature leaves of these mutants accumulate amounts of starch up to seven times greater than …	GWD;GWD1;SEX1;SOP;SOP1;STARCH EXCESS 1	cold acclimation;response to symbiotic fungus;starch catabolic process;starch catabolic process;chloroplast;chloroplast envelope;chloroplast stroma;mitochondrion;alpha-glucan, water dikinase activity;mRNA binding;protein binding;LP.02 two leaves visible stage;LP.04 four leaves visible stage;LP.06 six leaves visible stage;LP.08 eight leaves visible stage;LP.10 ten leaves visible stage;LP.12 twelve…
AT1G10870	ddm1-Col	0.00912393	-0.205768	-0.495746	down-regulated	Locus:2197359	AT1G10870	protein_coding	A member of ARF GAP domain (AGD); A thaliana has 15 members, grouped into four classes. AGD4 belongs to the Class 1, together with AGD1, AGD2, and AGD3.	AGD4;ARF-GAP domain 4;VAL3;VAN3-LIKE PROTEIN3	cytoplasm;nucleus;molecular_function;LP.02 two leaves visible stage;LP.04 four leaves visible stage;LP.06 six leaves visible stage;LP.08 eight leaves visible stage;LP.10 ten leaves visible stage;LP.12 twelve leaves visible stage;flowering stage;mature plant embryo stage;petal differentiation and expansion stage;plant embryo bilateral stage;plant embryo cotyledonary stage;plant embryo globular sta…
AT1G13220	ddm1-Col	0.00134276	0.16445	-0.631089	down-regulated	Locus:2031875	AT1G13220	protein_coding	Encodes a nuclear coiled-coil protein related to the carrot peripheral nuclear protein NMCP1 that is involved in the determination of plant nuclear structure. Member of a small gene family in Arabidopsis containing 4 proteins (LNC1-4 or CRWN 1-4) with redundant functions in protection from oxidative damage; control of nuclear morphology and degradation of ABI5.	CROWDED NUCLEI 2;CRWN2;LINC2;LITTLE NUCLEI2	DNA damage response;nucleus organization;nucleus organization;regulation of nucleus size;cytoplasm;nuclear periphery;nucleoplasm;nucleus;site of double-strand break;protein binding;LP.04 four leaves visible stage;flowering stage;mature plant embryo stage;petal differentiation and expansion stage;plant embryo bilateral stage;plant embryo cotyledonary stage;plant embryo globular stage;carpel;collec…
AT1G14330	ddm1-Col	6.06235e-05	-0.28723	1.08637	up-regulated	Locus:2012547	AT1G14330	protein_coding	Galactose oxidase/kelch repeat superfamily protein;(source:Araport11)	N/A	nucleus;nucleus;molecular_function;LP.02 two leaves visible stage;LP.04 four leaves visible stage;LP.06 six leaves visible stage;LP.08 eight leaves visible stage;LP.10 ten leaves visible stage;LP.12 twelve leaves visible stage;M germinated pollen stage;flowering stage;mature plant embryo stage;petal differentiation and expansion stage;plant embryo bilateral stage;plant embryo cotyledonary stage;p…
AT1G15520	ddm1-Col	0.00611393	0.71608	3.28624	up-regulated	Locus:2196593	AT1G15520	protein_coding	ABC transporter family involved in ABA transport and resistance to lead. Localizes to plasma membrane. Upregulated by lead. Expressed in leaves; flowers, stomata and roots.	ABCG40;ATABCG40;ATP-binding cassette G40;ATPDR12;Arabidopsis thaliana ATP-binding cassette G40;PDR12;PLEIOTROPIC DRUG RESISTANCE 12	abscisic acid transport;lead ion transport;response to ethylene;response to jasmonic acid;response to ozone;response to salicylic acid;terpenoid transport;abscisic acid transport;abscisic acid-activated signaling pathway;cellular response to water deprivation;defense response to oomycetes;import across plasma membrane;import into cell;intercellular transport;negative regulation of post-embryonic …
AT1G16220	ddm1-Col	6.02928e-05	0.338147	-0.899821	down-regulated	Locus:2032880	AT1G16220	protein_coding	Protein phosphatase 2C family protein;(source:Araport11)	N/A	regulation of intracellular signal transduction;cellular_component;protein serine/threonine phosphatase activity;flowering stage;mature plant embryo stage;petal differentiation and expansion stage;plant embryo bilateral stage;plant embryo cotyledonary stage;plant embryo globular stage;collective leaf structure;flower;flower pedicel;guard cell;hypocotyl;plant embryo;root;seed;sepal;shoot apex;vasc…
AT1G17140	ddm1-Col	0.000207004	0.197695	-0.689555	down-regulated	Locus:2020342	AT1G17140	protein_coding	Encodes a ROP/RAC effector; designated interactor of constitutive active ROPs 1 (ICR1), that interacts with GTP-bound ROPs. ICR1 is a scaffold mediating formation of protein complexes that are required for cell polarity. ICR1 is comprised of coiled-coil domains and forms complexes with itself and the exocyst vesicle-tethering complex subunit SEC3.	ICR1;RIP1;ROP INTERACTIVE PARTNER 1;interactor of constitutively active ROP 1	regulation of auxin polar transport;nucleus;plasma membrane;pollen tube tip;molecular_function;LP.02 two leaves visible stage;LP.04 four leaves visible stage;LP.06 six leaves visible stage;LP.08 eight leaves visible stage;LP.10 ten leaves visible stage;LP.12 twelve leaves visible stage;flowering stage;mature plant embryo stage;petal differentiation and expansion stage;plant embryo bilateral stage…
AT1G17145	ddm1-Col	3.40285e-06	-0.229349	0.682214	up-regulated	Locus:505006125	AT1G17145	protein_coding	RING/U-box superfamily protein;(source:Araport11)	DA2L	protein ubiquitination;regulation of organ growth;regulation of seed growth;cytoplasm;molecular_function;L mature pollen stage;LP.02 two leaves visible stage;LP.04 four leaves visible stage;LP.06 six leaves visible stage;LP.08 eight leaves visible stage;LP.10 ten leaves visible stage;LP.12 twelve leaves visible stage;M germinated pollen stage;flowering stage;mature plant embryo stage;petal differ…
AT1G17530	ddm1-Col	0.000611823	0.412278	0.295911	up-regulated	Locus:2007893	AT1G17530	protein_coding	Encodes a translocase of inner mitochondrial membrane.	ATTIM23-1;TIM23-1;TRANSLOCASE OF INNER MITOCHONDRIAL MEMBRANE 23;translocase of inner mitochondrial membrane 23	protein targeting to mitochondrion;protein transmembrane transport;protein import into mitochondrial matrix;mitochondrial inner membrane;mitochondrion;TIM23 mitochondrial import inner membrane translocase complex;protein transmembrane transporter activity;protein-transporting ATPase activity;transmembrane transporter activity;L mature pollen stage;LP.02 two leaves visible stage;LP.04 four leaves …
AT1G17990	ddm1-Col	6.23486e-08	0.355742	0.308212	up-regulated	Locus:2030948	AT1G17990	protein_coding	FMN-linked oxidoreductases superfamily protein;(source:Araport11)	N/A	cytoplasm;nucleus;oxidoreductase activity;guard cell;rosette leaf,
AT1G18650	ddm1-Col	0.00223324	-0.171809	-0.639137	down-regulated	Locus:2027428	AT1G18650	protein_coding	Encodes a member of the X8-GPI family of proteins. It localizes to the plasmodesmata and is predicted to bind callose.	PDCB3;plasmodesmata callose-binding protein 3	extracellular region;membrane;plasma membrane;plasmodesma;(1->3)-beta-D-glucan binding;polysaccharide binding;LP.02 two leaves visible stage;LP.04 four leaves visible stage;LP.06 six leaves visible stage;LP.08 eight leaves visible stage;LP.10 ten leaves visible stage;LP.12 twelve leaves visible stage;flowering stage;mature plant embryo stage;petal differentiation and expansion stage;plant embryo …
AT1G19350	ddm1-Col	0.00112672	0.162463	-0.603216	down-regulated	Locus:2016472	AT1G19350	protein_coding	Encodes brassinosteroid (BR) signalling protein that accumulates in the nucleus as dephosphorylated form in response to BRs. Is phosphorylated by the BIN2 GSK3 kinase. It synergistically interacts with BIM1 to bind to E box sequences (CANNTG). The protein contains a nuclear localization signal (NLS); followed by a highly conserved amino-terminal domain (N) shared by all family members, a BIN2 pho…	BES1;BRASSINAZOLE-RESISTANT 2;BRI1-EMS-SUPPRESSOR 1;BZR2	UV protection;brassinosteroid mediated signaling pathway;defense response to bacterium;negative regulation of DNA-templated transcription;regulation of DNA-templated transcription;DNA-templated transcription;brassinosteroid mediated signaling pathway;cellular response to brassinosteroid stimulus;quiescent center organization;chloroplast;cytoplasm;cytosol;nucleus;DNA binding;DNA-binding transcript…
AT1G19485	ddm1-Col	0.00291727	0.288632	-0.583591	down-regulated	Locus:505006132	AT1G19485	protein_coding	Transducin/WD40 repeat-like superfamily protein;(source:Araport11)	N/A	regulation of DNA-templated transcription;transcription by RNA polymerase III;cytoplasm;Cul4-RING E3 ubiquitin ligase complex;transcription factor TFIIIC complex;DNA binding;LP.02 two leaves visible stage;LP.04 four leaves visible stage;LP.06 six leaves visible stage;LP.08 eight leaves visible stage;LP.10 ten leaves visible stage;LP.12 twelve leaves visible stage;flowering stage;mature plant embr…
AT1G19835	ddm1-Col	1.26543e-05	-0.218999	-0.22268	down-regulated	Locus:2824556	AT1G19835	protein_coding	TCS1 encodes a coiled-coil domain protein that binds to microtubules and co-localizes with the cortical microtubules. Mutants have defects in trichome branching and hypocotyl elongation. TCS1 interacts with ZWI and appears to be involved in microtubule assembly.	TCS1;TRICHOME CELL SHAPE 1	microtubule polymerization;trichome morphogenesis;cortical microtubule;cytoplasm;microtubule binding;protein binding;LP.02 two leaves visible stage;LP.04 four leaves visible stage;LP.06 six leaves visible stage;LP.08 eight leaves visible stage;LP.10 ten leaves visible stage;LP.12 twelve leaves visible stage;flowering stage;mature plant embryo stage;petal differentiation and expansion stage;plant …
AT1G21780	ddm1-Col	0.00138102	0.40928	-0.0488593	down-regulated	Locus:2036962	AT1G21780	protein_coding	BTB/POZ domain-containing protein. Contains similarity to gb:AJ000644 SPOP (speckle-type POZ protein) from Homo sapiens and contains a PF:00651 BTB/POZ domain. ESTs gb:T75841; gb:R89974, gb:R30221, gb:N96386, gb:T76457, gb:AI100013 and gb:T76456 come from this gene;supported by full-length. Interacts with CUL3A and CUL3B.	N/A	cytoplasm;Cul3-RING ubiquitin ligase complex;protein binding;LP.02 two leaves visible stage;LP.04 four leaves visible stage;LP.06 six leaves visible stage;LP.08 eight leaves visible stage;LP.10 ten leaves visible stage;LP.12 twelve leaves visible stage;flowering stage;mature plant embryo stage;petal differentiation and expansion stage;plant embryo bilateral stage;plant embryo cotyledonary stage;p…
AT1G22330	ddm1-Col	1.55082e-06	-0.203845	0.878919	up-regulated	Locus:2196521	AT1G22330	protein_coding	RNA-binding (RRM/RBD/RNP motifs) family protein;(source:Araport11)	N/A	nucleus;mRNA binding;LP.02 two leaves visible stage;LP.04 four leaves visible stage;LP.06 six leaves visible stage;LP.08 eight leaves visible stage;LP.10 ten leaves visible stage;LP.12 twelve leaves visible stage;flowering stage;mature plant embryo stage;petal differentiation and expansion stage;plant embryo bilateral stage;plant embryo cotyledonary stage;plant embryo globular stage;vascular leaf…
AT1G22430	ddm1-Col	0.00863817	0.170333	-1.33906	down-regulated	Locus:2009522	AT1G22430	protein_coding	GroES-like zinc-binding dehydrogenase family protein;(source:Araport11)	N/A	formaldehyde catabolic process;cytosol;cytoplasm;nucleus;S-(hydroxymethyl)glutathione dehydrogenase [NAD(P)+] activity;alcohol dehydrogenase (NAD+) activity;zinc ion binding;LP.02 two leaves visible stage;LP.04 four leaves visible stage;LP.06 six leaves visible stage;LP.08 eight leaves visible stage;LP.10 ten leaves visible stage;LP.12 twelve leaves visible stage;flowering stage;mature plant embr…
AT1G22690	ddm1-Col	7.91583e-08	-0.394983	0.594381	up-regulated	Locus:2199645	AT1G22690	protein_coding	Gibberellin-regulated family protein;(source:Araport11)	GASA9	biological_process;extracellular region;molecular_function;LP.02 two leaves visible stage;LP.04 four leaves visible stage;LP.06 six leaves visible stage;LP.08 eight leaves visible stage;LP.10 ten leaves visible stage;LP.12 twelve leaves visible stage;flowering stage;petal differentiation and expansion stage;plant embryo globular stage;vascular leaf senescent stage;cauline leaf;collective leaf str…
AT1G24020	ddm1-Col	0.00035052	0.604284	0.768448	up-regulated	Locus:2199932	AT1G24020	protein_coding	MLP-like protein 423;(source:Araport11)	MLP-LIKE PROTEIN 423;MLP423	abscisic acid-activated signaling pathway;defense response;chloroplast;cytoplasmic stress granule;cytosol;nucleus;abscisic acid binding;protein phosphatase inhibitor activity;signaling receptor activity;LP.02 two leaves visible stage;LP.04 four leaves visible stage;LP.06 six leaves visible stage;LP.08 eight leaves visible stage;LP.10 ten leaves visible stage;LP.12 twelve leaves visible stage;flow…
AT1G24300	ddm1-Col	0.00944523	-0.188524	-0.197341	down-regulated	Locus:2032447	AT1G24300	protein_coding	GYF domain-containing protein;(source:Araport11)	N/A	cytoplasm;nucleus;molecular_function;cultured plant cell;guard cell,
AT1G24793	ddm1-Col	9.92431e-05	-0.824257	-1.87726	down-regulated	Locus:2826102	AT1G24793	protein_coding	UDP-3-O-acyl N-acetylglycosamine deacetylase family protein;(source:Araport11)	ATLPXC1;LIPID X C1;LPXC1	lipid X metabolic process;lipid A biosynthetic process;lipid X metabolic process;mitochondrion;chloroplast;mitochondrion;UDP-3-O-acyl-N-acetylglucosamine deacetylase activity;L mature pollen stage;M germinated pollen stage;guard cell;pollen;pollen tube cell,
AT1G25098	ddm1-Col	1.40491e-05	-0.15012	0.126085	up-regulated	Locus:4010713470	AT1G25098	antisense_long_noncoding_rna	Natural antisense transcript overlaps with AT1G25097;(source:Araport11)	N/A	biological_process;cellular_component;molecular_function;guard cell,
AT1G25145	ddm1-Col	4.30909e-06	-0.276307	0.664597	up-regulated	Locus:6530298148	AT1G25145	protein_coding	UDP-3-O-acyl N-acetylglycosamine deacetylase family protein;(source:Araport11)	ATLPXC4;LIPID X C4;LPXC4	lipid A biosynthetic process;lipid X metabolic process;mitochondrion;chloroplast;mitochondrion;UDP-3-O-acyl-N-acetylglucosamine deacetylase activity;guard cell,
AT1G25470	ddm1-Col	2.37874e-05	0.662732	-0.416532	down-regulated	Locus:2031245	AT1G25470	protein_coding	encodes a member of the ERF (ethylene response factor) subfamily B-6 of ERF/AP2 transcription factor family. The protein contains one AP2 domain. There are 12 members in this subfamily including RAP2.11.	CRF12;cytokinin response factor 12	pollen development;regulation of DNA-templated transcription initiation;photoperiodism;regulation of long-day photoperiodism, flowering;nucleus;nucleus;DNA-binding transcription factor activity;protein binding;transcription cis-regulatory region binding;guard cell;rosette leaf,
AT1G26440	ddm1-Col	2.82916e-07	-0.163028	0.555018	up-regulated	Locus:2197995	AT1G26440	protein_coding	Encodes a ureide permease; uptake assays in yeast mutants indicated the longer splice variant is a cellular importer for allantoin, uracil and xanthine. Encodes 2 splice variants, UPS5L and UPS5S, which under nonstress conditions may function in allantoin degradation for nutrient recycling, whereas under stress, both genes may be involved in vesicular export allowing allantoin translocation from …	ATUPS5;UPS5;ureide permease 5	allantoin transport;nitrogen compound transport;response to salt stress;uracil transport;xanthine transport;membrane;cell plate;endoplasmic reticulum;mitochondrion;plasma membrane;secretory vesicle;trans-Golgi network;allantoin:proton symporter activity;protein transporter activity;uracil transmembrane transporter activity;xanthine transmembrane transporter activity;LP.02 two leaves visible stage…
AT1G27450	ddm1-Col	0.00593345	0.220405	1.01382	up-regulated	Locus:2016019	AT1G27450	protein_coding	Adenosine phosphoribosyl transferase(E.C:2.4.2.7); involved in the one-step salvage of adenine to AMP.	ADENINE PHOSPHORIBOSYL TRANSFERASE 1;APT1;ARABIDOPSIS THALIANA ADENINE PHOSPHORIBOSYLTRANSFERASE 1;ATAPT1	adenine salvage;circadian rhythm;cytokinin metabolic process;AMP salvage;adenine salvage;cytokinin metabolic process;cytosol;Golgi apparatus;chloroplast;chloroplast stroma;cytoplasm;cytosol;nucleus;plant-type cell wall;plasma membrane;adenine phosphoribosyltransferase activity;LP.02 two leaves visible stage;LP.04 four leaves visible stage;LP.06 six leaves visible stage;LP.08 eight leaves visible …
AT1G27520	ddm1-Col	8.03614e-07	0.152719	-0.000728103	down-regulated	Locus:2196874	AT1G27520	protein_coding	Glycosyl hydrolase family 47 protein;(source:Araport11)	ATEDEM1;MANNOSIDASE 5;MNS5	ERAD pathway;carbohydrate metabolic process;endoplasmic reticulum;alpha-mannosidase activity;calcium ion binding;mannosyl-oligosaccharide 1,2-alpha-mannosidase activity;LP.02 two leaves visible stage;LP.04 four leaves visible stage;LP.06 six leaves visible stage;LP.08 eight leaves visible stage;LP.10 ten leaves visible stage;LP.12 twelve leaves visible stage;flowering stage;mature plant embryo st…
AT1G27540	ddm1-Col	0.00204363	-0.203703	-0.407985	down-regulated	Locus:2196884	AT1G27540	protein_coding	Involved in ABA-inhibited seed germination and seedling growth including modulation of ROS homeostasis in roots.	ATFDB2;F-BOX/DUF295 BRASSICEAE-SPECIFIC 2;FDB2	response to abscisic acid;nucleus;molecular_function;L mature pollen stage;M germinated pollen stage;seed imbibition stage;seedling development stage;guard cell;pollen;pollen tube cell;seed,
AT1G27970	ddm1-Col	0.00383086	0.261861	0.448449	up-regulated	Locus:2010509	AT1G27970	protein_coding	Encodes an ortholog of yeast NTF2; a nuclear envelop transport protein that functions as the nuclear import receptor for RanGDP, an essential player in nucleocytoplasmic transport.	NTF2B;NUCLEAR TRANSPORT FACTOR 2B	nucleocytoplasmic transport;protein import into nucleus;nucleocytoplasmic transport;protein import into nucleus;cytoplasm;cytoplasmic stress granule;cytosol;nuclear envelope;nucleus;plasma membrane;nucleolus;nuclear pore central transport channel;protein binding;small GTPase binding;L mature pollen stage;LP.02 two leaves visible stage;LP.04 four leaves visible stage;LP.06 six leaves visible stage…
AT1G28440	ddm1-Col	0.000468623	-0.218536	-0.0849006	down-regulated	Locus:2032553	AT1G28440	protein_coding	LRR-RLK protein involved in seed longevity. Induced by aging; mutant seeds show decreased germination rate upon aging treatment.	HAESA-Like 1;HSL1	phosphorylation;protein phosphorylation;acquisition of seed longevity;plasma membrane;plasma membrane;kinase activity;protein serine/threonine kinase activity;LP.02 two leaves visible stage;LP.04 four leaves visible stage;LP.06 six leaves visible stage;LP.08 eight leaves visible stage;LP.10 ten leaves visible stage;LP.12 twelve leaves visible stage;flowering stage;mature plant embryo stage;petal …
AT1G33790	ddm1-Col	0.000972809	0.500451	-1.62425	down-regulated	Locus:2012703	AT1G33790	protein_coding	jacalin lectin family protein;(source:Araport11)	N/A	cytoplasm;cytoplasm;molecular_function;mature plant embryo stage;petal differentiation and expansion stage;plant embryo bilateral stage;plant embryo cotyledonary stage;flower;guard cell;hypocotyl;plant embryo;root;seed;shoot apex;vascular leaf,
AT1G34530	ddm1-Col	0.00592296	0.579595	13.98	up-regulated	Locus:2009293	AT1G34530	transposable_element_gene	transposable_element_gene;(source:Araport11);CACTA-like transposase family (Ptta/En/Spm); has a 7.8e-116 P-value blast match to At5g36655.1/81-333 CACTA-like transposase family (Ptta/En/Spm) (CACTA-element) (Arabidopsis thaliana);(source:TAIR10)	N/A	N/A,
AT1G34590	ddm1-Col	0.00071892	0.545835	12.7508	up-regulated	Locus:2009308	AT1G34590	transposable_element_gene	transposable_element_gene;(source:Araport11);similar to unknown protein [Arabidopsis thaliana] (TAIR:AT4G06603.1);(source:TAIR10)	N/A	N/A,
AT1G35995	ddm1-Col	0.00185225	0.89985	11.2064	up-regulated	Locus:2823861	AT1G35995	transposable_element_gene	transposable_element_gene;(source:Araport11);Mutator-like transposase family; has a 4.4e-38 P-value blast match to GB:AAA21566 mudrA of transposon=MuDR (MuDr-element) (Zea mays);(source:TAIR10)	N/A	N/A,
AT1G36190	ddm1-Col	5.9324e-05	0.994051	16.3948	up-regulated	Locus:2013210	AT1G36190	transposable_element_gene	transposable_element_gene;(source:Araport11);CACTA-like transposase family (Ptta/En/Spm); has a 8.5e-119 P-value blast match to At1g36190.1/92-340 CACTA-like transposase family (Ptta/En/Spm) (CACTA-element) (Arabidopsis thaliana);(source:TAIR10)	N/A	N/A,
AT1G36200	ddm1-Col	0.00113859	-0.467557	12.8453	up-regulated	Locus:2824601	AT1G36200	transposable_element_gene	transposable_element_gene;(source:Araport11);CACTA-like transposase family (Tnp2/En/Spm); has a 1.7e-150 P-value blast match to GB:CAA40555 TNP2 (CACTA-element) (Antirrhinum majus);(source:TAIR10)	N/A	N/A,
AT1G36260	ddm1-Col	4.7361e-06	0.893868	16.0018	up-regulated	Locus:2013195	AT1G36260	transposable_element_gene	transposable_element_gene;(source:Araport11);CACTA-like transposase family (Ptta/En/Spm); has a 4.2e-91 P-value blast match to At5g36655.1/81-333 CACTA-like transposase family (Ptta/En/Spm) (CACTA-element) (Arabidopsis thaliana);(source:TAIR10)	N/A	N/A,
AT1G37040	ddm1-Col	0.00237608	0.689298	12.2138	up-regulated	Locus:3435337	AT1G37040	transposable_element_gene	transposable_element_gene;(source:Araport11);CACTA-like transposase family (En/Spm); has a 2.3e-110 P-value blast match to GB:BAA20532 ORF of transposon Tdc1 (CACTA-element) (Daucus carota);(source:TAIR10)	N/A	N/A,
AT1G39110	ddm1-Col	0.000760202	-0.238232	13.5543	up-regulated	Locus:2824166	AT1G39110	transposable_element_gene	transposable_element_gene;(source:Araport11);CACTA-like transposase family (Ptta/En/Spm); has a 2.5e-25 P-value blast match to At5g29026.1/8-244 CACTA-like transposase family (Ptta/En/Spm) (CACTA-element) (Arabidopsis thaliana);(source:TAIR10)	N/A	N/A,
AT1G40075	ddm1-Col	0.00368102	0.829765	14.0791	up-regulated	Locus:1005716781	AT1G40075	transposable_element_gene	transposable_element_gene;(source:Araport11);CACTA-like transposase family (En/Spm); has a 4.1e-155 P-value blast match to GB:AAD55677 putative transposase protein (CACTA-element) transposon=Shooter (Zea mays);(source:TAIR10)	N/A	N/A,
AT1G43300	ddm1-Col	0.00787597	0.873345	10.8909	up-regulated	Locus:2018610	AT1G43300	transposable_element_gene	transposable_element_gene;(source:Araport11);pseudogene; Ulp1 protease family, contains Pfam profile PF02902: Ulp1 protease family, C-terminal catalytic domain;(source:TAIR10)	N/A	N/A,
AT1G43840	ddm1-Col	0.00200615	0.426133	14.2299	up-regulated	Locus:2029177	AT1G43840	transposable_element_gene	transposable_element_gene;(source:Araport11);CACTA-like transposase family (Ptta/En/Spm); has a 5.2e-121 P-value blast match to At5g36655.1/81-333 CACTA-like transposase family (Ptta/En/Spm) (CACTA-element) (Arabidopsis thaliana);(source:TAIR10)	N/A	N/A,
AT1G44060	ddm1-Col	0.00122865	0.893741	14.0088	up-regulated	Locus:2037134	AT1G44060	transposable_element_gene	transposable_element_gene;(source:Araport11);CACTA-like transposase family (Ptta/En/Spm); has a 2.0e-22 P-value blast match to At5g29026.1/8-244 CACTA-like transposase family (Ptta/En/Spm) (CACTA-element) (Arabidopsis thaliana);(source:TAIR10)	N/A	N/A,
AT1G44070	ddm1-Col	0.000611126	0.948445	11.6628	up-regulated	Locus:2817609	AT1G44070	transposable_element_gene	transposable_element_gene;(source:Araport11);CACTA-like transposase family (Tnp2/En/Spm); has a 2.6e-142 P-value blast match to GB:CAA40555 TNP2 (CACTA-element) (Antirrhinum majus);(source:TAIR10)	N/A	N/A,
AT1G49300	ddm1-Col	0.000652945	0.404228	0.503313	up-regulated	Locus:2010257	AT1G49300	protein_coding	encodes a small GTPase involved in membrane trafficking. Gene expression is induced by hydrogen peroxide and lines. Lines overexpressing the gene are more tolerant to high salt and hyperosmotic conditions.	ARABIDOPSIS RAB GTPASE HOMOLOG 7;ARABIDOPSIS RAB GTPASE HOMOLOG G3E;ATRAB7;ATRABG3E;RAB GTPASE HOMOLOG G3E;RABG3E	response to oxidative stress;response to salt stress;vacuolar membrane;Golgi apparatus;nucleus;plant-type vacuole;plasma membrane;GTPase activity;L mature pollen stage;LP.02 two leaves visible stage;LP.04 four leaves visible stage;LP.06 six leaves visible stage;LP.08 eight leaves visible stage;LP.10 ten leaves visible stage;LP.12 twelve leaves visible stage;M germinated pollen stage;flowering sta…
AT1G49360	ddm1-Col	9.08955e-05	-0.21915	-0.123822	down-regulated	Locus:2010172	AT1G49360	protein_coding	F-box family protein;(source:Araport11)	N/A	biological_process;nucleus;molecular_function;guard cell,
AT1G49870	ddm1-Col	0.00697867	-0.560348	-1.06888	down-regulated	Locus:2007258	AT1G49870	protein_coding	myosin-2 heavy chain-like protein;(source:Araport11)	N/A	cytoplasm;molecular_function;mature plant embryo stage;petal differentiation and expansion stage;plant embryo bilateral stage;plant embryo cotyledonary stage;collective leaf structure;flower;hypocotyl;plant embryo;plant sperm cell;root;seed;sepal;shoot apex;vascular leaf,
AT1G50840	ddm1-Col	0.00697765	0.187278	-0.701572	down-regulated	Locus:2036361	AT1G50840	protein_coding	DNA Polymerase gamma2. Dual targeting to mitochondria and plastids due to alternative translation initiation.	POLGAMMA2;PolIA;polymerase I A;polymerase gamma 2	mitochondrial DNA replication;plastid DNA replication;DNA replication;DNA-templated DNA replication;double-strand break repair;nucleobase-containing compound metabolic process;chloroplast;mitochondrion;nucleus;plastid;3'-5' exonuclease activity;DNA binding;DNA-directed DNA polymerase activity;nucleic acid binding;protein binding;LP.02 two leaves visible stage;LP.04 four leaves visible stage;LP.06…
AT1G50860	ddm1-Col	0.00217745	0.650579	11.4568	up-regulated	Locus:2826325	AT1G50860	transposable_element_gene	transposable_element_gene;(source:Araport11);CACTA-like transposase family (Tnp2/En/Spm); has a 1.8e-152 P-value blast match to GB:CAA40555 TNP2 (CACTA-element) (Antirrhinum majus);(source:TAIR10)	N/A	N/A,
AT1G51430	ddm1-Col	0.00471492	0.336391	-0.0339264	down-regulated	Locus:2033964	AT1G51430	protein_coding	cTAGE family protein;(source:Araport11)	N/A	biological_process;chloroplast;molecular_function;L mature pollen stage;LP.02 two leaves visible stage;LP.04 four leaves visible stage;LP.06 six leaves visible stage;LP.08 eight leaves visible stage;LP.10 ten leaves visible stage;LP.12 twelve leaves visible stage;flowering stage;mature plant embryo stage;petal differentiation and expansion stage;plant embryo bilateral stage;plant embryo cotyledon…
AT1G51890	ddm1-Col	0.000820645	0.20067	2.32606	up-regulated	Locus:2195845	AT1G51890	protein_coding	Leucine-rich repeat protein kinase family protein;(source:Araport11)	N/A	defense response to bacterium;protein phosphorylation;nucleus;ATP binding;histone H2AS1 kinase activity;kinase activity;protein binding;protein kinase activity;protein serine/threonine kinase activity;LP.02 two leaves visible stage;LP.04 four leaves visible stage;LP.06 six leaves visible stage;LP.08 eight leaves visible stage;LP.10 ten leaves visible stage;flowering stage;petal differentiation an…
AT1G52850	ddm1-Col	6.41697e-05	0.806834	14.8754	up-regulated	Locus:2011481	AT1G52850	transposable_element_gene	transposable_element_gene;(source:Araport11);CACTA-like transposase family (Ptta/En/Spm); has a 4.2e-106 P-value blast match to At5g36655.1/81-333 CACTA-like transposase family (Ptta/En/Spm) (CACTA-element) (Arabidopsis thaliana);(source:TAIR10)	N/A	N/A,
AT1G53450	ddm1-Col	0.00276904	0.495096	0.32733	up-regulated	Locus:2203713	AT1G53450	protein_coding	epstein-barr nuclear antigen;(source:Araport11)	N/A	biological_process;mitochondrion;molecular_function;LP.02 two leaves visible stage;LP.04 four leaves visible stage;LP.10 ten leaves visible stage;flowering stage;mature plant embryo stage;petal differentiation and expansion stage;plant embryo bilateral stage;plant embryo cotyledonary stage;plant embryo globular stage;vascular leaf senescent stage;cauline leaf;collective leaf structure;cotyledon;f…
AT1G53570	ddm1-Col	0.00457537	0.387558	0.460952	up-regulated	Locus:2024832	AT1G53570	protein_coding	Encodes a member of the MEKK subfamily that functions redundantly with MAPKKK5 to activate MPK3/6 downstream of multiple pattern recognition receptors and confer resistance to both bacterial and fungal pathogens.	MAP KINASE KINASE KINASE 3;MAP3KA;MAPKKK3;MITOGEN-ACTIVATED PROTEIN KINASE KINASE KINASE 3	pattern recognition receptor signaling pathway;regulation of defense response to bacterium;regulation of defense response to fungus;MAPK cascade;cytoplasm;nucleus;ATP binding;MAP kinase kinase kinase activity;protein binding;protein kinase activity;LP.02 two leaves visible stage;LP.04 four leaves visible stage;LP.06 six leaves visible stage;LP.08 eight leaves visible stage;LP.10 ten leaves visibl…
AT1G54730	ddm1-Col	0.00148211	0.342542	-0.120694	down-regulated	Locus:2199539	AT1G54730	protein_coding	Major facilitator superfamily protein;(source:Araport11)	N/A	transmembrane transport;membrane;chloroplast;mitochondrion;plasma membrane;carbohydrate transmembrane transporter activity;transmembrane transporter activity;LP.02 two leaves visible stage;LP.04 four leaves visible stage;LP.06 six leaves visible stage;LP.08 eight leaves visible stage;LP.10 ten leaves visible stage;LP.12 twelve leaves visible stage;flowering stage;mature plant embryo stage;petal d…
AT1G56010	ddm1-Col	0.00998497	0.152739	1.48934	up-regulated	Locus:2012035	AT1G56010	protein_coding	Encodes a transcription factor involved auxin-mediated lateral root formation. Acts downstream of TIR1 and is regulated post-transcriptionally by miRNA164 and by SINAT5-dependent ubiquitination.	ANAC022;Arabidopsis NAC domain containing protein 21;Arabidopsis NAC domain containing protein 22;NAC domain containing protein 1;NAC1;anac021	auxin-activated signaling pathway;lateral root development;regulation of DNA-templated transcription;nucleus;DNA-binding transcription factor activity;LP.04 four leaves visible stage;flowering stage;carpel;endosperm;guard cell;hypocotyl;inflorescence meristem;pollen;root;sepal;stem;vascular leaf,
AT1G58602	ddm1-Col	1.05755e-12	0.945205	0.483186	up-regulated	Locus:504956186	AT1G58602	protein_coding	LRR and NB-ARC domains-containing disease resistance protein;(source:Araport11)	RECOGNITION OF PERONOSPORA PARASITICA 7;RPP7	defense response to oomycetes;defense response to other organism;cellular_component;ADP binding;guard cell,
AT1G59218	ddm1-Col	0.00291727	-0.257769	0.246885	up-regulated	Locus:2826978	AT1G59218	protein_coding	Similar to disease resistance proteins.	RPP13	defense response to other organism;cellular_component;ADP binding;guard cell,
AT1G60860	ddm1-Col	2.3594e-06	-0.295856	-0.53131	down-regulated	Locus:2025850	AT1G60860	protein_coding	A member of ARF GAP domain (AGD); A thaliana has 15 members, grouped into four classes. AGD2 belongs to the class 1, together with AGD1, AGD3, and AGD4.	AGD2;ARF-GAP domain 2;VAL2;VAN3-LIKE PROTEIN2	biological_process;cytoplasm;protein binding;L mature pollen stage;LP.02 two leaves visible stage;LP.04 four leaves visible stage;LP.06 six leaves visible stage;LP.08 eight leaves visible stage;LP.10 ten leaves visible stage;LP.12 twelve leaves visible stage;M germinated pollen stage;flowering stage;mature plant embryo stage;petal differentiation and expansion stage;plant embryo bilateral stage;p…
AT1G61010	ddm1-Col	3.26818e-08	0.323666	-0.367174	down-regulated	Locus:2206076	AT1G61010	protein_coding	cleavage and polyadenylation specificity factor 73-I;(source:Araport11)	CLEAVAGE AND POLYADENYLATION SPECIFICITY FACTOR 73-I;CPSF73-I	snRNA processing;mRNA 3'-end processing by stem-loop binding and cleavage;nucleus;mRNA cleavage and polyadenylation specificity factor complex;5'-3' RNA exonuclease activity;RNA binding;RNA endonuclease activity;protein binding;LP.02 two leaves visible stage;LP.04 four leaves visible stage;LP.06 six leaves visible stage;LP.08 eight leaves visible stage;LP.10 ten leaves visible stage;LP.12 twelve …
AT1G61430	ddm1-Col	7.40702e-06	-0.392818	0.0974351	up-regulated	Locus:2197724	AT1G61430	protein_coding	S-locus lectin protein kinase family protein;(source:Araport11)	N/A	immune response;signal transduction;plasma membrane;chloroplast;mitochondrion;calmodulin binding;protein serine/threonine kinase activity;guard cell,
AT1G61520	ddm1-Col	0.000286735	0.298451	0.322445	up-regulated	Locus:2200868	AT1G61520	protein_coding	PSI type III chlorophyll a/b-binding protein (Lhca3*1)	LHCA3;PHOTOSYSTEM I LIGHT HARVESTING COMPLEX GENE 3	photosynthesis, light harvesting in photosystem I;response to cold;response to high light intensity;response to light stimulus;response to low light intensity stimulus;chloroplast thylakoid membrane;chloroplast;chloroplast thylakoid;chloroplast thylakoid membrane;nucleus;plastoglobule;thylakoid;chlorophyll binding;mRNA binding;protein binding;LP.02 two leaves visible stage;LP.04 four leaves visib…
AT1G62200	ddm1-Col	0.000984751	0.225873	0.668765	up-regulated	Locus:2018032	AT1G62200	protein_coding	Major facilitator superfamily protein;(source:Araport11)	ATNPF8.5;AtPTR6;NPF8.5;NRT1/ PTR FAMILY 8.5;PTR6;peptide transporter 6	transmembrane transport;plant-type vacuole membrane;plant-type vacuole membrane;transmembrane transporter activity;L mature pollen stage;LP.02 two leaves visible stage;LP.04 four leaves visible stage;LP.06 six leaves visible stage;LP.08 eight leaves visible stage;LP.10 ten leaves visible stage;LP.12 twelve leaves visible stage;M germinated pollen stage;flowering stage;mature plant embryo stage;pe…
AT1G62310	ddm1-Col	0.00134276	-0.164406	0.881205	up-regulated	Locus:2027109	AT1G62310	protein_coding	Encodes a probable H3K9me2 demethylase. Functions in trichome morphogenesis via regulation of GL3.	JMJ29	epigenetic regulation of gene expression;regulation of trichome morphogenesis;regulation of transcription by RNA polymerase II;chromatin;nucleus;histone deacetylase complex;chromatin DNA binding;histone H3K9 demethylase activity;transcription coregulator activity;LP.02 two leaves visible stage;LP.04 four leaves visible stage;LP.06 six leaves visible stage;LP.08 eight leaves visible stage;LP.10 te…
AT1G62640	ddm1-Col	0.00787432	0.218563	-0.722388	down-regulated	Locus:2026167	AT1G62640	protein_coding	3-ketoacyl-acyl carrier protein synthase III (KAS III)	3-KETOACYL-ACYL CARRIER PROTEIN SYNTHASE III;KAS III	fatty acid elongation;chloroplast;chloroplast stroma;beta-ketoacyl-acyl-carrier-protein synthase III activity;LP.02 two leaves visible stage;LP.04 four leaves visible stage;LP.06 six leaves visible stage;LP.08 eight leaves visible stage;LP.10 ten leaves visible stage;LP.12 twelve leaves visible stage;flowering stage;mature plant embryo stage;petal differentiation and expansion stage;plant embryo …
AT1G62850	ddm1-Col	2.03363e-06	-0.468636	-0.358199	down-regulated	Locus:2026217	AT1G62850	protein_coding	Class I peptide chain release factor;(source:Araport11)	N/A	translational termination;mitochondrion;nucleus;translation release factor activity;LP.02 two leaves visible stage;LP.04 four leaves visible stage;LP.06 six leaves visible stage;LP.08 eight leaves visible stage;LP.10 ten leaves visible stage;LP.12 twelve leaves visible stage;flowering stage;mature plant embryo stage;petal differentiation and expansion stage;plant embryo bilateral stage;plant embr…
AT1G63750	ddm1-Col	0.00586605	0.191416	2.41341	up-regulated	Locus:2026624	AT1G63750	protein_coding	miR825-5p target proposed as a phasiRNA producing locus.	N/A	signal transduction;Golgi apparatus;chloroplast;ADP binding;ATP hydrolysis activity;LP.02 two leaves visible stage;LP.04 four leaves visible stage;LP.06 six leaves visible stage;LP.08 eight leaves visible stage;LP.10 ten leaves visible stage;LP.12 twelve leaves visible stage;vascular leaf senescent stage;cauline leaf;collective leaf structure;cotyledon;guard cell;leaf apex;petiole;stem;vascular l…
AT1G63770	ddm1-Col	9.70078e-06	0.250553	-0.393948	down-regulated	Locus:2026694	AT1G63770	protein_coding	Peptidase M1 family protein;(source:Araport11)	N/A	apoplast;chloroplast;chloroplast envelope;chloroplast stroma;nucleus;plasma membrane;vacuole;zinc ion binding;LP.02 two leaves visible stage;LP.04 four leaves visible stage;LP.06 six leaves visible stage;LP.08 eight leaves visible stage;LP.10 ten leaves visible stage;LP.12 twelve leaves visible stage;M germinated pollen stage;flowering stage;mature plant embryo stage;petal differentiation and exp…
AT1G65270	ddm1-Col	0.00244845	-0.20292	0.000337502	up-regulated	Locus:2206270	AT1G65270	protein_coding	ER membrane protein complex subunit-like protein;(source:Araport11)	N/A	biological_process;endoplasmic reticulum;nucleus;plant-type vacuole;molecular_function;LP.02 two leaves visible stage;LP.04 four leaves visible stage;LP.06 six leaves visible stage;LP.08 eight leaves visible stage;LP.10 ten leaves visible stage;LP.12 twelve leaves visible stage;flowering stage;mature plant embryo stage;petal differentiation and expansion stage;plant embryo bilateral stage;plant e…
AT1G65930	ddm1-Col	2.05967e-05	-0.214008	-0.0520559	down-regulated	Locus:2009759	AT1G65930	protein_coding	Encodes a NADP+-isocitrate dehydrogenase that is believed to function in the cytosol. It appears to contribute to NADPH production under oxidative stress; and thereby to participate in redox signalling linked to defense responses.	cICDH;cytosolic NADP+-dependent isocitrate dehydrogenase	NADP+ metabolic process;defense response to bacterium;isocitrate metabolic process;response to zinc ion;NADP+ metabolic process;isocitrate metabolic process;tricarboxylic acid cycle;mitochondrion;apoplast;chloroplast;chloroplast stroma;cytosol;nucleus;plasma membrane;plasmodesma;copper ion binding;isocitrate dehydrogenase (NADP+) activity;protein binding;L mature pollen stage;LP.02 two leaves vis…
AT1G66260	ddm1-Col	6.07912e-05	0.165609	0.606543	up-regulated	Locus:2205293	AT1G66260	protein_coding	Adaptor protein of the THO-TREX-1 complex essential to the nuclear export of mature messenger RNAs (mRNAs); interacts with TuYV structural proteins. Together with other ALY proteins modifies turnip yellows virus accumulation.	ALY3;IRP8;NVOLVED IN RRNA PROCESSING 8	rRNA processing;mRNA export from nucleus;nucleus;mitochondrion;nucleolus;nucleoplasm;nucleus;mRNA binding;protein binding;L mature pollen stage;LP.02 two leaves visible stage;LP.04 four leaves visible stage;LP.06 six leaves visible stage;LP.08 eight leaves visible stage;LP.10 ten leaves visible stage;LP.12 twelve leaves visible stage;M germinated pollen stage;flowering stage;mature plant embryo s…
AT1G68840	ddm1-Col	0.00745349	0.270952	1.67663	up-regulated	Locus:2012438	AT1G68840	protein_coding	Rav2 is part of a complex that has been named `regulator of the (H+)-ATPase of the vacuolar and endosomal membranes' (RAVE)	AtRAV2;EDF2;ETHYLENE RESPONSE DNA BINDING FACTOR 2;RAV2;TEM2;TEMPRANILLO 2;rap2.8;related to ABI3/VP1 2;related to AP2 8	cellular response to hypoxia;negative regulation of DNA-templated transcription;nucleus;DNA binding;DNA-binding transcription factor activity;protein binding;transcription cis-regulatory region binding;LP.02 two leaves visible stage;LP.04 four leaves visible stage;LP.06 six leaves visible stage;LP.08 eight leaves visible stage;LP.10 ten leaves visible stage;LP.12 twelve leaves visible stage;flowe…
AT1G68890	ddm1-Col	0.00166555	0.163932	-0.599343	down-regulated	Locus:2205450	AT1G68890	protein_coding	Homologous to the four eubacterial men genes involved in menanoquinone biosynthesis. Studies of mutants defective in this gene demonstrated its involvement in phylloquinone biosynthesis in Arabidopsis.	PHYLLO	photosystem I stabilization;phylloquinone biosynthetic process;amino acid catabolic process;menaquinone biosynthetic process;chloroplast;2-succinyl-5-enolpyruvyl-6-hydroxy-3-cyclohexene-1-carboxylic-acid synthase activity;2-succinyl-6-hydroxy-2,4-cyclohexadiene-1-carboxylate synthase activity;O-succinylbenzoate synthase activity;thiamine pyrophosphate binding;collective leaf structure;guard cell;…
AT1G69295	ddm1-Col	0.000402591	0.332211	-0.181738	down-regulated	Locus:505006212	AT1G69295	protein_coding	Encodes a member of the X8-GPI family of proteins. It localizes to the plasmodesmata and is predicted to bind callose.	PDCB4;PLASMODESMATA CALLOSE-BINDING PROTEIN 4	extracellular region;membrane;mitochondrion;plasmodesma;(1->3)-beta-D-glucan binding;polysaccharide binding;LP.02 two leaves visible stage;LP.04 four leaves visible stage;LP.06 six leaves visible stage;LP.08 eight leaves visible stage;LP.10 ten leaves visible stage;LP.12 twelve leaves visible stage;flowering stage;mature plant embryo stage;petal differentiation and expansion stage;plant embryo bi…
AT1G69840	ddm1-Col	0.000966845	-0.225831	1.8305	up-regulated	Locus:2196749	AT1G69840	protein_coding	Plasma membrane protein that dampens immune responses.	ATHIR1;HIR1;HYPERSENSITIVE INDUCED REACTION 1	response to fungus;mitochondrion;plant-type vacuole;plant-type vacuole membrane;plasma membrane;plasmodesma;protein binding;protein histidine kinase binding;L mature pollen stage;LP.02 two leaves visible stage;LP.04 four leaves visible stage;LP.06 six leaves visible stage;LP.08 eight leaves visible stage;LP.10 ten leaves visible stage;LP.12 twelve leaves visible stage;M germinated pollen stage;fl…
AT1G70090	ddm1-Col	0.00479842	-0.202865	1.97763	up-regulated	Locus:2020638	AT1G70090	protein_coding	Encodes a protein with putative galacturonosyltransferase activity.	GALACTURONOSYLTRANSFERASE-LIKE 9;GATL9;GLUCOSYL TRANSFERASE FAMILY 8;LGT8	Golgi apparatus;Golgi apparatus;extracellular region;glycosyltransferase activity;polygalacturonate 4-alpha-galacturonosyltransferase activity;LP.02 two leaves visible stage;LP.04 four leaves visible stage;LP.06 six leaves visible stage;LP.08 eight leaves visible stage;LP.10 ten leaves visible stage;LP.12 twelve leaves visible stage;flowering stage;mature plant embryo stage;petal differentiation …
AT1G70730	ddm1-Col	1.36065e-05	0.371117	-0.366335	down-regulated	Locus:2033583	AT1G70730	protein_coding	Encodes a cytosolic phosphoglucomutase (PGM). Two Arabidopsis PGM proteins (AT1G70730/PGM2 and AT1G23190/PGM3) have high sequence similarities and redundant functions. Mature plants possessing a single cPGM allele had a major reduction in cPGM activity. Whereas pgm2 and pgm3 single mutants are undistinguishable from the wild type; loss of both PGM2 and PGM3 severely impairs male and female gameto…	PGM2;phosphoglucomutase 2	carbohydrate metabolic process;gametophyte development;carbohydrate metabolic process;cytosol;chloroplast;cytoplasm;cytosol;mitochondrion;plasma membrane;phosphoglucomutase activity;L mature pollen stage;LP.02 two leaves visible stage;LP.04 four leaves visible stage;LP.06 six leaves visible stage;LP.08 eight leaves visible stage;LP.10 ten leaves visible stage;LP.12 twelve leaves visible stage;M g…
AT1G71696	ddm1-Col	0.00754149	-0.196364	-0.0367216	down-regulated	Locus:2824541	AT1G71696	protein_coding	Encodes a Putative Zn2+ carboxypeptidase; 4 splice variants have been identified but not characterized for different functions and/or expression patterns.SOL1 isolated as a suppressor of root- specific overexpression of CLE19, a clavata3 like gene. sol1 partially suppresses the short root phenotype caused by CLE19 overexpression.	SOL1;SUPPRESSOR OF LLP1 1	regulation of root meristem growth;peptide metabolic process;protein processing;extracellular space;endosome membrane;extracellular region;metallocarboxypeptidase activity;flowering stage;mature plant embryo stage;petal differentiation and expansion stage;plant embryo bilateral stage;plant embryo cotyledonary stage;plant embryo globular stage;carpel;collective leaf structure;flower;flower pedicel…
AT1G72560	ddm1-Col	0.00633967	0.256363	-0.269015	down-regulated	Locus:2030280	AT1G72560	protein_coding	Encodes a karyopherin; specifically the Arabidopsis ortholog of LOS1/XPOT, a protein that mediates nuclear export of tRNAs in yeast and mammals. PSD is capable of rescuing the tRNA export defect of los1 in S. cerevisiae. psd mutants display disrupted initiation of the shoot apical meristem and delay leaf initiation after germination; they also display delayed transition from vegetative to reprodu…	HEN5;PAUSED;PSD	flower development;meristem initiation;tRNA export from nucleus;tRNA re-export from nucleus;cytoplasm;nuclear matrix;nuclear pore;nuclear export signal receptor activity;tRNA binding;LP.02 two leaves visible stage;LP.04 four leaves visible stage;LP.06 six leaves visible stage;LP.08 eight leaves visible stage;LP.10 ten leaves visible stage;LP.12 twelve leaves visible stage;flowering stage;mature p…
AT1G75180	ddm1-Col	0.000172373	0.224089	0.139635	up-regulated	Locus:2025187	AT1G75180	protein_coding	Erythronate-4-phosphate dehydrogenase family protein;(source:Araport11)	LDDH1	lipid droplet;mitochondrion;nucleus;phosphoglycerate dehydrogenase activity;L mature pollen stage;LP.02 two leaves visible stage;LP.04 four leaves visible stage;LP.06 six leaves visible stage;LP.08 eight leaves visible stage;LP.10 ten leaves visible stage;LP.12 twelve leaves visible stage;M germinated pollen stage;flowering stage;mature plant embryo stage;petal differentiation and expansion stage…
AT1G75380	ddm1-Col	1.04741e-05	0.471687	0.667516	up-regulated	Locus:2018422	AT1G75380	protein_coding	Encodes a nuclease involved in ABA-mediated callose deposition. It has been shown to interact with JAZ proteins; binds to a jasmonic acid-responsive element (JARE) and repress AtJMT expression.	ATBBD1;BBD1;bifunctional nuclease in basal defense response 1	abscisic acid-activated signaling pathway;defense response to fungus;regulation of stomatal movement;response to water deprivation;protein ubiquitination;nucleus;cytoplasm;nucleus;VCB complex;RNA nuclease activity;deoxyribonuclease I activity;nuclease activity;guard cell;leaf;whole plant,
AT1G75410	ddm1-Col	0.0078081	0.282294	-0.419396	down-regulated	Locus:2018398	AT1G75410	protein_coding	BEL1-like homeodomain 3 (BLH3)	BEL1-LIKE HOMEODOMAIN 3;BLH3	regulation of timing of transition from vegetative to reproductive phase;regulation of transcription by RNA polymerase II;nucleus;nucleus;DNA-binding transcription factor activity;RNA polymerase II cis-regulatory region sequence-specific DNA binding;protein binding;transcription cis-regulatory region binding;LP.02 two leaves visible stage;LP.04 four leaves visible stage;LP.06 six leaves visible s…
AT1G75460	ddm1-Col	0.00201939	0.354322	-1.03699	down-regulated	Locus:2018427	AT1G75460	protein_coding	ATP-dependent protease La (LON) domain protein;(source:Araport11)	N/A	chloroplast;molecular_function;LP.02 two leaves visible stage;LP.04 four leaves visible stage;LP.06 six leaves visible stage;LP.08 eight leaves visible stage;LP.10 ten leaves visible stage;LP.12 twelve leaves visible stage;flowering stage;petal differentiation and expansion stage;plant embryo bilateral stage;plant embryo globular stage;vascular leaf senescent stage;carpel;cauline leaf;collective …
AT1G75500	ddm1-Col	0.000754798	-0.31329	0.441675	up-regulated	Locus:2005689	AT1G75500	protein_coding	An Arabidopsis thaliana homolog of Medicago truncatula NODULIN21 (MtN21). The gene encodes a plant-specific; predicted integral membrane protein and is a member of the Plant-Drug/Metabolite Exporter (P-DME) family (Transporter Classification number: TC 2.A.7.3) and the nodulin MtN21-like transporter family.	UMAMIT5;USUALLY MULTIPLE ACIDS MOVE IN AND OUT TRANSPORTERS 5;WAT1;Walls Are Thin 1	auxin export across the plasma membrane;plant-type secondary cell wall biogenesis;positive regulation of L-tryptophan metabolic process;positive regulation of auxin metabolic process;unidimensional cell growth;auxin export across the plasma membrane;plasma membrane;mitochondrion;plant-type vacuole;plant-type vacuole membrane;plasma membrane;transmembrane transporter activity;LP.02 two leaves visi…
AT1G76180	ddm1-Col	0.00538635	0.159186	1.04568	up-regulated	Locus:2199757	AT1G76180	protein_coding	Encodes a dehydrin protein whose expression is induced early on in response to dehydration stress. This gene's expression to cold occurs in two waves; with early induction occurring within 1 h and secondary induction occurring 5 h after the beginning of cold stress. Expression is also induced in response to ABA but not in response to 2,4-D, BA, and GA3. ERD14 protein is capable of binding Ca2+, e…	EARLY RESPONSE TO DEHYDRATION 14;ERD14	response to abscisic acid;response to cold;response to desiccation;cold acclimation;response to abscisic acid;response to water deprivation;response to gibberellin;membrane;chloroplast;cytosol;mitochondrion;nucleus;plasma membrane;Golgi apparatus;calcium ion binding;mRNA binding;LP.02 two leaves visible stage;LP.04 four leaves visible stage;LP.06 six leaves visible stage;LP.08 eight leaves visibl…
AT1G77080	ddm1-Col	0.000115382	0.185038	-2.66293	down-regulated	Locus:2025282	AT1G77080	protein_coding	MADS domain protein - flowering regulator that is closely related to FLC. Deletion of this locus in Nd ecotype is correlated with earlier flowering in short days suggesting function as a negative regulator of flowering.	AGAMOUS-like 27;AGL27;FLM;FLOWERING LOCUS M;MADS AFFECTING FLOWERING 1;MAF1	negative regulation of flower development;photoperiodism, flowering;regulation of DNA-templated transcription;regulation of flower development;negative regulation of flower development;regulation of transcription by RNA polymerase II;nucleus;DNA-binding transcription factor activity;DNA-binding transcription factor activity, RNA polymerase II-specific;RNA polymerase II cis-regulatory region seque…
AT1G77490	ddm1-Col	0.00461274	0.165371	-0.341578	down-regulated	Locus:2204735	AT1G77490	protein_coding	Encodes a chloroplastic thylakoid ascorbate peroxidase tAPX. Ascorbate peroxidases are enzymes that scavenge hydrogen peroxide in plant cells. Eight types of APX have been described for Arabidopsis: three cytosolic (APX1; APX2, APX6), two chloroplastic types (stromal sAPX, thylakoid tAPX), and three microsomal (APX3, APX4, APX5) isoforms.	TAPX;THYLAKOIDAL ASCORBATE PEROXIDASE	chloroplast-nucleus signaling pathway;cold acclimation;hydrogen peroxide mediated signaling pathway;cellular response to oxidative stress;hydrogen peroxide catabolic process;response to reactive oxygen species;chloroplast;chloroplast thylakoid;chloroplast thylakoid membrane;mitochondrion;thylakoid;peroxidase activity;LP.02 two leaves visible stage;LP.04 four leaves visible stage;LP.06 six leaves …
AT1G78000	ddm1-Col	0.0015168	-0.354115	-1.27853	down-regulated	Locus:2029396	AT1G78000	protein_coding	Encodes a sulfate transporter that can restore sulfate uptake capacity of a yeast mutant lacking sulfate transporter genes.	SEL1;SELENATE RESISTANT 1;SULFATE TRANSPORTER 1;2;SULTR1;2	cellular response to sulfate starvation;selenate transport;sulfate transmembrane transport;transmembrane transport;plasma membrane;chloroplast;plasma membrane;protein binding;sulfate transmembrane transporter activity;transmembrane transporter activity;LP.04 four leaves visible stage;LP.06 six leaves visible stage;LP.08 eight leaves visible stage;flowering stage;petal differentiation and expansio…
AT1G78270	ddm1-Col	9.98732e-06	0.578234	2.60592	up-regulated	Locus:2032105	AT1G78270	protein_coding	UDP-glucosyl transferase 85A4;(source:Araport11)	AtUGT85A4;UDP-glucosyl transferase 85A4;UGT85A4	biological_process;cytoplasm;mitochondrion;glucuronosyltransferase activity;quercetin 3-O-glucosyltransferase activity;quercetin 7-O-glucosyltransferase activity;LP.02 two leaves visible stage;LP.04 four leaves visible stage;LP.06 six leaves visible stage;LP.08 eight leaves visible stage;LP.10 ten leaves visible stage;LP.12 twelve leaves visible stage;flowering stage;petal differentiation and exp…
AT1G78810	ddm1-Col	0.00699575	0.435299	-0.265765	down-regulated	Locus:2037598	AT1G78810	protein_coding	hypothetical protein;(source:Araport11)	N/A	biological_process;nucleus;molecular_function;LP.02 two leaves visible stage;LP.04 four leaves visible stage;LP.06 six leaves visible stage;LP.08 eight leaves visible stage;LP.10 ten leaves visible stage;LP.12 twelve leaves visible stage;flowering stage;mature plant embryo stage;petal differentiation and expansion stage;plant embryo bilateral stage;plant embryo cotyledonary stage;plant embryo glo…
AT1G79690	ddm1-Col	0.00677692	-0.316475	-0.219225	down-regulated	Locus:2019848	AT1G79690	protein_coding	Encodes a dual activity enzyme which catalyses the hydrolysis of a peptide bond and of a phosphate bond; acting both as a dipeptidyl peptidase III and an atypical Nudix hydrolase.	ATND;NUDIX-DPP III;NUDT3;atnudt3;nudix hydrolase homolog 3	cytoplasm;cytoplasm;cytosol;mitochondrion;plant-type vacuole;dipeptidyl-peptidase activity;phosphatase activity;protein binding;isopentenyl-diphosphate delta-isomerase activity;LP.02 two leaves visible stage;LP.04 four leaves visible stage;LP.06 six leaves visible stage;LP.08 eight leaves visible stage;LP.10 ten leaves visible stage;LP.12 twelve leaves visible stage;flowering stage;mature plant e…
AT1G79850	ddm1-Col	0.00237672	0.426638	-0.527759	down-regulated	Locus:2017849	AT1G79850	protein_coding	nuclear-encoded 30S chloroplast ribosomal protein S17	CS17;PDE347;PIGMENT DEFECTIVE 347;PLASTID RIBOSOMAL SMALL SUBUNIT PROTEIN 17;PRPS17;RIBOSOMAL PROTEIN S17;RIBOSOMAL PROTEIN US17C;RPS17;US17C	plastid translation;translation;chloroplast;chloroplast envelope;chloroplast stroma;chloroplast thylakoid;mitochondrion;plastid small ribosomal subunit;mRNA binding;structural constituent of ribosome;L mature pollen stage;LP.02 two leaves visible stage;LP.04 four leaves visible stage;LP.06 six leaves visible stage;LP.08 eight leaves visible stage;LP.10 ten leaves visible stage;LP.12 twelve leaves…
AT1G80850	ddm1-Col	0.00291293	-0.155796	-0.454502	down-regulated	Locus:2025697	AT1G80850	protein_coding	DNA glycosylase superfamily protein;(source:Araport11)	N/A	base-excision repair;nucleus;DNA-3-methyladenine glycosylase activity;LP.02 two leaves visible stage;LP.04 four leaves visible stage;LP.06 six leaves visible stage;LP.08 eight leaves visible stage;LP.10 ten leaves visible stage;LP.12 twelve leaves visible stage;flowering stage;mature plant embryo stage;petal differentiation and expansion stage;plant embryo bilateral stage;plant embryo cotyledonar…
AT2G01460	ddm1-Col	1.97382e-05	0.184339	-0.49937	down-regulated	Locus:2049567	AT2G01460	protein_coding	P-loop containing nucleoside triphosphate hydrolases superfamily protein;(source:Araport11)	N/A	biological_process;cytoplasm;cytoplasm;mitochondrial outer membrane;ATP binding;ATP hydrolysis activity;kinase activity;flowering stage;carpel;flower;guard cell;pollen;sepal;stamen;stem,
AT2G01490	ddm1-Col	0.0021481	0.311554	0.0656743	up-regulated	Locus:2049536	AT2G01490	protein_coding	Encodes a phytanoyl-CoA 2-hydroxylase (PAHX).	PAHX;PHYTANOYL-COA 2-HYDROXYLASE	cytoplasmic stress granule;phytanoyl-CoA dioxygenase activity;L mature pollen stage;LP.02 two leaves visible stage;LP.04 four leaves visible stage;LP.06 six leaves visible stage;LP.08 eight leaves visible stage;LP.10 ten leaves visible stage;LP.12 twelve leaves visible stage;M germinated pollen stage;flowering stage;mature plant embryo stage;petal differentiation and expansion stage;plant embryo …
AT2G01720	ddm1-Col	0.00788636	0.284595	0.16627	up-regulated	Locus:2065378	AT2G01720	protein_coding	Ribophorin I;(source:Araport11)	OLIGOSACCHARYLTRANSFERASE 1A;OST1A	protein N-linked glycosylation;protein N-linked glycosylation via asparagine;endoplasmic reticulum;mitochondrion;plant-type cell wall;plant-type vacuole;oligosaccharyltransferase complex;protein binding;LP.02 two leaves visible stage;LP.04 four leaves visible stage;LP.06 six leaves visible stage;LP.08 eight leaves visible stage;LP.10 ten leaves visible stage;LP.12 twelve leaves visible stage;flow…
AT2G01830	ddm1-Col	0.00423582	0.574906	-1.22973	down-regulated	Locus:2059718	AT2G01830	protein_coding	Histidine kinase: cytokinin-binding receptor that transduces cytokinin signals across the plasma membrane	AHK4;ARABIDOPSIS HISTIDINE KINASE 4;ATCRE1;CRE1;CYTOKININ RESPONSE 1;WOL;WOL1;WOODEN LEG;WOODEN LEG 1	carbohydrate homeostasis;cytokinin-activated signaling pathway;defense response to bacterium;embryonic root morphogenesis;osmosensory signaling pathway;protein phosphorylation;regulation of seed germination;regulation of shoot system development;response to water deprivation;cellular response to phosphate starvation;cellular response to sucrose stimulus;phosphorelay signal transduction system;reg…
AT2G03150	ddm1-Col	0.000138252	0.273969	0.0621459	up-regulated	Locus:2056881	AT2G03150	protein_coding	Encodes a nuclear-localized calcium-binding protein RSA1 (SHORT ROOT IN SALT MEDIUM 1); which is required for salt tolerance.	RSA1;SHORT ROOT IN SALT MEDIUM 1;emb1579;embryo defective 1579	embryo development ending in seed dormancy;regulation of DNA-templated transcription;sodium ion homeostasis;regulation of DNA-templated transcription;response to salt stress;nucleus;cytoplasm;nucleus;calcium ion binding;protein binding;transcription coregulator activity;LP.02 two leaves visible stage;LP.04 four leaves visible stage;LP.06 six leaves visible stage;LP.08 eight leaves visible stage;L…
AT2G04700	ddm1-Col	7.43434e-08	-0.334292	0.374882	up-regulated	Locus:2049228	AT2G04700	protein_coding	Encodes catalytic subunit of ferredoxin/thioredoxin reductase.	FERREDOXIN/THIOREDOXIN REDUCTASE CATAYLTIC SUBUNIT;FTRB;IMBALANCED NADP STATUS 1;INAP1	photosynthesis;chloroplast;chloroplast envelope;chloroplast stroma;4 iron, 4 sulfur cluster binding;electron transfer activity;ferredoxin-thioredoxin reductase activity;oxidoreductase activity, acting on iron-sulfur proteins as donors;LP.02 two leaves visible stage;LP.04 four leaves visible stage;LP.06 six leaves visible stage;LP.08 eight leaves visible stage;LP.10 ten leaves visible stage;LP.12 …
AT2G04850	ddm1-Col	0.0080476	0.243998	-0.850892	down-regulated	Locus:2049254	AT2G04850	protein_coding	Auxin-responsive family protein;(source:Araport11)	DB7	biological_process;cellular_component;extracellular region;molecular_function;LP.02 two leaves visible stage;LP.04 four leaves visible stage;LP.06 six leaves visible stage;LP.08 eight leaves visible stage;LP.10 ten leaves visible stage;LP.12 twelve leaves visible stage;flowering stage;mature plant embryo stage;petal differentiation and expansion stage;plant embryo bilateral stage;plant embryo cot…
AT2G04970	ddm1-Col	0.0012384	0.790029	12.0494	up-regulated	Locus:2044953	AT2G04970	transposable_element_gene	transposable_element_gene;(source:Araport11);similar to heat shock protein binding [Arabidopsis thaliana] (TAIR:AT1G32830.1);(source:TAIR10)	N/A	N/A,
AT2G05220	ddm1-Col	0.00208928	0.360725	-0.853835	down-regulated	Locus:2051229	AT2G05220	protein_coding	Ribosomal S17 family protein;(source:Araport11)	ES17Y;RIBOSOMAL PROTEIN ES17Y	translation;cytoplasm;cytosolic small ribosomal subunit;mitochondrion;Golgi apparatus;cytosol;cytosolic small ribosomal subunit;mRNA binding;structural constituent of ribosome;guard cell;rosette leaf,
AT2G05440	ddm1-Col	0.000247251	0.70445	0.930327	up-regulated	Locus:2058959	AT2G05440	protein_coding	GLYCINE RICH PROTEIN 9;(source:Araport11)	ARABIDOPSIS GLYCINE RICH PROTEIN 9;ATGRP9;GLYCINE RICH PROTEIN 9;GRP9	cellular_component;molecular_function;guard cell,
AT2G06440	ddm1-Col	0.00690569	0.838728	9.89774	up-regulated	Locus:2049288	AT2G06440	transposable_element_gene	transposable_element_gene;(source:Araport11);pseudogene; hypothetical protein;(source:TAIR10)	N/A	N/A,
AT2G06590	ddm1-Col	0.000118196	0.488963	12.3203	up-regulated	Locus:2054637	AT2G06590	transposable_element_gene	transposable_element_gene;(source:Araport11);CACTA-like transposase family (Ptta/En/Spm); has a 1.2e-69 P-value blast match to At5g36655.1/81-333 CACTA-like transposase family (Ptta/En/Spm) (CACTA-element) (Arabidopsis thaliana);(source:TAIR10)	N/A	N/A,
AT2G06670	ddm1-Col	0.00337786	0.7672	11.2697	up-regulated	Locus:2055327	AT2G06670	transposable_element_gene	transposable_element_gene;(source:Araport11);CACTA-like transposase family (Ptta/En/Spm); has a 2.2e-89 P-value blast match to At5g36655.1/81-333 CACTA-like transposase family (Ptta/En/Spm) (CACTA-element) (Arabidopsis thaliana);(source:TAIR10)	N/A	N/A,
AT2G06800	ddm1-Col	0.00743073	0.756066	13.5407	up-regulated	Locus:2055332	AT2G06800	transposable_element_gene	transposable_element_gene;(source:Araport11);CACTA-like transposase family (Ptta/En/Spm); has a 6.5e-40 P-value blast match to At5g29026.1/8-244 CACTA-like transposase family (Ptta/En/Spm) (CACTA-element) (Arabidopsis thaliana);(source:TAIR10)	N/A	N/A,
AT2G07180	ddm1-Col	1.48689e-08	0.287648	1.9521	up-regulated	Locus:2060167	AT2G07180	protein_coding	Protein kinase superfamily protein;(source:Araport11)	PBL17;PBS1-LIKE 17	phosphorylation;chloroplast;protein serine/threonine kinase activity;L mature pollen stage;LP.02 two leaves visible stage;LP.04 four leaves visible stage;LP.06 six leaves visible stage;LP.08 eight leaves visible stage;LP.10 ten leaves visible stage;LP.12 twelve leaves visible stage;M germinated pollen stage;flowering stage;mature plant embryo stage;petal differentiation and expansion stage;plant …
AT2G11775	ddm1-Col	0.00244845	0.896853	12.3283	up-regulated	Locus:504956002	AT2G11775	transposable_element_gene	transposable_element_gene;(source:Araport11)	N/A	N/A,
AT2G13160	ddm1-Col	0.00120875	-0.272094	14.4223	up-regulated	Locus:2056452	AT2G13160	transposable_element_gene	transposable_element_gene;(source:Araport11);CACTA-like transposase family (Ptta/En/Spm); has a 1.1e-126 P-value blast match to At5g36655.1/81-333 CACTA-like transposase family (Ptta/En/Spm) (CACTA-element) (Arabidopsis thaliana);(source:TAIR10)	N/A	N/A,
AT2G13310	ddm1-Col	0.000721801	-0.681226	11.5101	up-regulated	Locus:2042260	AT2G13310	transposable_element_gene	transposable_element_gene;(source:Araport11);CACTA-like transposase family (Ptta/En/Spm); has a 1.3e-123 P-value blast match to At5g36655.1/81-333 CACTA-like transposase family (Ptta/En/Spm) (CACTA-element) (Arabidopsis thaliana);(source:TAIR10)	N/A	N/A,
AT2G13870	ddm1-Col	0.000467897	0.601374	13.7224	up-regulated	Locus:2043743	AT2G13870	transposable_element_gene	transposable_element_gene;(source:Araport11);CACTA-like transposase family (Ptta/En/Spm); has a 1.4e-103 P-value blast match to At5g36655.1/81-333 CACTA-like transposase family (Ptta/En/Spm) (CACTA-element) (Arabidopsis thaliana);(source:TAIR10)	N/A	N/A,
AT2G14950	ddm1-Col	0.00236936	0.905138	10.8949	up-regulated	Locus:2060490	AT2G14950	transposable_element_gene	transposable_element_gene;(source:Araport11);hAT-like transposase family (hobo/Ac/Tam3); has a 1.5e-57 P-value blast match to GB:AAD24567 transposase Tag2 (hAT-element) (Arabidopsis thaliana);(source:TAIR10)	N/A	N/A,
AT2G16365	ddm1-Col	0.000867575	-0.450627	0.142356	up-regulated	Locus:504956066	AT2G16365	protein_coding	PCH1 binds and stabilizes the active (Pfr) form of phytochrome B and is involved in the formation of photobodies in the nucleus. PCH1 is expressed in evenings and is associated to the evening complex through binding to phyB; and represses hypocotyl elongation and growth. Using mass spec, the existence of the At2g16365.2 isoform has been verified, however here is no evidence that any of the other …	ATFDA10;F-BOX/DUF295 ANCESTRAL 10;PCH1;PHOTOPERIODIC CONTROL OF HYPOCOTYL 1	chloroplast organization;circadian rhythm;positive regulation of DNA-templated transcription;regulation of photomorphogenesis;nucleus;molecular_function;protein binding;LP.02 two leaves visible stage;LP.04 four leaves visible stage;LP.06 six leaves visible stage;LP.08 eight leaves visible stage;LP.10 ten leaves visible stage;LP.12 twelve leaves visible stage;flowering stage;mature plant embryo st…
AT2G20630	ddm1-Col	0.00960561	0.361118	0.592694	up-regulated	Locus:2046046	AT2G20630	protein_coding	Protein phosphatase which impairs plant drought tolerance by serving as a common negative regulator in the ABA signaling pathway.	PIA1;PP2C INDUCED BY AVRRPM1	regulation of intracellular signal transduction;cytoplasmic stress granule;mitochondrion;protein binding;protein serine/threonine phosphatase activity;LP.02 two leaves visible stage;LP.04 four leaves visible stage;LP.06 six leaves visible stage;LP.08 eight leaves visible stage;LP.10 ten leaves visible stage;LP.12 twelve leaves visible stage;flowering stage;mature plant embryo stage;petal differen…
AT2G23330	ddm1-Col	0.00683974	-0.411208	1.16753	up-regulated	Locus:2058646	AT2G23330	transposable_element_gene	transposable_element_gene;(source:Araport11);copia-like retrotransposon family; has a 3.9e-195 P-value blast match to GB:AAA57005 Hopscotch polyprotein (Ty1_Copia-element) (Zea mays);(source:TAIR10)	N/A	LP.04 four leaves visible stage;LP.06 six leaves visible stage;LP.08 eight leaves visible stage;LP.10 ten leaves visible stage;LP.12 twelve leaves visible stage;flowering stage;petal differentiation and expansion stage;plant embryo globular stage;carpel;cauline leaf;collective leaf structure;cotyledon;flower;flower pedicel;guard cell;hypocotyl;inflorescence meristem;leaf apex;petal;plant embryo;p…
AT2G24200	ddm1-Col	4.95166e-05	-0.469431	0.244172	up-regulated	Locus:2047500	AT2G24200	protein_coding	Encodes a leucine aminopeptidase predicted to be localized in the cytoplasm.	ATLAP1;LAP1;LEUCYL AMINOPEPTIDASE 1	proteolysis;cytoplasm;chloroplast stroma;cytoplasm;cytosol;vacuole;aminopeptidase activity;dipeptidase activity;manganese ion binding;peptidase activity;LP.02 two leaves visible stage;LP.04 four leaves visible stage;LP.06 six leaves visible stage;LP.08 eight leaves visible stage;LP.10 ten leaves visible stage;LP.12 twelve leaves visible stage;flowering stage;mature plant embryo stage;petal differ…
AT2G25930	ddm1-Col	0.00108804	-0.207172	1.85736	up-regulated	Locus:2043520	AT2G25930	protein_coding	Encodes a nuclear protein that is expressed rhythmically and interacts with phytochrome B to control plant development and flowering through a signal transduction pathway. Required component of the core circadian clock regardless of light conditions.	EARLY FLOWERING 3;ELF3;PYK20	circadian rhythm;circumnutation;photoperiodism, flowering;red, far-red light phototransduction;regulation of flower development;regulation of stomatal movement;response to abscisic acid;response to auxin;response to cold;unidimensional cell growth;regulation of photoperiodism, flowering;nucleus;DNA-binding transcription factor activity;protein binding;LP.02 two leaves visible stage;LP.04 four lea…
AT2G27150	ddm1-Col	0.00110405	-0.36998	-0.0307778	down-regulated	Locus:2045149	AT2G27150	protein_coding	Encodes the aldehyde oxidase delta isoform catalyzing the final step in abscisic acid biosynthesis.	AAO3;AOdelta;Abscisic ALDEHYDE OXIDASE 3;Aldehyde oxidase delta;Arabidopsis thaliana aldehyde oxidase 3;At-AO3;AtAAO3	abscisic acid biosynthetic process;chloroplast;nucleus;abscisic aldehyde oxidase activity;aldehyde oxidase activity;indole-3-acetaldehyde oxidase activity;ubiquitin protein ligase binding;LP.02 two leaves visible stage;LP.04 four leaves visible stage;LP.06 six leaves visible stage;LP.08 eight leaves visible stage;LP.10 ten leaves visible stage;LP.12 twelve leaves visible stage;flowering stage;mat…
AT2G29340	ddm1-Col	5.09366e-05	0.523736	0.258174	up-regulated	Locus:2042982	AT2G29340	protein_coding	NAD-dependent epimerase/dehydratase family protein;(source:Araport11)	N/A	cytosol;peroxisome;molecular_function;LP.02 two leaves visible stage;LP.04 four leaves visible stage;LP.06 six leaves visible stage;LP.08 eight leaves visible stage;LP.10 ten leaves visible stage;LP.12 twelve leaves visible stage;flowering stage;mature plant embryo stage;petal differentiation and expansion stage;plant embryo bilateral stage;plant embryo cotyledonary stage;plant embryo globular st…
AT2G30620	ddm1-Col	6.10032e-06	-0.585689	-0.639399	down-regulated	Locus:2064332	AT2G30620	protein_coding	winged-helix DNA-binding transcription factor family protein;(source:Araport11)	H1.2;HISTONE 1.2;HON2	chromosome condensation;negative regulation of DNA recombination;nucleus;mitochondrion;nucleolus;nucleus;double-stranded DNA binding;nucleosomal DNA binding;LP.02 two leaves visible stage;LP.04 four leaves visible stage;LP.06 six leaves visible stage;LP.08 eight leaves visible stage;LP.10 ten leaves visible stage;LP.12 twelve leaves visible stage;flowering stage;mature plant embryo stage;petal di…
AT2G31190	ddm1-Col	5.61271e-05	-0.372419	-0.0543236	down-regulated	Locus:2042536	AT2G31190	protein_coding	Encodes RUS2 (root UVB sensitive2); a DUF647-containing protein that is homologous to the RUS1 protein. RUS2 works with RUS1 in a root UV-B sensing pathway that plays a vital role in Arabidopsis early seedling morphogenesis and development. Required for auxin polar transport.	ROOT UV-B SENSITIVE 2;RUS2;WXR1;weak auxin response1	auxin polar transport;response to UV-B;auxin polar transport;response to UV-B;chloroplast envelope;plastid;molecular_function;LP.02 two leaves visible stage;LP.04 four leaves visible stage;LP.06 six leaves visible stage;LP.08 eight leaves visible stage;LP.10 ten leaves visible stage;LP.12 twelve leaves visible stage;M germinated pollen stage;flowering stage;mature plant embryo stage;petal differe…
AT2G31750	ddm1-Col	0.00178689	0.408196	-1.18094	down-regulated	Locus:2045238	AT2G31750	protein_coding	Encodes an auxin glycosyltransferase that is likely to be involved in regulation of auxin by glycosylation.	UDP-glucosyl transferase 74D1;UGT74D1	auxin metabolic process;cytoplasm;chloroplast;cytosol;peroxisome;glycosyltransferase activity;indole-3-butyrate beta-glucosyltransferase activity;quercetin 3-O-glucosyltransferase activity;quercetin 7-O-glucosyltransferase activity;abscisic acid glucosyltransferase activity;LP.02 two leaves visible stage;LP.04 four leaves visible stage;LP.06 six leaves visible stage;LP.08 eight leaves visible sta…
AT2G31890	ddm1-Col	0.00672419	0.562047	-0.570587	down-regulated	Locus:2045213	AT2G31890	protein_coding	Protein contains putative RNA binding domain. Expressed in response to Pseudomonas syringae infection. Resistance requires silencing of AtRAP suggesting it functions as a negative regulator of plant disease resistance. Alpha helical repeat protein; only member of the OPR (octotricopeptide repeat) protein family in land plants.	ATRAP;RAP	chloroplast rRNA processing;chloroplast rRNA processing;mitochondrial RNA processing;regulation of mitochondrial mRNA stability;chloroplast;mitochondrial matrix;ribonucleoprotein granule;chloroplast;nucleus;plastid nucleoid;RNA binding;LP.02 two leaves visible stage;LP.04 four leaves visible stage;LP.06 six leaves visible stage;LP.08 eight leaves visible stage;LP.10 ten leaves visible stage;LP.12…
AT2G32530	ddm1-Col	1.90243e-05	-0.154427	-2.53474	down-regulated	Locus:2060263	AT2G32530	protein_coding	encodes a gene similar to cellulose synthase	ATCSLB03;ATCSLB3;CELLULOSE SYNTHASE-LIKE B3;CSLB03;cellulose synthase-like B3	cellulose biosynthetic process;plant-type primary cell wall biogenesis;plasma membrane;Golgi apparatus;endoplasmic reticulum;cellulose synthase activity;glycosyltransferase activity;guard cell;rosette leaf,
AT2G32690	ddm1-Col	1.87515e-05	-0.608589	0.892741	up-regulated	Locus:2046447	AT2G32690	protein_coding	Glycine-rich protein similar in structure to GRP5. The expression of GRP23 is induced by HPA (cutin monomer; salicylic acid, and abscisic acid.	ATGRP23;GLYCINE-RICH PROTEIN 23;GRP23	response to abscisic acid;response to salicylic acid;cellular_component;molecular_function;LP.02 two leaves visible stage;LP.04 four leaves visible stage;LP.06 six leaves visible stage;LP.08 eight leaves visible stage;LP.10 ten leaves visible stage;LP.12 twelve leaves visible stage;flowering stage;mature plant embryo stage;petal differentiation and expansion stage;plant embryo bilateral stage;pla…
AT2G33620	ddm1-Col	0.000204919	0.368381	-0.557851	down-regulated	Locus:2051038	AT2G33620	protein_coding	AT hook motif DNA-binding family protein;(source:Araport11)	AHL10;AT-HOOK MOTIF NUCLEAR LOCALIZED PROTEIN 10	cellular_component;DNA-binding transcription factor activity;L mature pollen stage;LP.02 two leaves visible stage;LP.04 four leaves visible stage;LP.06 six leaves visible stage;LP.08 eight leaves visible stage;LP.10 ten leaves visible stage;LP.12 twelve leaves visible stage;M germinated pollen stage;flowering stage;mature plant embryo stage;petal differentiation and expansion stage;plant embryo b…
AT2G34130	ddm1-Col	0.00019221	0.778496	15.6453	up-regulated	Locus:2055496	AT2G34130	transposable_element_gene	transposable_element_gene;(source:Araport11);CACTA-like transposase family (Ptta/En/Spm); has a 5.8e-123 P-value blast match to At5g36655.1/81-333 CACTA-like transposase family (Ptta/En/Spm) (CACTA-element) (Arabidopsis thaliana);(source:TAIR10)	MEE19;maternal effect embryo arrest 19	N/A,
AT2G35330	ddm1-Col	0.00558671	0.169552	-0.12605	down-regulated	Locus:2062374	AT2G35330	protein_coding	Encodes an E3 ligase that enhances the abscisic acid (ABA) response. Mediates PP2CA degradation to enhance abscisic acid response. Its expression is enhanced by the lncRNA MUSHER; which integrates ABA and DOG1 pathways on the transcriptional level.	PIR1;PP2CA INTERACTING RING FINGER PROTEIN 1	chloroplast;cytoplasm;nucleus;protein binding;ubiquitin-like protein ligase activity;LP.02 two leaves visible stage;LP.04 four leaves visible stage;LP.06 six leaves visible stage;LP.08 eight leaves visible stage;LP.10 ten leaves visible stage;LP.12 twelve leaves visible stage;flowering stage;mature plant embryo stage;petal differentiation and expansion stage;plant embryo bilateral stage;plant emb…
AT2G35630	ddm1-Col	0.00175007	0.157248	-0.293577	down-regulated	Locus:2058739	AT2G35630	protein_coding	Member of the MAP215 family of microtubule-associated proteins required to establish interphase arrays of cortical microtubules.Mutants have defects in cytokinesis during pollen development. Vegetative phenotypes observed in temperature sensitive mutants include left-handed organ twisting; isotropic cell expansion and impairment of root hair polarity.	GEM1;MICROTUBULE ORGANIZATION 1;MOR1	cell plate formation involved in plant-type cell wall biogenesis;cytokinesis by cell plate formation;microtubule cytoskeleton organization;establishment or maintenance of microtubule cytoskeleton polarity;microtubule polymerization;mitotic spindle organization;microtubule plus-end;kinetochore;spindle pole;cortical microtubule cytoskeleton;microtubule;nucleus;phragmoplast;plasmodesma;preprophase b…
AT2G36120	ddm1-Col	0.00923816	-0.682475	1.78657	up-regulated	Locus:2053524	AT2G36120	protein_coding	Encodes a glycine rich protein that is involved in leaf vascular patterning. dot1 mutants have an aberrant open-class venation pattern in leaves and cotyledons; as well as several other leaf development defects.	DEFECTIVELY ORGANIZED TRIBUTARIES 1;DOT1	cotyledon vascular tissue pattern formation;leaf development;leaf vascular tissue pattern formation;phloem or xylem histogenesis;cellular_component;molecular_function;LP.04 four leaves visible stage;LP.06 six leaves visible stage;LP.10 ten leaves visible stage;petal differentiation and expansion stage;cauline leaf;collective leaf structure;flower;guard cell;hypocotyl;inflorescence meristem;leaf a…
AT2G37410	ddm1-Col	0.00383086	0.162965	0.218561	up-regulated	Locus:2049771	AT2G37410	protein_coding	Mitochondrial inner membrane translocase. Together with AtTIM17-1; TIM17-2 has a long C-terminal extension not present in other TIMs. The extension is located in the outer membrane and so TIM17-2 links the inner and outer mitochondrial membranes. The C-terminal region is essential for protein import into mitochondria via the general import pathway but is not necessary for import via the carrier p…	ATTIM17-2;TIM17;TIM17-2;TRANSLOCASE OF THE INNER MEMBRANE 17;translocase inner membrane subunit 17-2	protein import into mitochondrial matrix;endoplasmic reticulum;mitochondrial inner membrane;mitochondrial outer membrane;mitochondrion;TIM23 mitochondrial import inner membrane translocase complex;protein transmembrane transporter activity;protein binding;L mature pollen stage;LP.02 two leaves visible stage;LP.04 four leaves visible stage;LP.06 six leaves visible stage;LP.08 eight leaves visible …
AT2G37840	ddm1-Col	1.06792e-08	0.282814	0.191855	up-regulated	Locus:2065680	AT2G37840	protein_coding	ATG1a homologous protein; interacts with TOPP4.	ATG1C;AUTOPHAGY-RELATED PROTEIN 1C	phosphorylation;protein phosphorylation;regulation of autophagy;cytoplasm;cytoplasm;nucleus;protein binding;protein serine/threonine kinase activity;L mature pollen stage;LP.02 two leaves visible stage;LP.04 four leaves visible stage;LP.06 six leaves visible stage;LP.08 eight leaves visible stage;LP.10 ten leaves visible stage;LP.12 twelve leaves visible stage;M germinated pollen stage;flowering …
AT2G38440	ddm1-Col	0.00012786	0.342787	-0.339565	down-regulated	Locus:2057155	AT2G38440	protein_coding	Encodes a subunit of the WAVE complex. The WAVE complex is required for activation of ARP2/3 complex which functions in actin microfilament nucleation and branching. Mutations cause defects in both the actin and microtubule cytoskeletons that result in aberrant epidermal cell expansion. itb1 mutants showed irregularities in trichome branch positioning and expansion. The SHD domain of this protein…	ATSCAR2;DIS3;IRREGULAR TRICHOME BRANCH1;ITB1;SCAR HOMOLOG 2;SCAR2;WAVE4	actin cytoskeleton organization;actin nucleation;cell-cell adhesion;positive regulation of actin nucleation;trichome branching;trichome morphogenesis;actin cytoskeleton organization;positive regulation of Arp2/3 complex-mediated actin nucleation;cytoplasm;SCAR complex;Arp2/3 complex binding;protein binding;protein kinase A regulatory subunit binding;LP.02 two leaves visible stage;LP.04 four leave…
AT2G38550	ddm1-Col	0.000499936	-0.331413	0.851853	up-regulated	Locus:2064206	AT2G38550	protein_coding	Mediates fatty acid transport from plastid.	FATTY ACID EXPORT 2;FAX2	embryo development ending in seed dormancy;fatty acid transport;positive regulation of triglyceride transport;regulation of fatty acid metabolic process;fatty acid transport;chloroplast inner membrane;Golgi apparatus;chloroplast;chloroplast envelope;chloroplast inner membrane;chloroplast membrane;plastid;fatty acid transmembrane transporter activity;LP.02 two leaves visible stage;LP.04 four leave…
AT2G38980	ddm1-Col	0.000174038	-0.40728	-0.739295	down-regulated	Locus:2064960	AT2G38980	pseudogene	pseudogene of cationic amino acid transporter 4;(source:Araport11)	N/A	guard cell,
AT2G39330	ddm1-Col	3.23868e-06	0.577674	2.51224	up-regulated	Locus:2056128	AT2G39330	protein_coding	jacalin-related lectin 23;(source:Araport11)	JACALIN-RELATED LECTIN 23;JAL23	cytoplasm;cytoplasm;plant-type vacuole;plasmodesma;molecular_function;LP.02 two leaves visible stage;LP.04 four leaves visible stage;LP.06 six leaves visible stage;LP.08 eight leaves visible stage;LP.10 ten leaves visible stage;LP.12 twelve leaves visible stage;flowering stage;mature plant embryo stage;petal differentiation and expansion stage;plant embryo bilateral stage;plant embryo cotyledonar…
AT2G39720	ddm1-Col	0.00787597	0.369687	-0.181478	down-regulated	Locus:2063912	AT2G39720	protein_coding	Encodes a putative RING-H2 finger protein RHC2a.	BCA2ZINC FINGER ATL 11;BTL11;RHC2A;RING-H2 FINGER C2A	protein ubiquitination;cytoplasm;nucleus;ubiquitin protein ligase activity;L mature pollen stage;LP.02 two leaves visible stage;LP.04 four leaves visible stage;LP.06 six leaves visible stage;LP.08 eight leaves visible stage;LP.10 ten leaves visible stage;LP.12 twelve leaves visible stage;M germinated pollen stage;flowering stage;mature plant embryo stage;petal differentiation and expansion stage;…
AT2G40860	ddm1-Col	5.22437e-06	0.336308	-0.40658	down-regulated	Locus:2058495	AT2G40860	protein_coding	protein kinase family protein / protein phosphatase 2C ( PP2C) family protein;(source:Araport11)	VITAMIN C DEFECTIVE 3;VTC3	L-ascorbic acid metabolic process;regulation of intracellular signal transduction;cytoplasm;protein serine/threonine phosphatase activity;LP.02 two leaves visible stage;LP.04 four leaves visible stage;LP.10 ten leaves visible stage;petal differentiation and expansion stage;plant embryo bilateral stage;plant embryo cotyledonary stage;cauline leaf;collective leaf structure;cotyledon;cultured plant …
AT2G41060	ddm1-Col	0.00312371	-0.37326	-0.140039	down-regulated	Locus:2063177	AT2G41060	protein_coding	Encodes one of three UBA2 genes in Arabidopsis. It is involved in the regulation of programmed cell death.	UBA2B;UBP1-ASSOCIATED PROTEIN 2B	defense response;ethylene biosynthetic process;leaf senescence;programmed cell death;cytoplasm;nucleus;mRNA binding;LP.02 two leaves visible stage;LP.04 four leaves visible stage;LP.06 six leaves visible stage;M germinated pollen stage;flowering stage;mature plant embryo stage;petal differentiation and expansion stage;plant embryo bilateral stage;plant embryo cotyledonary stage;plant embryo globu…
AT2G41700	ddm1-Col	6.07912e-05	-0.180593	0.463143	up-regulated	Locus:2054366	AT2G41700	protein_coding	ATP-binding cassette A1;(source:Araport11)	ABCA1;ATP-binding cassette A1;Arabidopsis thaliana ATP-binding cassette A1;AtABCA1	lipid transport;intracellular membrane-bounded organelle;mitochondrion;plant-type vacuole;ATPase-coupled transmembrane transporter activity;amino acid transmembrane transporter activity;lipid transporter activity;L mature pollen stage;LP.02 two leaves visible stage;LP.04 four leaves visible stage;LP.06 six leaves visible stage;LP.08 eight leaves visible stage;LP.10 ten leaves visible stage;LP.12 …
AT2G42750	ddm1-Col	0.00139151	-0.186075	-0.789228	down-regulated	Locus:2052426	AT2G42750	protein_coding	DNAJ heat shock N-terminal domain-containing protein;(source:Araport11)	DJC77;DNA J PROTEIN C77	chloroplast;cytosol;electron transfer activity;iron ion binding;LP.02 two leaves visible stage;LP.04 four leaves visible stage;LP.06 six leaves visible stage;LP.08 eight leaves visible stage;LP.10 ten leaves visible stage;LP.12 twelve leaves visible stage;flowering stage;mature plant embryo stage;petal differentiation and expansion stage;plant embryo bilateral stage;plant embryo cotyledonary stag…
AT2G43490	ddm1-Col	6.9626e-05	-0.283506	-0.33241	down-regulated	Locus:2058228	AT2G43490	protein_coding	Ypt/Rab-GAP domain of gyp1p superfamily protein;(source:Araport11)	N/A	Golgi apparatus;GTPase activator activity;guard cell,
AT2G44260	ddm1-Col	8.57815e-05	0.299933	0.651657	up-regulated	Locus:2050610	AT2G44260	protein_coding	DUF946 family protein (DUF946);(source:Araport11)	N/A	chloroplast;molecular_function;flowering stage;petal differentiation and expansion stage;plant embryo globular stage;carpel;collective leaf structure;flower;guard cell;hypocotyl;inflorescence meristem;leaf apex;petal;petiole;plant embryo;pollen;root;shoot system;stamen,
AT2G45990	ddm1-Col	9.08927e-08	-0.629238	-0.315425	down-regulated	Locus:2050730	AT2G45990	protein_coding	ribosomal RNA small subunit methyltransferase G;(source:Araport11)	N/A	SNARE complex assembly;endosome;lytic vacuole;chloroplast;chloroplast stroma;cytosol;SNARE binding;LP.02 two leaves visible stage;LP.04 four leaves visible stage;LP.06 six leaves visible stage;LP.08 eight leaves visible stage;LP.10 ten leaves visible stage;LP.12 twelve leaves visible stage;flowering stage;mature plant embryo stage;petal differentiation and expansion stage;plant embryo bilateral s…
AT2G46270	ddm1-Col	0.000237992	-0.413301	-0.666355	down-regulated	Locus:2063020	AT2G46270	protein_coding	encodes a bZIP G-box binding protein whose expression is induced by ABA. It has been shown to bind to Adh that contains the G-box and is induced by cold and water deprivation. GBF3 has been shown to be expressed mostly in the root and dark-grown leaves. GBF3 can act as homodimers and as heterodimers with GFB1; GBF2 and GBF4. In addition, GBF3s DNA binding activity is enhanced by GIP1, GPRI1 and G…	G-BOX BINDING FACTOR 3;GBF3	response to abscisic acid;regulation of DNA-templated transcription;nucleus;cytosol;nucleus;DNA-binding transcription factor activity;protein binding;sequence-specific DNA binding;transcription cis-regulatory region binding;L mature pollen stage;LP.04 four leaves visible stage;LP.06 six leaves visible stage;LP.08 eight leaves visible stage;LP.10 ten leaves visible stage;M germinated pollen stage;…
AT2G46830	ddm1-Col	5.56973e-05	0.302661	-3.12832	down-regulated	Locus:2044345	AT2G46830	protein_coding	Encodes a transcriptional repressor that performs overlapping functions with LHY in a regulatory feedback loop that is closely associated with the circadian oscillator of Arabidopsis. Binds to the evening element in the promoter of TOC1 and represses TOC1 transcription. CCA1 and LHY colocalize in the nucleus and form heterodimers in vivo. CCA1 and LHY function synergistically in regulating circad…	AtCCA1;CCA1;CIRCADIAN CLOCK ASSOCIATED 1	circadian rhythm;long-day photoperiodism, flowering;negative regulation of DNA-templated transcription;negative regulation of circadian rhythm;positive regulation of DNA-templated transcription;regulation of gene expression;regulation of protein-containing complex assembly;response to cold;response to heat;temperature compensation of the circadian clock;nucleus;DNA binding;DNA-binding transcripti…
AT2G47110	ddm1-Col	1.30716e-06	0.459653	-0.502207	down-regulated	Locus:2041459	AT2G47110	protein_coding	polyubiquitin gene	ES31Y;RIBOSOMAL PROTEIN ES31Y;RIBOSOMAL PROTEIN S27AB;RPS27AB;UBI6;UBIQUITIN 6;UBIQUITIN EXTENSION PROTEIN 6;UBQ6	ubiquitin-dependent protein catabolic process;modification-dependent protein catabolic process;protein ubiquitination;cytosolic ribosome;nucleus;Golgi apparatus;cytosol;cytosolic small ribosomal subunit;intracellular anatomical structure;mRNA binding;protein tag activity;structural constituent of ribosome;L mature pollen stage;M germinated pollen stage;guard cell;pollen;pollen tube cell;rosette l…
AT2G48070	ddm1-Col	5.47704e-05	-0.325026	-0.0431431	down-regulated	Locus:2066374	AT2G48070	protein_coding	Encodes a chloroplast protein RPH1 (resistance to Phytophthora 1). Involved in immune response to Phytophthora brassicae. rph1 mutant plants (in Ws background) are susceptible to P. brassicae.	RESISTANCE TO PHYTOPHTHORA 1;RPH1	defense response to oomycetes;positive regulation of hydrogen peroxide biosynthetic process;hydrogen peroxide biosynthetic process;positive regulation of defense response to oomycetes;chloroplast;chloroplast;mitochondrion;plastid;molecular_function;L mature pollen stage;LP.02 two leaves visible stage;LP.04 four leaves visible stage;LP.06 six leaves visible stage;LP.08 eight leaves visible stage;L…
AT2G48100	ddm1-Col	2.82916e-07	-0.267715	-0.20289	down-regulated	Locus:2066406	AT2G48100	protein_coding	Exonuclease family protein;(source:Araport11)	N/A	RNA processing;nucleus;nucleus;exonuclease activity;transcription cis-regulatory region binding;LP.02 two leaves visible stage;LP.04 four leaves visible stage;LP.06 six leaves visible stage;LP.08 eight leaves visible stage;LP.10 ten leaves visible stage;LP.12 twelve leaves visible stage;M germinated pollen stage;flowering stage;mature plant embryo stage;petal differentiation and expansion stage;p…
AT2G48130	ddm1-Col	1.28823e-05	0.591879	-0.196438	down-regulated	Locus:2039366	AT2G48130	protein_coding	Encodes a plasma membrane-localized glycosylphosphatidylinositol-anchored lipid transfer protein expressed in root endodermis and seed coats that is involved in very long chain fatty acid (and their derivatives) transport.	LTPG15;glycosylphosphatidylinositol-anchored lipid protein transfer 15	fatty acid transport;seed coat development;seed germination;membrane;plasma membrane;lipid binding;lipid transporter activity;petal differentiation and expansion stage;flower;fruit abscission zone;hypocotyl;root;root system,
AT3G01500	ddm1-Col	9.98732e-06	0.207706	-1.69401	down-regulated	Locus:2084198	AT3G01500	protein_coding	Encodes a putative beta-carbonic anhydrase betaCA1 that is expressed in shoot tissues but not root. Together with betaCA4 (At1g70410) regulates CO2-controlled stomatal movements in guard cells; as well as attenuates immunity. Differential CA gene expression in response to changing atmospheric CO2 conditions contribute to altered disease resistance levels. Activated by OXS2 under the treatment of …	ARABIDOPSIS THALIANA SALICYLIC ACID-BINDING PROTEIN 3;ATBCA1;ATSABP3;BCA1;BETA CARBONIC ANHYDRASE 1;CA1;CARBONIC ANHYDRASE 1;DEG10;SABP3;SALICYLIC ACID-BINDING PROTEIN 3	negative regulation of stomatal complex development;regulation of stomatal movement;response to carbon dioxide;response to cold;carbon utilization;photosynthesis;chloroplast;chloroplast envelope;cytoplasm;apoplast;chloroplast;chloroplast envelope;chloroplast stroma;chloroplast thylakoid membrane;cytoplasm;cytosol;plasma membrane;stromule;thylakoid;carbonate dehydratase activity;mRNA binding;zinc …
AT3G01930	ddm1-Col	0.00857058	0.251454	0.517118	up-regulated	Locus:2078643	AT3G01930	protein_coding	Major facilitator superfamily protein;(source:Araport11)	N/A	membrane;mitochondrion;plasma membrane;molecular_function;LP.02 two leaves visible stage;LP.04 four leaves visible stage;LP.06 six leaves visible stage;LP.08 eight leaves visible stage;LP.10 ten leaves visible stage;LP.12 twelve leaves visible stage;flowering stage;mature plant embryo stage;petal differentiation and expansion stage;plant embryo bilateral stage;plant embryo cotyledonary stage;plan…
AT3G01980	ddm1-Col	8.09452e-05	-0.225432	0.482134	up-regulated	Locus:2078693	AT3G01980	protein_coding	NAD(P)-binding Rossmann-fold superfamily protein;(source:Araport11)	N/A	mitochondrion;peroxisome;molecular_function;LP.02 two leaves visible stage;LP.04 four leaves visible stage;LP.06 six leaves visible stage;LP.08 eight leaves visible stage;LP.10 ten leaves visible stage;LP.12 twelve leaves visible stage;flowering stage;mature plant embryo stage;petal differentiation and expansion stage;plant embryo bilateral stage;plant embryo cotyledonary stage;plant embryo globu…
AT3G02200	ddm1-Col	0.00593345	0.250506	-0.266508	down-regulated	Locus:2076517	AT3G02200	protein_coding	Proteasome component (PCI) domain protein;(source:Araport11)	N/A	cytoplasmic translational initiation;cytoplasm;cytosol;eukaryotic translation initiation factor 3 complex;molecular_function;LP.02 two leaves visible stage;LP.04 four leaves visible stage;LP.06 six leaves visible stage;LP.08 eight leaves visible stage;LP.10 ten leaves visible stage;LP.12 twelve leaves visible stage;flowering stage;mature plant embryo stage;petal differentiation and expansion stag…
AT3G02280	ddm1-Col	6.07912e-05	-0.405907	-0.0659132	down-regulated	Locus:2076547	AT3G02280	protein_coding	Flavoenzyme-encoding gene.	ATR3;ATTAH18;TAH18	embryo development ending in seed dormancy;cytosol;cytoplasm;nucleus;FMN binding;flavin adenine dinucleotide binding;oxidoreductase activity;oxidoreductase activity, acting on NAD(P)H;protein binding;LP.04 four leaves visible stage;flowering stage;mature plant embryo stage;petal differentiation and expansion stage;plant embryo bilateral stage;plant embryo cotyledonary stage;plant embryo globular …
AT3G03920	ddm1-Col	2.7985e-06	0.162743	0.674001	up-regulated	Locus:2079349	AT3G03920	protein_coding	H/ACA ribonucleoprotein complex; subunit Gar1/Naf1 protein;(source:Araport11)	N/A	snoRNA guided rRNA pseudouridine synthesis;chloroplast thylakoid membrane;cytoplasmic stress granule;nucleolus;nucleus;cytosol;box H/ACA snoRNP complex;box H/ACA snoRNA binding;mRNA binding;LP.02 two leaves visible stage;LP.04 four leaves visible stage;LP.06 six leaves visible stage;LP.08 eight leaves visible stage;LP.10 ten leaves visible stage;LP.12 twelve leaves visible stage;flowering stage;m…
AT3G05030	ddm1-Col	0.00280562	0.183407	0.0935724	up-regulated	Locus:2114810	AT3G05030	protein_coding	Encodes a vacuolar K+/H+ exchanger essential for active K+ uptake at the tonoplast and involved in regulating stomatal closure.	ATNHX2;NHX2;SODIUM HYDROGEN EXCHANGER 2	potassium ion homeostasis;potassium ion import across plasma membrane;regulation of stomatal closure;potassium ion transmembrane transport;regulation of intracellular pH;regulation of stomatal closure;sodium ion import across plasma membrane;plasma membrane;cytosol;mitochondrion;potassium:proton antiporter activity;sodium ion transmembrane transporter activity;sodium:proton antiporter activity;L …
AT3G05560	ddm1-Col	0.00808998	-0.222731	-0.417711	down-regulated	Locus:2078107	AT3G05560	protein_coding	Ribosomal L22e protein family;(source:Araport11)	EL22Z;RIBOSOMAL PROTEIN EL22Z	cytoplasmic translation;cytoplasm;cytosol;cytosolic large ribosomal subunit;cytosolic ribosome;nucleolus;plasmodesma;RNA binding;mRNA binding;structural constituent of ribosome;LP.02 two leaves visible stage;LP.04 four leaves visible stage;LP.06 six leaves visible stage;LP.08 eight leaves visible stage;LP.10 ten leaves visible stage;LP.12 twelve leaves visible stage;flowering stage;mature plant e…
AT3G06980	ddm1-Col	3.68335e-07	-0.68356	-0.525688	down-regulated	Locus:2077592	AT3G06980	protein_coding	DEA(D/H)-box RNA helicase family protein;(source:Araport11)	N/A	cellular defense response;chloroplast;nucleus;RNA helicase activity;mRNA binding;LP.02 two leaves visible stage;LP.04 four leaves visible stage;LP.06 six leaves visible stage;LP.08 eight leaves visible stage;LP.10 ten leaves visible stage;LP.12 twelve leaves visible stage;flowering stage;mature plant embryo stage;petal differentiation and expansion stage;plant embryo bilateral stage;plant embryo …
AT3G08947	ddm1-Col	6.61561e-06	-0.606609	-0.396945	down-regulated	Locus:2830447	AT3G08947	protein_coding	ARM repeat superfamily protein;(source:Araport11)	N/A	protein import into nucleus;cytoplasm;nucleus;cytoplasm;cytosol;nuclear import signal receptor activity;nuclear localization sequence binding;guard cell;rosette leaf,
AT3G09180	ddm1-Col	0.000330449	0.487546	-0.180772	down-regulated	Locus:2083534	AT3G09180	protein_coding	Mediator complex subunit.	MED3;MEDIATOR 3	regulation of transcription by RNA polymerase II;nucleus;mediator complex;transcription coactivator activity;LP.02 two leaves visible stage;LP.04 four leaves visible stage;LP.06 six leaves visible stage;LP.08 eight leaves visible stage;LP.10 ten leaves visible stage;LP.12 twelve leaves visible stage;flowering stage;mature plant embryo stage;petal differentiation and expansion stage;plant embryo b…
AT3G10490	ddm1-Col	0.00179199	-0.188505	0.228104	up-regulated	Locus:2075835	AT3G10490	protein_coding	Encodes a NAC transcription factor that physically associates with the histone H3K4 demethylase JMJ14 and through that association is involved in transcriptional repression and flowering time control.	ANAC052;Arabidopsis NAC domain containing protein 51;NAC domain containing protein 52;NAC052;SGS1;SUPPRESSOR OF GENE SILENCING 1;anac051	DNA-templated transcription;pollen development;post-transcriptional gene silencing;ta-siRNA processing;vegetative to reproductive phase transition of meristem;negative regulation of DNA-templated transcription;negative regulation of gene expression, epigenetic;negative regulation of transcription by RNA polymerase II;photoperiodism, flowering;regulation of gene silencing by regulatory ncRNA;respo…
AT3G12640	ddm1-Col	0.00159875	-0.234442	-0.13917	down-regulated	Locus:2087685	AT3G12640	protein_coding	RNA binding (RRM/RBD/RNP motifs) family protein;(source:Araport11)	N/A	regulation of mRNA stability;cytoplasm;nucleus;nucleus;poly(A) binding;L mature pollen stage;LP.02 two leaves visible stage;LP.04 four leaves visible stage;LP.06 six leaves visible stage;LP.08 eight leaves visible stage;LP.10 ten leaves visible stage;LP.12 twelve leaves visible stage;M germinated pollen stage;flowering stage;mature plant embryo stage;petal differentiation and expansion stage;plan…
AT3G13120	ddm1-Col	0.000193033	-0.208728	-0.54779	down-regulated	Locus:2089984	AT3G13120	protein_coding	Part of the uS10c-BPG2 module which mediates ribosomal RNA processing in chloroplast nucleoids.	PLASTID RIBOSOMAL PROTEIN OF THE 30S SUBUNIT 10;PRPS10;RIBOSOMAL PROTEIN US10C;US10C	translation;mitochondrion;chloroplast;chloroplast nucleoid;chloroplast stroma;cytosol;small ribosomal subunit;mRNA binding;protein binding;structural constituent of ribosome;LP.02 two leaves visible stage;LP.04 four leaves visible stage;LP.06 six leaves visible stage;LP.08 eight leaves visible stage;LP.10 ten leaves visible stage;LP.12 twelve leaves visible stage;flowering stage;mature plant embr…
AT3G13224	ddm1-Col	0.00154221	-0.235116	1.08463	up-regulated	Locus:504955752	AT3G13224	protein_coding	Belongs to a member of the RNA-binding glycine-rich (RBG) gene superfamily.	RBGD3;RNA-BINDING GLYCINE-RICH PROTEIN D3	regulation of gene expression;chromatin;nucleoplasm;extracellular region;RNA binding;mRNA binding;cultured plant cell;guard cell,
AT3G13910	ddm1-Col	0.00655694	0.25954	0.545785	up-regulated	Locus:2088227	AT3G13910	protein_coding	hypothetical protein (DUF3511);(source:Araport11)	N/A	nucleus;molecular_function;LP.02 two leaves visible stage;LP.04 four leaves visible stage;LP.06 six leaves visible stage;LP.08 eight leaves visible stage;LP.10 ten leaves visible stage;LP.12 twelve leaves visible stage;flowering stage;mature plant embryo stage;petal differentiation and expansion stage;plant embryo bilateral stage;plant embryo cotyledonary stage;plant embryo globular stage;vascula…
AT3G14910	ddm1-Col	0.000755501	-0.298705	0.283022	up-regulated	Locus:2086390	AT3G14910	protein_coding	Rab3 GTPase-activating protein non-catalytic subunit;(source:Araport11)	N/A	establishment of protein localization to endoplasmic reticulum membrane;macroautophagy;autophagosome;plasma membrane;cytoplasm;enzyme regulator activity;molecular_function;small GTPase binding;LP.02 two leaves visible stage;LP.04 four leaves visible stage;LP.06 six leaves visible stage;LP.08 eight leaves visible stage;LP.10 ten leaves visible stage;LP.12 twelve leaves visible stage;flowering stag…
AT3G15010	ddm1-Col	0.00212641	0.619917	0.263679	up-regulated	Locus:2086325	AT3G15010	protein_coding	Encodes one of three UBA2 genes in Arabidopsis. It represses flowering by promoting the transcription of the flowering repressor gene FLM; thereby preventing early flowering and hypocotyl and petiole elongation.	UBA2C;UBP1-ASSOCIATED PROTEIN 2C	defense response;ethylene biosynthetic process;leaf senescence;programmed cell death;nucleus;nucleolus;nucleus;cytosol;mRNA binding;LP.02 two leaves visible stage;LP.04 four leaves visible stage;LP.06 six leaves visible stage;LP.08 eight leaves visible stage;LP.10 ten leaves visible stage;LP.12 twelve leaves visible stage;flowering stage;mature plant embryo stage;petal differentiation and expansi…
AT3G15880	ddm1-Col	1.31103e-05	-0.347662	-0.654528	down-regulated	Locus:2093222	AT3G15880	protein_coding	TOPLESS family protein. Phosphorylated TPR4 is translocated to the nucleus and recruits ERF115 to suppress root-tip regeneration	TOPLESS-RELATED 4;TPR4;WSIP2;WUS-INTERACTING PROTEIN 2	primary shoot apical meristem specification;gibberellic acid homeostasis;negative regulation of gibberellic acid mediated signaling pathway;negative regulation of transcription by RNA polymerase II;regulation of DNA-templated transcription;cytoplasm;nucleus;protein binding;transcription corepressor activity;L mature pollen stage;LP.02 two leaves visible stage;LP.04 four leaves visible stage;LP.06…
AT3G16270	ddm1-Col	0.000315166	0.262363	0.00240652	up-regulated	Locus:2094887	AT3G16270	protein_coding	Involved in the plant trans-Golgi network (TGN); where it is part of an adaptor protein (AP) complex to promote vesicle generation with different cargo specificity and destination. Interacts with AP-4, whose function is required for MTV1 recruitment.	MODIFIED TRANSPORT TO THE VACUOLE1;MTV1	trans-Golgi network membrane;endosome;nucleus;trans-Golgi network;phosphatidylinositol binding;ubiquitin binding;L mature pollen stage;LP.02 two leaves visible stage;LP.04 four leaves visible stage;LP.06 six leaves visible stage;LP.08 eight leaves visible stage;LP.10 ten leaves visible stage;LP.12 twelve leaves visible stage;M germinated pollen stage;flowering stage;mature plant embryo stage;peta…
AT3G16370	ddm1-Col	0.00143327	-0.39954	-0.792571	down-regulated	Locus:2094902	AT3G16370	protein_coding	GDSL-motif esterase/acyltransferase/lipase. Enzyme group with broad substrate specificity that may catalyze acyltransfer or hydrolase reactions with lipid and non-lipid substrates.	ATGELP67;GGL19	apoplast;chloroplast;hydrolase activity, acting on ester bonds;LP.02 two leaves visible stage;LP.04 four leaves visible stage;LP.06 six leaves visible stage;LP.08 eight leaves visible stage;LP.10 ten leaves visible stage;LP.12 twelve leaves visible stage;flowering stage;mature plant embryo stage;petal differentiation and expansion stage;plant embryo bilateral stage;plant embryo cotyledonary stage…
AT3G16420	ddm1-Col	2.43958e-07	-0.270374	0.268244	up-regulated	Locus:2088344	AT3G16420	protein_coding	The PBP1(PYK10-binding protein 1) assists the PYK10 (beta-glucosidase complex) in its activity and may act like a molecular chaperone that facilitates the correct polymerization of PYK10; when tissues are damaged and subcellular structures are destroyed by pests.	JACALIN-RELATED LECTIN 30;JAL30;PBP1;PBPI;PYK10-binding protein 1	protein folding;biological_process;cytoplasm;cytoplasm;cytosol;nucleus;plasmodesma;copper ion binding;enzyme regulator activity;protein binding;seedling development stage;guard cell;root;rosette leaf;seed;vascular leaf,
AT3G16785	ddm1-Col	1.00597e-06	-0.19931	0.332085	up-regulated	Locus:2086750	AT3G16785	protein_coding	Encodes a member of the PXPH-PLD subfamily of phospholipase D proteins. This subfamily is novel structurally different from the majority of plant PLDs by having phox homology (PX) and pleckstrin homology (PH) domains. Involved regulating root development in response to nutrient limitation. Does not appear to be involved in root hair patterning. Not induced upon Pi starvation.	PHOSPHOLIPASE D P1;PHOSPHOLIPASE D ZETA 1;PHOSPHOLIPASE D ZETA1;PLD ZETA 1;PLDP1;PLDZ1;PLDZETA1	lipid biosynthetic process;root development;phospholipid catabolic process;cellular response to phosphate starvation;plasma membrane;cytoplasm;phospholipase D activity;LP.02 two leaves visible stage;LP.04 four leaves visible stage;LP.06 six leaves visible stage;LP.08 eight leaves visible stage;LP.10 ten leaves visible stage;LP.12 twelve leaves visible stage;M germinated pollen stage;flowering sta…
AT3G17205	ddm1-Col	2.82916e-07	-0.279283	0.099569	up-regulated	Locus:2087939	AT3G17205	protein_coding	ubiquitin protein ligase 6;(source:Araport11)	UBIQUITIN PROTEIN LIGASE 6;UPL6	protein ubiquitination;protein polyubiquitination;ubiquitin-dependent protein catabolic process;nucleus;ubiquitin ligase complex;ubiquitin protein ligase activity;ubiquitin-protein transferase activity;guard cell,
AT3G17210	ddm1-Col	2.95275e-07	0.447331	0.11902	up-regulated	Locus:2089055	AT3G17210	protein_coding	Encodes a heat stable protein with antimicrobial and antifungal activity.	A. THALIANA HEAT STABLE PROTEIN 1;ATHS1;HEAT STABLE PROTEIN 1;HS1	defense response to bacterium;defense response to fungus;chloroplast;cytosol;plasma membrane;molecular_function;LP.02 two leaves visible stage;LP.04 four leaves visible stage;LP.06 six leaves visible stage;LP.08 eight leaves visible stage;LP.10 ten leaves visible stage;LP.12 twelve leaves visible stage;flowering stage;mature plant embryo stage;petal differentiation and expansion stage;plant embry…
AT3G18090	ddm1-Col	0.00492108	-0.35402	-0.548981	down-regulated	Locus:2092682	AT3G18090	protein_coding	Encodes a subunit of RNA polymerase IV (aka RNA polymerase D). NRPD2b is closely related to NRPD2a; but has lower levels of transcription and does not affect endogenous siRNA when mutated.	NRPD2B;nuclear RNA polymerase D2B	DNA-templated transcription elongation;transcription initiation at RNA polymerase II promoter;nucleus;RNA polymerase II, core complex;RNA polymerase IV complex;RNA polymerase V complex;DNA-directed RNA polymerase activity;guard cell;vascular leaf,
AT3G19370	ddm1-Col	0.000774873	0.301969	-0.550694	down-regulated	Locus:2090684	AT3G19370	protein_coding	filament-like protein (DUF869);(source:Araport11)	N/A	biological_process;cellular_component;cytoplasm;molecular_function;LP.02 two leaves visible stage;LP.04 four leaves visible stage;LP.06 six leaves visible stage;LP.08 eight leaves visible stage;LP.10 ten leaves visible stage;LP.12 twelve leaves visible stage;flowering stage;mature plant embryo stage;petal differentiation and expansion stage;plant embryo bilateral stage;plant embryo cotyledonary s…
AT3G21215	ddm1-Col	8.26892e-05	-0.370258	-0.0603011	down-regulated	Locus:504955737	AT3G21215	protein_coding	RNA-binding (RRM/RBD/RNP motifs) family protein;(source:Araport11)	N/A	nucleus;mRNA binding;protein binding;guard cell,
AT3G23490	ddm1-Col	0.000198953	-0.358451	0.352544	up-regulated	Locus:2088727	AT3G23490	protein_coding	Encodes a cyanase that catalyzes the bicarbonate-dependent breakdown of cyanate to ammonia and bicarbonate. CYN forms a hexadecamer and is believed to be a cytosolic protein. Long-term exposure to NaCl increases CYN transcript levels. It is also expressed at higher levels in flowers relative to stems; roots, and seedlings.	CYANASE;CYN	cyanate catabolic process;response to salt stress;cyanate catabolic process;chloroplast;cytosol;cyanate hydratase activity;identical protein binding;LP.02 two leaves visible stage;LP.04 four leaves visible stage;LP.06 six leaves visible stage;LP.08 eight leaves visible stage;LP.10 ten leaves visible stage;LP.12 twelve leaves visible stage;flowering stage;mature plant embryo stage;petal differenti…
AT3G24170	ddm1-Col	0.00535293	0.18752	-1.06795	down-regulated	Locus:2093691	AT3G24170	protein_coding	Encodes a cytosolic glutathione reductase.	ATGR1;GR1;glutathione-disulfide reductase	cell redox homeostasis;pollen tube growth;cytoplasm;cytoplasm;cytosol;peroxisome;cytosol;glutathione-disulfide reductase (NADPH) activity;thioredoxin-disulfide reductase (NADPH) activity;LP.02 two leaves visible stage;LP.04 four leaves visible stage;LP.06 six leaves visible stage;LP.08 eight leaves visible stage;LP.10 ten leaves visible stage;LP.12 twelve leaves visible stage;flowering stage;matu…
AT3G24740	ddm1-Col	2.04652e-07	0.173188	-0.0790328	down-regulated	Locus:2087303	AT3G24740	protein_coding	cellulose synthase; putative (DUF1644);(source:Araport11)	N/A	nucleus;nucleus;DNA-binding transcription factor activity;molecular_function;L mature pollen stage;LP.02 two leaves visible stage;LP.04 four leaves visible stage;LP.06 six leaves visible stage;LP.08 eight leaves visible stage;LP.10 ten leaves visible stage;LP.12 twelve leaves visible stage;M germinated pollen stage;flowering stage;mature plant embryo stage;petal differentiation and expansion stag…
AT3G26070	ddm1-Col	1.17717e-06	-0.271543	0.0226166	up-regulated	Locus:2092150	AT3G26070	protein_coding	PAP/fibrillin (ECM1 localized to chloroplasts; involved in response to H2O2.	FBN3A;FIBRILLIN3A	biological_process;chloroplast;chloroplast thylakoid;chloroplast thylakoid membrane;cytosol;plastoglobule;molecular_function;guard cell;rosette leaf,
AT3G26180	ddm1-Col	0.00592296	-0.191526	1.26281	up-regulated	Locus:2093516	AT3G26180	protein_coding	putative cytochrome P450	CYP71B20;cytochrome P450, family 71, subfamily B, polypeptide 20	chloroplast;oxidoreductase activity;guard cell,
AT3G26618	ddm1-Col	9.68874e-07	0.403805	-0.157731	down-regulated	Locus:2088857	AT3G26618	protein_coding	eukaryotic release factor 1-3;(source:Araport11)	ERF1-3;eukaryotic release factor 1-3	translational termination;cytoplasmic translational termination;cytosol;cytoplasm;cytosol;translation release factor complex;sequence-specific mRNA binding;translation release factor activity;translation release factor activity, codon specific;M germinated pollen stage;guard cell;pollen;pollen tube cell;rosette leaf;vascular leaf,
AT3G27160	ddm1-Col	0.00217745	-0.315024	-0.769556	down-regulated	Locus:2095143	AT3G27160	protein_coding	GHS1 encodes plastid ribosomal protein S21 Required for photosynthesis and C/N balance.	BS21C;GHS1;GLUCOSE HYPERSENSITIVE 1;LOW PHOTOSYNTHETIC EFFICIENCY2;LPE2;RIBOSOMAL PROTEIN BS21C;RPS21	translation;chloroplast;chloroplast stroma;chloroplast thylakoid;cytosol;mRNA binding;structural constituent of ribosome;LP.02 two leaves visible stage;LP.04 four leaves visible stage;LP.06 six leaves visible stage;LP.08 eight leaves visible stage;LP.10 ten leaves visible stage;LP.12 twelve leaves visible stage;flowering stage;mature plant embryo stage;petal differentiation and expansion stage;pl…
AT3G27570	ddm1-Col	0.00808998	-0.335844	0.418257	up-regulated	Locus:2091433	AT3G27570	protein_coding	Sucrase/ferredoxin-like family protein;(source:Araport11)	N/A	cytoplasm;cytosol;molecular_function;LP.02 two leaves visible stage;LP.04 four leaves visible stage;LP.06 six leaves visible stage;LP.08 eight leaves visible stage;LP.10 ten leaves visible stage;LP.12 twelve leaves visible stage;flowering stage;mature plant embryo stage;petal differentiation and expansion stage;plant embryo bilateral stage;plant embryo cotyledonary stage;plant embryo globular sta…
AT3G28130	ddm1-Col	2.90806e-07	0.244229	-0.459332	down-regulated	Locus:2091368	AT3G28130	protein_coding	Chloroplast localized glutamate transporter responsible for glutamate export from the chloroplast.Member of nodulin MtN21-like transporter family .	UMAMIT44;USUALLY MULTIPLE ACIDS MOVE IN AND OUT TRANSPORTERS 44	intracellular glutamate homeostasis;chloroplast;plasma membrane;chloroplast;mitochondrion;L-glutamate transmembrane transporter activity;transmembrane transporter activity;LP.02 two leaves visible stage;LP.04 four leaves visible stage;LP.06 six leaves visible stage;LP.08 eight leaves visible stage;LP.10 ten leaves visible stage;LP.12 twelve leaves visible stage;flowering stage;mature plant embryo…
AT3G28550	ddm1-Col	0.00459664	-0.453794	0.455599	up-regulated	Locus:2095462	AT3G28550	protein_coding	Proline-rich extensin-like family protein;(source:Araport11)	EXT16;EXTENSIN 16	plant-type cell wall organization;cellular_component;structural constituent of cell wall,
AT3G30170	ddm1-Col	0.00247563	0.899057	11.2766	up-regulated	Locus:2098797	AT3G30170	transposable_element_gene	transposable_element_gene;(source:Araport11);Mutator-like transposase family; has a 3.2e-51 P-value blast match to GB:AAA21566 mudrA of transposon=MuDR (MuDr-element) (Zea mays);(source:TAIR10)	N/A	N/A,
AT3G30790	ddm1-Col	0.00242307	0.867356	11.3559	up-regulated	Locus:2075101	AT3G30790	transposable_element_gene	transposable_element_gene;(source:Araport11);CACTA-like transposase family (En/Spm); has a 1.0e-149 P-value blast match to GB:AAD55677 putative transposase protein (CACTA-element) transposon=Shooter (Zea mays);(source:TAIR10)	N/A	N/A,
AT3G31540	ddm1-Col	0.000962032	0.889214	11.5196	up-regulated	Locus:2099836	AT3G31540	transposable_element_gene	transposable_element_gene;(source:Araport11);similar to unknown protein [Arabidopsis thaliana] (TAIR:AT4G06603.1);(source:TAIR10)	N/A	N/A,
AT3G42650	ddm1-Col	0.00967816	0.498096	16.3916	up-regulated	Locus:2096479	AT3G42650	transposable_element_gene	transposable_element_gene;(source:Araport11);CACTA-like transposase family (Ptta/En/Spm); has a 7.9e-100 P-value blast match to At1g36190.1/92-340 CACTA-like transposase family (Ptta/En/Spm) (CACTA-element) (Arabidopsis thaliana);(source:TAIR10)	N/A	N/A,
AT3G42720	ddm1-Col	9.98732e-06	0.635758	14.1569	up-regulated	Locus:2085023	AT3G42720	transposable_element_gene	transposable_element_gene;(source:Araport11);CACTA-like transposase family (Ptta/En/Spm); has a 7.7e-41 P-value blast match to At5g29026.1/8-244 CACTA-like transposase family (Ptta/En/Spm) (CACTA-element) (Arabidopsis thaliana);(source:TAIR10)	N/A	N/A,
AT3G44215	ddm1-Col	0.000573828	0.640523	14.0079	up-regulated	Locus:504955731	AT3G44215	transposable_element_gene	transposable_element_gene;(source:Araport11);copia-like retrotransposon family; has a 1.8e-150 P-value blast match to GB:CAA72989 open reading frame 1 (Ty1_Copia-element) (Brassica oleracea);(source:TAIR10)	N/A	N/A,
AT3G44310	ddm1-Col	2.99324e-05	0.335675	0.29324	up-regulated	Locus:2095690	AT3G44310	protein_coding	Mutants are resistant to indole-3-acetonitrile (IAN). NIT1 catalyzes the terminal activation step in indole-acetic acid biosynthesis. Predominantly expressed isoform of nitrilase isoenzyme family. Aggregation of NIT1 in cells directly abutting wound sites is one of the earliest events associated with wound and herbicide-induced cell death. The protein undergoes thiolation following treatment with…	A. THALIANA NITRILASE 1;ATNIT1;NIT1;NITI;NITRILASE 1	indoleacetic acid biosynthetic process;detoxification of nitrogen compound;apoplast;chloroplast;cytosol;plasma membrane;plasmodesma;indole-3-acetonitrile nitrilase activity;indole-3-acetonitrile nitrile hydratase activity;nitrilase activity;nitrile hydratase activity;protein binding;seedling development stage;cultured plant cell;guard cell;rosette leaf;vascular leaf,
AT3G45270	ddm1-Col	0.007455	0.427641	10.2208	up-regulated	Locus:2078277	AT3G45270	transposable_element_gene	transposable_element_gene;(source:Araport11);hAT-like transposase family (hobo/Ac/Tam3); has a 5.7e-58 P-value blast match to GB:AAD24567 transposase Tag2 (hAT-element) (Arabidopsis thaliana);(source:TAIR10)	N/A	plant sperm cell,
AT3G45350	ddm1-Col	0.00199451	0.759068	10.6592	up-regulated	Locus:2078272	AT3G45350	transposable_element_gene	transposable_element_gene;(source:Araport11);similar to unknown protein [Arabidopsis thaliana] (TAIR:AT2G14330.1);(source:TAIR10)	N/A	N/A,
AT3G46000	ddm1-Col	0.00551864	-0.182069	0.768725	up-regulated	Locus:2077107	AT3G46000	protein_coding	Encodes depolymerizing factor 2.	ACTIN DEPOLYMERIZING FACTOR 2;ADF2	actin filament depolymerization;actin filament depolymerization;actin cytoskeleton;cytoplasm;cytoplasm;cytosol;nucleus;actin filament binding;protein binding;LP.02 two leaves visible stage;LP.04 four leaves visible stage;LP.06 six leaves visible stage;LP.08 eight leaves visible stage;LP.10 ten leaves visible stage;LP.12 twelve leaves visible stage;flowering stage;mature plant embryo stage;petal d…
AT3G47500	ddm1-Col	0.00508113	0.275092	-2.27346	down-regulated	Locus:2079152	AT3G47500	protein_coding	Dof-type zinc finger domain-containing protein; identical to H-protein promoter binding factor-2a GI:3386546 from (Arabidopsis thaliana). Interacts with LKP2 and FKF1, but its overexpression does not change flowering time under short or long day conditions.	CDF3;CYCLING DOF FACTOR 3	regulation of DNA-templated transcription;regulation of timing of transition from vegetative to reproductive phase;nucleus;DNA binding;DNA-binding transcription factor activity;protein binding;LP.02 two leaves visible stage;LP.04 four leaves visible stage;LP.06 six leaves visible stage;LP.08 eight leaves visible stage;LP.10 ten leaves visible stage;LP.12 twelve leaves visible stage;flowering stag…
AT3G48530	ddm1-Col	1.45365e-06	0.305015	0.898637	up-regulated	Locus:2114475	AT3G48530	protein_coding	SNF1-related protein kinase regulatory subunit gamma 1;(source:Araport11)	KING1;KINgamma;SNF1-RELATED PROTEIN KINASE REGULATORY SUBUNIT GAMMA 1	cellular_component;protein kinase regulator activity;LP.02 two leaves visible stage;LP.04 four leaves visible stage;LP.06 six leaves visible stage;LP.08 eight leaves visible stage;LP.10 ten leaves visible stage;LP.12 twelve leaves visible stage;flowering stage;mature plant embryo stage;petal differentiation and expansion stage;plant embryo bilateral stage;plant embryo cotyledonary stage;plant emb…
AT3G49290	ddm1-Col	0.000604574	-0.15867	-1.03463	down-regulated	Locus:2082941	AT3G49290	protein_coding	One of four ABI-like proteins.	ABIL2;ABL INTERACTOR-LIKE PROTEIN 2	cytoplasm;molecular_function;seedling development stage;flower;guard cell;root;stem;vascular leaf;whole plant,
AT3G50240	ddm1-Col	0.00064672	0.163495	0.204958	up-regulated	Locus:2074855	AT3G50240	protein_coding	Encodes a kinesin-related protein.	KICP-02	mitotic spindle organization;spindle elongation;nucleus;microtubule associated complex;microtubule binding;microtubule motor activity;LP.02 two leaves visible stage;LP.04 four leaves visible stage;LP.06 six leaves visible stage;LP.08 eight leaves visible stage;LP.10 ten leaves visible stage;LP.12 twelve leaves visible stage;flowering stage;mature plant embryo stage;petal differentiation and expan…
AT3G52150	ddm1-Col	0.00314125	0.288717	-0.553907	down-regulated	Locus:2083810	AT3G52150	protein_coding	RNA-binding (RRM/RBD/RNP motifs) family protein;(source:Araport11)	CP29C;CS22;PSRP2;RIBOSOMAL PROTEIN CS22;plastid-specific ribosomal protein 2	chloroplast rRNA processing;negative regulation of response to salt stress;negative regulation of response to water deprivation;regulation of seed germination;regulation of seedling development;response to cold;response to salt stress;response to water deprivation;chloroplast;chloroplast envelope;chloroplast stroma;chloroplast thylakoid membrane;cytosol;thylakoid;RNA binding;mRNA binding;single-s…
AT3G52720	ddm1-Col	0.000384618	-0.210992	-1.38463	down-regulated	Locus:2083213	AT3G52720	protein_coding	Encodes an alpha carbonic anhydrase (CAH1) located in the chloroplast stroma. Most chloroplast proteins are encoded by the nuclear genome and imported with the help of sorting signals that are intrinsic parts of the polypeptides. CAH1 takes an alternative route through the secretory pathway; and becomes N-glycosylated before entering the chloroplast. Glycosylation and intra-molecular disulfide br…	A. THALIANA ALPHA CARBONIC ANHYDRASE 1;ACA1;ALPHA CARBONIC ANHYDRASE 1;ATACA1;CAH1;CARBONIC ANHYDRASE 1	chloroplast stroma;cytoplasm;carbonate dehydratase activity;zinc ion binding;L mature pollen stage;LP.02 two leaves visible stage;LP.04 four leaves visible stage;LP.06 six leaves visible stage;LP.08 eight leaves visible stage;LP.10 ten leaves visible stage;LP.12 twelve leaves visible stage;M germinated pollen stage;flowering stage;petal differentiation and expansion stage;vascular leaf senescent …
AT3G53240	ddm1-Col	0.002918	-0.322465	-0.945925	down-regulated	Locus:2101943	AT3G53240	protein_coding	receptor like protein 45;(source:Araport11)	AtRLP45;RLP45;Receptor Like Protein 45;receptor like protein 45	signal transduction;plasma membrane;extracellular region;molecular_function;flowering stage;mature plant embryo stage;petal differentiation and expansion stage;plant embryo bilateral stage;plant embryo cotyledonary stage;plant embryo globular stage;collective leaf structure;flower;flower pedicel;guard cell;plant embryo;root;seed;sepal;shoot apex,
AT3G53750	ddm1-Col	6.14096e-06	0.423489	-0.778248	down-regulated	Locus:2084410	AT3G53750	protein_coding	Member of the Actin gene family. Expressed in mature pollen.	ACT3;actin 3	cytoskeleton organization;actin cytoskeleton;cytoplasm;cytoskeleton;cytosol;nucleus;plant-type cell wall;plasmodesma;cytosol;structural constituent of cytoskeleton;M germinated pollen stage;guard cell;pollen;rosette leaf;seed;epidermal cell;mesophyll cell;trichome,
AT3G54360	ddm1-Col	7.67929e-09	0.360869	0.0184694	up-regulated	Locus:2096179	AT3G54360	protein_coding	Encodes a catalase chaperon that is essential for catalase activity. Required for multiple stress responses.	NCA1;NO CATALASE ACTIVITY 1	negative regulation of programmed cell death;cytosol;nucleus;enzyme activator activity;protein binding;L mature pollen stage;LP.02 two leaves visible stage;LP.04 four leaves visible stage;LP.06 six leaves visible stage;LP.08 eight leaves visible stage;LP.10 ten leaves visible stage;LP.12 twelve leaves visible stage;M germinated pollen stage;flowering stage;mature plant embryo stage;petal differen…
AT3G54380	ddm1-Col	1.41871e-05	0.211318	0.142042	up-regulated	Locus:2096189	AT3G54380	protein_coding	SAC3/GANP/Nin1/mts3/eIF-3 p25 family;(source:Araport11)	AtSAC3C;SAC3C;yeast Sac3 homolog C	mRNA export from nucleus;cytoplasm;nucleus;mitochondrion;nucleus;transcription export complex 2;molecular_function;LP.02 two leaves visible stage;LP.04 four leaves visible stage;LP.06 six leaves visible stage;LP.08 eight leaves visible stage;LP.10 ten leaves visible stage;LP.12 twelve leaves visible stage;flowering stage;mature plant embryo stage;petal differentiation and expansion stage;plant em…
AT3G54480	ddm1-Col	0.00303645	-0.171735	0.143327	up-regulated	Locus:2096956	AT3G54480	protein_coding	Encodes an SKP1 interacting partner (SKIP5). F-box protein involved in the regulation of stomatal responses to pathogen and drought stress.	SKIP5;SKP1/ASK-INTERACTING PROTEIN 5;SKP5	mitochondrion;nucleus;protein binding;LP.02 two leaves visible stage;LP.04 four leaves visible stage;LP.06 six leaves visible stage;LP.08 eight leaves visible stage;LP.10 ten leaves visible stage;LP.12 twelve leaves visible stage;flowering stage;mature plant embryo stage;petal differentiation and expansion stage;plant embryo bilateral stage;plant embryo cotyledonary stage;plant embryo globular st…
AT3G54790	ddm1-Col	0.000100035	-0.177107	0.418272	up-regulated	Locus:2102455	AT3G54790	protein_coding	ARM repeat superfamily protein;(source:Araport11)	PLANT U-BOX 3;PUB3	cytoplasm;nucleus;cytoplasm;ubiquitin-protein transferase activity;LP.02 two leaves visible stage;LP.04 four leaves visible stage;LP.06 six leaves visible stage;LP.08 eight leaves visible stage;LP.10 ten leaves visible stage;LP.12 twelve leaves visible stage;flowering stage;mature plant embryo stage;petal differentiation and expansion stage;plant embryo bilateral stage;plant embryo cotyledonary s…
AT3G56080	ddm1-Col	3.14021e-05	0.186359	-0.486287	down-regulated	Locus:2078466	AT3G56080	protein_coding	S-adenosyl-L-methionine-dependent methyltransferases superfamily protein;(source:Araport11)	N/A	cytoplasm;extracellular region;LP.02 two leaves visible stage;LP.04 four leaves visible stage;LP.06 six leaves visible stage;LP.08 eight leaves visible stage;LP.10 ten leaves visible stage;LP.12 twelve leaves visible stage;flowering stage;petal differentiation and expansion stage;vascular leaf senescent stage;carpel;cauline leaf;collective leaf structure;cotyledon;flower;flower pedicel;guard cell…
AT3G57710	ddm1-Col	0.000282654	0.402118	0.162023	up-regulated	Locus:2076586	AT3G57710	protein_coding	Interacts with the receptor MIK2 to control quantitative disease resistance to Xanthomonas campestris.	RESISTANCE RELATED KINASE 1;RKS1;ZRK1	phosphorylation;cell surface receptor signaling pathway;defense response;defense response to bacterium;positive regulation of defense response to bacterium;response to temperature stimulus;plasma membrane;nucleus;plasma membrane;protein binding;protein kinase activity;LP.04 four leaves visible stage;LP.06 six leaves visible stage;LP.10 ten leaves visible stage;flowering stage;mature plant embryo …
AT3G57780	ddm1-Col	8.21654e-07	0.608827	0.47587	up-regulated	Locus:2076601	AT3G57780	protein_coding	nucleolar-like protein;(source:Araport11)	N/A	nucleus;nuclear pore;molecular_function;LP.02 two leaves visible stage;LP.04 four leaves visible stage;LP.06 six leaves visible stage;LP.08 eight leaves visible stage;LP.10 ten leaves visible stage;LP.12 twelve leaves visible stage;flowering stage;mature plant embryo stage;petal differentiation and expansion stage;plant embryo bilateral stage;plant embryo cotyledonary stage;plant embryo globular …
AT3G58900	ddm1-Col	9.98732e-06	0.31103	0.715396	up-regulated	Locus:2099084	AT3G58900	protein_coding	F-box/RNI-like superfamily protein;(source:Araport11)	N/A	biological_process;cellular_component;molecular_function;guard cell,
AT3G59280	ddm1-Col	0.00550641	0.393663	0.000283999	up-regulated	Locus:2081152	AT3G59280	protein_coding	Encodes the ortholog of yeast PAM16; part of the mitochondrial inner membrane protein import motor. Single mutant plants exhibit a smaller size and enhanced resistance against virulent pathogens. They also display elevated reactive oxygen species (ROS) accumulation.	ATPAM16;MUSE5;MUTANT, SNC1-ENHANCING 5;PAM16;PAM16-1;THAXTOMIN A RESISTANT 1;TXR1	negative regulation of defense response;negative regulation of defense response to bacterium;negative regulation of defense response to oomycetes;negative regulation of reactive oxygen species metabolic process;protein import into mitochondrial matrix;regulation of auxin polar transport;response to molecule of bacterial origin;transmembrane transport;cytoplasm;mitochondrial inner membrane;mitocho…
AT3G59350	ddm1-Col	0.00510305	-0.38818	3.12013	up-regulated	Locus:2081277	AT3G59350	protein_coding	Pti-like protein. Interacts with CLV1 and functions in CLE peptide signaling pathway in root development. Membrane localization is dependent on palmytolation.	CARK5;MAZ;MAZZA	root development;stomatal complex patterning;phosphorylation;cellular response to peptide;intracellular signal transduction;regulation of root development;regulation of stomatal complex development;regulation of stomatal complex patterning;cytoplasm;cytosol;nucleus;plasma membrane;kinase binding;protein binding;protein kinase binding;protein serine/threonine kinase activity;L mature pollen stage;…
AT3G60070	ddm1-Col	7.88711e-05	-0.470698	-0.992383	down-regulated	Locus:2101442	AT3G60070	protein_coding	Major facilitator superfamily protein;(source:Araport11)	N/A	transmembrane transport;plasma membrane;chloroplast;symporter activity;L mature pollen stage;LP.02 two leaves visible stage;LP.04 four leaves visible stage;LP.06 six leaves visible stage;LP.08 eight leaves visible stage;LP.10 ten leaves visible stage;LP.12 twelve leaves visible stage;M germinated pollen stage;flowering stage;mature plant embryo stage;petal differentiation and expansion stage;plan…
AT3G61440	ddm1-Col	5.97987e-05	0.299819	0.248129	up-regulated	Locus:2082837	AT3G61440	protein_coding	Encodes a cysteine synthase isomer CysC1. The isomer is however less effective in cysteine biosynthesis. It is involved in beta-cyanoalanine biosynthesis; an intermediate of cyanide detoxification pathway.	ARATH;BSAS3;1;ATCYSC1;CAS-C1;CYSC1;CYSTEINE SYNTHASE C1;beta-substituted Ala synthase 3;1;-CYANOALANINE SYNTHASE C1	cyanide catabolic process;cyanide metabolic process;cysteine biosynthetic process;detoxification of nitrogen compound;immune response;root hair cell development;cysteine biosynthetic process from serine;cytoplasm;chloroplast;cytosol;mitochondrion;L-3-cyanoalanine synthase activity;copper ion binding;cysteine synthase activity;LP.02 two leaves visible stage;LP.04 four leaves visible stage;LP.06 si…
AT3G61470	ddm1-Col	0.00787597	-0.574076	0.761111	up-regulated	Locus:2082767	AT3G61470	protein_coding	Encodes a component of the light harvesting antenna complex of photosystem I.	LHCA2;photosystem I light harvesting complex gene 2	photosynthesis, light harvesting in photosystem I;photosynthesis, light harvesting in photosystem I;response to cold;response to high light intensity;response to light stimulus;response to low light intensity stimulus;chloroplast thylakoid membrane;chloroplast;chloroplast thylakoid;chloroplast thylakoid membrane;cytosol;thylakoid;photosystem I antenna complex;chlorophyll binding;protein binding;s…
AT3G61570	ddm1-Col	0.0058373	-0.174745	0.239096	up-regulated	Locus:2082782	AT3G61570	protein_coding	This gene is predicted to encode a protein that functions as a Golgi apparatus structural component known as a golgin in mammals and yeast. A fluorescently-tagged version of GC3 co-localizes with Golgi markers; and this localization appears to be replicated using the C-terminal (161 aa) portion of the protein.	GC3;GDAP1;GOLGIN CANDIDATE 3;GRIP-related ARF-binding domain-containing protein 1	Golgi organization;Golgi organization;endoplasmic reticulum to Golgi vesicle-mediated transport;Golgi apparatus;Golgi apparatus;extracellular region;protein binding;small GTPase binding;LP.02 two leaves visible stage;LP.04 four leaves visible stage;LP.06 six leaves visible stage;LP.08 eight leaves visible stage;LP.10 ten leaves visible stage;LP.12 twelve leaves visible stage;M germinated pollen s…
AT3G61600	ddm1-Col	0.00585221	0.177912	-0.182193	down-regulated	Locus:2082827	AT3G61600	protein_coding	POZ/BTB containing-protein AtPOB1. Involvement in protein ubiquitylation is predicted based on physical interaction with CULLIN 3 proteins.	AHT1;ATPOB1;LIGHT-RESPONSE BTB 2;LRB2;POB1;POZ/BTB containin G-protein 1	response to abscisic acid;response to red light;response to red light;nucleus;cytoplasm;nucleus;protein binding;protein heterodimerization activity;protein homodimerization activity;L mature pollen stage;LP.02 two leaves visible stage;LP.04 four leaves visible stage;LP.06 six leaves visible stage;LP.08 eight leaves visible stage;LP.10 ten leaves visible stage;LP.12 twelve leaves visible stage;flo…
AT3G62090	ddm1-Col	1.53103e-07	-0.550071	0.700346	up-regulated	Locus:2098008	AT3G62090	protein_coding	encodes a novel Myc-related bHLH transcription factor; which physically associated with APRR1/TOC1 and is a member of PIF3 transcription factor family.	PHYTOCHROME INTERACTING FACTOR 3-LIKE 2;PHYTOCHROME-INTERACTING FACTOR 6;PIF6;PIL2	red or far-red light signaling pathway;regulation of DNA-templated transcription;response to abscisic acid;response to salt;nucleus;nucleus;DNA-binding transcription factor activity;protein binding;protein dimerization activity;guard cell;hypocotyl;root;stem,
AT3G62720	ddm1-Col	0.00261544	0.310227	1.71112	up-regulated	Locus:2081625	AT3G62720	protein_coding	Encodes a protein with xylosyltransferase activity; which is specific for UDP-xylose as donor substrate and for oligosaccharides with a degree of polymerization >4. Although the enzyme utilizes either cellopentaose or cellohexaose, its activity is four-fold higher with cellohexaose as an acceptor compared to cellopentaose. The enzyme is able to add several xylosyl residues to the acceptor forming…	ATXT1;ATXXT1;XT1;XXT1;XYG XYLOSYLTRANSFERASE 1;XYLOSYLTRANSFERASE 1	polysaccharide biosynthetic process;root hair elongation;xyloglucan biosynthetic process;xyloglucan metabolic process;xyloglucan biosynthetic process;Golgi apparatus;Golgi medial cisterna;cytosol;endosome;trans-Golgi network;UDP-xylosyltransferase activity;glycosyltransferase activity;hexosyltransferase activity;protein binding;xyloglucan 6-xylosyltransferase activity;L mature pollen stage;LP.02 …
AT4G00040	ddm1-Col	0.00467074	0.15782	0.109511	up-regulated	Locus:2126861	AT4G00040	protein_coding	Chalcone and stilbene synthase family protein;(source:Araport11)	N/A	polyketide biosynthetic process;cytoplasm;acyltransferase activity, transferring groups other than amino-acyl groups;LP.04 four leaves visible stage;LP.06 six leaves visible stage;LP.08 eight leaves visible stage;LP.10 ten leaves visible stage;LP.12 twelve leaves visible stage;flowering stage;mature plant embryo stage;petal differentiation and expansion stage;plant embryo bilateral stage;plant em…
AT4G00750	ddm1-Col	0.00308965	-0.222351	-0.0183894	down-regulated	Locus:2117728	AT4G00750	protein_coding	S-adenosyl-L-methionine-dependent methyltransferases superfamily protein;(source:Araport11)	N/A	cytoplasm;Golgi apparatus;cytosol;endosome;trans-Golgi network;LP.02 two leaves visible stage;LP.04 four leaves visible stage;LP.06 six leaves visible stage;LP.08 eight leaves visible stage;LP.10 ten leaves visible stage;LP.12 twelve leaves visible stage;flowering stage;mature plant embryo stage;petal differentiation and expansion stage;plant embryo bilateral stage;plant embryo globular stage;vas…
AT4G02450	ddm1-Col	3.96621e-05	0.524662	0.0144298	up-regulated	Locus:2133269	AT4G02450	protein_coding	Encodes one of two isoforms of a co-chaperone of HSP90 that is required for root growth; in particular in the maintenance of the root meristem.	P23-1	negative regulation of cytokinin-activated signaling pathway;positive regulation of gene expression;regulation of auxin polar transport;root meristem growth;chaperone-mediated protein complex assembly;protein folding;response to heat;cytosol;nucleus;cytoplasm;cytosol;nucleus;plasma membrane;plasmodesma;protein folding chaperone complex;Hsp90 protein binding;protein binding;protein-folding chapero…
AT4G03060	ddm1-Col	0.00787597	0.211032	-1.53157	down-regulated	Locus:2139380	AT4G03060	pseudogene	Encodes a truncated and null function protein; due to a 5-bp deletion in cDNA. The functional allele in ecotype Cvi, AOP2, encodes a 2-oxoglutarate-dependent dioxygenase which is involved in glucosinolate biosynthesis. The natural variation in this locus explains the diversification of alkenyl glucosinolate among different ecotypes of Arabidopsis.	AOP2;alkenyl hydroxalkyl producing 2	root regeneration;2-oxoglutarate-dependent dioxygenase activity;LP.02 two leaves visible stage;LP.04 four leaves visible stage;LP.06 six leaves visible stage;LP.08 eight leaves visible stage;LP.10 ten leaves visible stage;LP.12 twelve leaves visible stage;cotyledon emergence stage;flowering stage;mature plant embryo stage;petal differentiation and expansion stage;plant embryo bilateral stage;vasc…
AT4G04170	ddm1-Col	0.00736626	-0.855896	14.631	up-regulated	Locus:2137251	AT4G04170	transposable_element_gene	transposable_element_gene;(source:Araport11);CACTA-like transposase family (Ptta/En/Spm); has a 2.3e-87 P-value blast match to At5g36655.1/81-333 CACTA-like transposase family (Ptta/En/Spm) (CACTA-element) (Arabidopsis thaliana);(source:TAIR10)	N/A	N/A,
AT4G04430	ddm1-Col	0.000990529	-0.574182	13.8223	up-regulated	Locus:2137159	AT4G04430	transposable_element_gene	transposable_element_gene;(source:Araport11);CACTA-like transposase family (Ptta/En/Spm); has a 8.6e-122 P-value blast match to At5g36655.1/81-333 CACTA-like transposase family (Ptta/En/Spm) (CACTA-element) (Arabidopsis thaliana);(source:TAIR10)	N/A	N/A,
AT4G04470	ddm1-Col	3.14021e-05	0.279652	-0.20935	down-regulated	Locus:2137124	AT4G04470	protein_coding	22-kD peroxisomal membrane protein; an integral membrane protein embedded in the lipid bilayer.	PMP22	biological_process;cytoplasm;mitochondrion;peroxisomal membrane;molecular_function;LP.02 two leaves visible stage;LP.04 four leaves visible stage;LP.06 six leaves visible stage;LP.08 eight leaves visible stage;LP.10 ten leaves visible stage;LP.12 twelve leaves visible stage;flowering stage;mature plant embryo stage;petal differentiation and expansion stage;plant embryo bilateral stage;plant embry…
AT4G04570	ddm1-Col	0.00567982	-0.232252	1.69088	up-regulated	Locus:2125766	AT4G04570	protein_coding	Encodes a cysteine-rich receptor-like protein kinase.	CRK40;CYSTEINE-RICH RLK (RECEPTOR-LIKE PROTEIN KINASE) 40	immune response;signal transduction;plasma membrane;plasma membrane;kinase activity;protein serine/threonine kinase activity;guard cell,
AT4G04590	ddm1-Col	0.00290334	0.655555	12.4464	up-regulated	Locus:2125776	AT4G04590	transposable_element_gene	transposable_element_gene;(source:Araport11);CACTA-like transposase family (Tnp2/En/Spm); has a 5.3e-36 P-value blast match to gb|AAG52024.1|AC022456_5 Tam1-homologous transposon protein TNP2, putative;(source:TAIR10)	N/A	N/A,
AT4G06570	ddm1-Col	0.00292811	-0.429215	12.0869	up-regulated	Locus:1005716262	AT4G06570	transposable_element_gene	transposable_element_gene;(source:Araport11);CACTA-like transposase family (Ptta/En/Spm); has a 4.3e-26 P-value blast match to At5g29026.1/8-244 CACTA-like transposase family (Ptta/En/Spm) (CACTA-element) (Arabidopsis thaliana);(source:TAIR10)	N/A	N/A,
AT4G06592	ddm1-Col	0.00110405	0.964946	12.5446	up-regulated	Locus:1005716210	AT4G06592	transposable_element_gene	transposable_element_gene;(source:Araport11);pseudogene; hypothetical protein;(source:TAIR10)	N/A	N/A,
AT4G07518	ddm1-Col	0.00385409	0.802738	12.9184	up-regulated	Locus:504955268	AT4G07518	transposable_element_gene	transposable_element_gene;(source:Araport11);CACTA-like transposase family (Ptta/En/Spm); has a 4.9e-32 P-value blast match to At5g29026.1/8-244 CACTA-like transposase family (Ptta/En/Spm) (CACTA-element) (Arabidopsis thaliana);(source:TAIR10)	N/A	N/A,
AT4G09570	ddm1-Col	0.000371082	0.414983	0.716466	up-regulated	Locus:2136917	AT4G09570	protein_coding	Encodes a member of Calcium Dependent Protein Kinase (CDPK) gene family.Positive regulator of ABA signaling. Accumulates in root cells under osmotic stress. Turnover is regulated by PUB44 ubiquitin ligase. Phosphorylates ABA responsive transcription factors ABF1 and ABF4.	ATCPK4;CPK4;calcium-dependent protein kinase 4	positive regulation of abscisic acid-activated signaling pathway;intracellular signal transduction;cytoplasm;nucleus;plasma membrane;calcium-dependent protein serine/threonine kinase activity;calcium/calmodulin-dependent protein kinase activity;calmodulin binding;protein binding;protein kinase activity;L mature pollen stage;LP.02 two leaves visible stage;LP.04 four leaves visible stage;LP.06 six …
AT4G09720	ddm1-Col	0.00572752	0.228605	-0.130717	down-regulated	Locus:2118500	AT4G09720	protein_coding	RAB GTPase homolog G3A;(source:Araport11)	ATRABG3A;RAB GTPase homolog G3A;RABG3A	biological_process;vacuolar membrane;Golgi apparatus;cytoplasm;cytosol;plant-type vacuole;GTP binding;GTPase activity;L mature pollen stage;LP.02 two leaves visible stage;LP.04 four leaves visible stage;LP.06 six leaves visible stage;LP.08 eight leaves visible stage;LP.10 ten leaves visible stage;LP.12 twelve leaves visible stage;M germinated pollen stage;flowering stage;mature plant embryo stage…
AT4G09760	ddm1-Col	0.00918407	0.201691	0.51025	up-regulated	Locus:2118450	AT4G09760	protein_coding	encodes a choline synthase whose gene expression is induced by high salt and mannitol.	CEK3;CHOLINE/ETHANOLAMINE KINASE 3	phosphatidylcholine biosynthetic process;phosphatidylethanolamine biosynthetic process;cytoplasm;cytoplasm;choline kinase activity;ethanolamine kinase activity;LP.02 two leaves visible stage;LP.04 four leaves visible stage;LP.06 six leaves visible stage;LP.08 eight leaves visible stage;LP.10 ten leaves visible stage;LP.12 twelve leaves visible stage;flowering stage;mature plant embryo stage;petal…
AT4G10030	ddm1-Col	2.58157e-05	0.446232	-0.537592	down-regulated	Locus:2140563	AT4G10030	protein_coding	Alpha/beta hydrolase domain containing protein involved in lipid biosynthesis.	ABHD11;ALPHA/BETA HYDROLASE DOMAIN 11	lipid biosynthetic process;response to cold;cellular_component;phospholipase activity;LP.02 two leaves visible stage;LP.04 four leaves visible stage;LP.06 six leaves visible stage;LP.08 eight leaves visible stage;LP.10 ten leaves visible stage;LP.12 twelve leaves visible stage;flowering stage;mature plant embryo stage;petal differentiation and expansion stage;plant embryo bilateral stage;plant em…
AT4G10070	ddm1-Col	4.11589e-07	-0.338954	0.230948	up-regulated	Locus:2140513	AT4G10070	protein_coding	KH domain-containing protein;(source:Araport11)	ATKH18	cytoplasm;cytoplasm;mRNA binding;LP.02 two leaves visible stage;LP.04 four leaves visible stage;LP.06 six leaves visible stage;LP.08 eight leaves visible stage;LP.10 ten leaves visible stage;LP.12 twelve leaves visible stage;flowering stage;mature plant embryo stage;petal differentiation and expansion stage;plant embryo bilateral stage;plant embryo cotyledonary stage;plant embryo globular stage;v…
AT4G11270	ddm1-Col	0.00307548	0.156254	-0.233	down-regulated	Locus:2128288	AT4G11270	protein_coding	Transducin/WD40 repeat-like superfamily protein;(source:Araport11)	N/A	cytoplasm;nucleus;molecular_function;LP.02 two leaves visible stage;LP.04 four leaves visible stage;LP.06 six leaves visible stage;LP.08 eight leaves visible stage;LP.10 ten leaves visible stage;LP.12 twelve leaves visible stage;M germinated pollen stage;flowering stage;mature plant embryo stage;petal differentiation and expansion stage;plant embryo bilateral stage;plant embryo cotyledonary stage…
AT4G11830	ddm1-Col	0.00614517	0.224701	-0.167688	down-regulated	Locus:2137025	AT4G11830	protein_coding	Encodes one of three phospholipase D enzymes of the gamma class.	PLDGAMMA2;phospholipase D gamma 2	membrane lipid metabolic process;phospholipid catabolic process;response to oxidative stress;phospholipid catabolic process;plasma membrane;cytosolic ribosome;phospholipase D activity;LP.02 two leaves visible stage;LP.04 four leaves visible stage;LP.06 six leaves visible stage;LP.08 eight leaves visible stage;LP.10 ten leaves visible stage;LP.12 twelve leaves visible stage;flowering stage;mature …
AT4G11840	ddm1-Col	0.00695854	0.199007	0.534399	up-regulated	Locus:2137035	AT4G11840	protein_coding	member of C2-PLD subfamily	PLDGAMMA3;phospholipase D gamma 3	phospholipid catabolic process;plasma membrane;phospholipase D activity;LP.02 two leaves visible stage;LP.04 four leaves visible stage;LP.06 six leaves visible stage;LP.08 eight leaves visible stage;LP.10 ten leaves visible stage;LP.12 twelve leaves visible stage;flowering stage;mature plant embryo stage;petal differentiation and expansion stage;plant embryo bilateral stage;plant embryo cotyledon…
AT4G12030	ddm1-Col	0.000129845	-0.230728	-1.59195	down-regulated	Locus:2118021	AT4G12030	protein_coding	Required for the biosynthesis of methionine-derived glucosinolates. Involved in the transport of 2-keto acids between chloroplasts and the cytosol.	BASS5;BAT5;BILE ACID TRANSPORTER 5;BILE ACID:SODIUM SYMPORTER FAMILY PROTEIN 5	glucosinolate biosynthetic process;response to jasmonic acid;response to wounding;glucosinolate biosynthetic process from homomethionine;chloroplast;chloroplast envelope;mitochondrion;plastid;monocarboxylic acid transmembrane transporter activity;LP.02 two leaves visible stage;LP.04 four leaves visible stage;LP.06 six leaves visible stage;LP.08 eight leaves visible stage;LP.10 ten leaves visible …
AT4G12420	ddm1-Col	0.00204512	-0.280653	-0.038005	down-regulated	Locus:2135535	AT4G12420	protein_coding	Encodes a protein of unknown function involved in directed root tip growth. It is a member of 19-member gene family and is distantly related structurally to the multiple-copper oxidases ascorbate oxidase and laccase; though it lacks the copper-binding domains. The protein is glycosylated and GPI-anchored. It is localized to the plasma membrane and the cell wall. The gene is expressed most strongl…	SKU5	cell tip growth;plasma membrane;apoplast;cytosol;extracellular region;membrane;plant-type cell wall;plant-type vacuole;plasma membrane;plasmodesma;cytosol;oxidoreductase activity;LP.02 two leaves visible stage;LP.04 four leaves visible stage;LP.06 six leaves visible stage;LP.08 eight leaves visible stage;LP.10 ten leaves visible stage;LP.12 twelve leaves visible stage;flowering stage;mature plant…
AT4G12560	ddm1-Col	0.00105266	0.313549	0.035493	up-regulated	Locus:2135615	AT4G12560	protein_coding	Encodes CPR1 (Constitutive Expresser of PR Genes 1; also known as CPR30), a F-Box protein that functions as a negative regulator of defense response and targets resistance proteins.	CONSTITUTIVE EXPRESSER OF PR GENES 1;CONSTITUTIVE EXPRESSER OF PR GENES 30;CPR1;CPR30	negative regulation of defense response;negative regulation of protein catabolic process;cytoplasm;nucleus;protein binding;seedling development stage;fruit;guard cell;inflorescence;leaf lamina vein;leaf trichome;root;rosette leaf;stem;whole plant,
AT4G12590	ddm1-Col	0.00312371	-0.397629	0.274909	up-regulated	Locus:2135645	AT4G12590	protein_coding	ER membrane protein complex subunit-like protein (Protein of unknown function DUF106; transmembrane);(source:Araport11)	N/A	tail-anchored membrane protein insertion into ER membrane;endoplasmic reticulum;mitochondrion;EMC complex;membrane insertase activity;LP.02 two leaves visible stage;LP.04 four leaves visible stage;LP.06 six leaves visible stage;LP.08 eight leaves visible stage;LP.10 ten leaves visible stage;LP.12 twelve leaves visible stage;flowering stage;mature plant embryo stage;petal differentiation and expan…
AT4G13850	ddm1-Col	0.000250488	0.962698	0.409203	up-regulated	Locus:2119495	AT4G13850	protein_coding	Encodes a glycine-rich RNA-binding protein. Gene expression is induced by cold.	ATGRP2;GLYCINE RICH PROTEIN 2;GLYCINE-RICH RNA-BINDING PROTEIN 2;GR-RBP2;GRP2;RBGA5;RNA-BINDING GLYCINE-RICH PROTEIN A5	response to cold;response to osmotic stress;seed germination;RNA transport;cold acclimation;extracellular transport;miRNA transport;regulation of defense response to virus;response to cold;response to salt stress;response to water deprivation;mitochondrion;cytosol;extracellular space;mitochondrion;Golgi apparatus;ATP binding;RNA binding;copper ion binding;double-stranded DNA binding;mRNA binding;…
AT4G16450	ddm1-Col	0.00241892	-0.248036	0.387847	up-regulated	Locus:2130649	AT4G16450	protein_coding	NADH-ubiquinone oxidoreductase;(source:Araport11)	MNLL	photorespiration;cytosol;mitochondrial membrane;mitochondrion;respiratory chain complex I;molecular_function;L mature pollen stage;LP.02 two leaves visible stage;LP.04 four leaves visible stage;LP.06 six leaves visible stage;LP.08 eight leaves visible stage;LP.10 ten leaves visible stage;LP.12 twelve leaves visible stage;M germinated pollen stage;flowering stage;mature plant embryo stage;petal di…
AT4G16520	ddm1-Col	0.000810927	0.355701	0.881826	up-regulated	Locus:2130759	AT4G16520	protein_coding	Autophagy protein.	ATG8F;autophagy 8f	autophagosome assembly;autophagosome maturation;cellular response to nitrogen starvation;mitophagy;autophagosome membrane;autophagosome;cytoplasm;phosphatidylethanolamine binding;protein binding;LP.02 two leaves visible stage;LP.04 four leaves visible stage;LP.06 six leaves visible stage;LP.08 eight leaves visible stage;LP.10 ten leaves visible stage;LP.12 twelve leaves visible stage;flowering st…
AT4G16857	ddm1-Col	6.9655e-05	0.59235	-2.79602	down-regulated	Locus:6532568308	AT4G16857	protein_coding	disease resistance protein (TIR-NBS-LRR class) family protein;(source:Araport11)	N/A	biological_process;cellular_component;molecular_function,
AT4G16860	ddm1-Col	6.02928e-05	0.572645	0.710081	up-regulated	Locus:2129221	AT4G16860	protein_coding	Confers resistance to Peronospora parasitica. RPP4 is coordinately regulated by transcriptional activation and RNA silencing.	CHILLING SENSITIVE 2;CHS2;RPP4;recognition of peronospora parasitica 4	defense response;response to cold;defense response;signal transduction;chloroplast;nucleus;ADP binding;LRR domain binding;NAD+ nucleosidase activity, cyclic ADP-ribose generating;protein binding;L mature pollen stage;LP.02 two leaves visible stage;LP.04 four leaves visible stage;LP.06 six leaves visible stage;LP.08 eight leaves visible stage;LP.10 ten leaves visible stage;LP.12 twelve leaves visi…
AT4G17020	ddm1-Col	0.00273531	-0.33992	-0.164043	down-regulated	Locus:2130439	AT4G17020	protein_coding	transcription factor-like protein;(source:Araport11)	N/A	nucleotide-excision repair;nucleus;transcription factor TFIIH core complex;transcription factor TFIIH holo complex;ATPase activator activity;double-stranded DNA binding;LP.02 two leaves visible stage;LP.04 four leaves visible stage;LP.06 six leaves visible stage;LP.08 eight leaves visible stage;LP.10 ten leaves visible stage;LP.12 twelve leaves visible stage;flowering stage;mature plant embryo st…
AT4G17410	ddm1-Col	0.00191305	-0.333396	-0.892425	down-regulated	Locus:2130933	AT4G17410	protein_coding	PQT3 is a nuclear localized E3 ligase involved in negative regulation of stress tolerance.PRMT4b is a substrate of PQT3.	PARAQUAT TOLERANCE3;PQT3	positive regulation of response to oxidative stress;protein ubiquitination;cellular response to paraquat;negative regulation of response to oxidative stress;positive regulation of proteasomal ubiquitin-dependent protein catabolic process;response to cadmium ion;response to hydrogen peroxide;response to mannitol;response to oxidative stress;response to paraquat;response to salt stress;response to …
AT4G17790	ddm1-Col	8.78308e-05	-0.592122	0.989592	up-regulated	Locus:2129485	AT4G17790	protein_coding	SNARE associated Golgi protein family;(source:Araport11)	N/A	autophagosome assembly;cellular_component;molecular_function;L mature pollen stage;LP.02 two leaves visible stage;LP.04 four leaves visible stage;LP.06 six leaves visible stage;LP.08 eight leaves visible stage;LP.10 ten leaves visible stage;LP.12 twelve leaves visible stage;M germinated pollen stage;flowering stage;mature plant embryo stage;petal differentiation and expansion stage;plant embryo b…
AT4G20060	ddm1-Col	1.88722e-05	-0.351439	-0.430734	down-regulated	Locus:2119722	AT4G20060	protein_coding	ARM repeat superfamily protein;(source:Araport11)	DEFECTIVE IN SNRNA PROCESSING 1;DSP1;EMB1895;EMBRYO DEFECTIVE 1895	embryo development ending in seed dormancy;pollen development;snRNA 3'-end processing;snRNA 3'-end processing;nucleus;integrator complex;molecular_function;flowering stage;mature plant embryo stage;petal differentiation and expansion stage;plant embryo bilateral stage;plant embryo cotyledonary stage;plant embryo globular stage;carpel;collective leaf structure;flower;flower pedicel;guard cell;plan…
AT4G21850	ddm1-Col	0.00291727	-0.465838	1.6804	up-regulated	Locus:2141692	AT4G21850	protein_coding	methionine sulfoxide reductase B9;(source:Araport11)	ATMSRB9;MSRB9;methionine sulfoxide reductase B9	cellular response to oxidative stress;cytoplasm;chloroplast;cytosol;mitochondrion;peptide-methionine (R)-S-oxide reductase activity;LP.02 two leaves visible stage;LP.04 four leaves visible stage;LP.06 six leaves visible stage;LP.08 eight leaves visible stage;LP.10 ten leaves visible stage;LP.12 twelve leaves visible stage;flowering stage;mature plant embryo stage;petal differentiation and expansi…
AT4G21980	ddm1-Col	9.32932e-07	0.495138	0.418817	up-regulated	Locus:2120618	AT4G21980	protein_coding	Encodes APG8; a component of autophagy conjugation pathway. Delivered to the lumens of vacuole under nitrogen-starvation condition. Highest expression in flowers. mRNA abundance increased during dark-induced carbon starvation. Predominantly cytoplasmic with or without N starvation. Upon concanamycin A the protein accumulates in the central vacuole as punctuate structures that resemble autophagic …	APG8A;ATG8A;AUTOPHAGY 8A;AUTOPHAGY-RELATED 8A	autophagy;defense response to fungus;autophagosome assembly;autophagosome maturation;cellular response to nitrogen starvation;mitophagy;autophagosome membrane;autophagosome;chloroplast;cytoplasm;phagophore;vacuolar lumen;Atg8 activating enzyme activity;Atg8-family ligase activity;phosphatidylethanolamine binding;protein binding;protein-phosphatidylethanolamide deconjugating activity;L mature poll…
AT4G24800	ddm1-Col	0.00166555	-0.247189	0.470869	up-regulated	Locus:2126788	AT4G24800	protein_coding	MA3 domain-containing protein;(source:Araport11)	ECIP1;EIN2 C-terminus Interacting Protein 1;MA3 DOMAIN-CONTAINING TRANSLATION REGULATORY FACTOR 3;MRF3	response to absence of light;response to carbon starvation;response to ethylene;response to salt stress;negative regulation of DNA-templated transcription;Golgi apparatus;cytoplasm;cytosol;mRNA binding;protein binding;ribosome binding;L mature pollen stage;LP.02 two leaves visible stage;LP.04 four leaves visible stage;LP.06 six leaves visible stage;LP.08 eight leaves visible stage;LP.10 ten leave…
AT4G25640	ddm1-Col	0.0096489	0.419682	0.636052	up-regulated	Locus:2131401	AT4G25640	protein_coding	Encodes a multidrug and toxin efflux family transporter. Involved in flavonoid metabolism; affecting Root growth, seed development and germination, and pollen development, release and viability.	ATDTX35;DTX35;FFT;FLOWER FLAVONOID TRANSPORTER;detoxifying efflux carrier 35	anther dehiscence;flavonoid metabolic process;pollen development;flavonoid biosynthetic process;xenobiotic detoxification by transmembrane export across the plasma membrane;membrane;chloroplast;cytoplasm;plant-type vacuole;vacuole;transmembrane transporter activity;LP.02 two leaves visible stage;LP.04 four leaves visible stage;LP.06 six leaves visible stage;LP.08 eight leaves visible stage;LP.10 …
AT4G26070	ddm1-Col	0.00383086	0.321318	1.50874	up-regulated	Locus:2120855	AT4G26070	protein_coding	Member of MAP Kinase Kinase. Likely functions in a stress-activated MAPK pathway. Can phosphorylate the MAPK AtMPK4; in response to stress. Gets phosphorylated by MEKK1 in response to wounding. Participates in VRF1-regulated early flowering and stress tolerance.	ATMEK1;MAP KINASE/ ERK KINASE 1;MEK1;MITOGEN ACTIVATED PROTEIN KINASE KINASE 1;MKK1;NMAPKK	MAPK cascade;defense response to bacterium;defense response to other organism;pollen-pistil interaction;response to hydrogen peroxide;response to molecule of bacterial origin;response to water deprivation;response to wounding;response to mechanical stimulus;signal transduction;response to hydrogen peroxide;chloroplast;nucleus;MAP kinase kinase activity;protein binding;protein serine/threonine kin…
AT4G26095	ddm1-Col	0.00546593	-0.349449	1.05457	up-regulated	Locus:4010713909	AT4G26095	antisense_long_noncoding_rna	Natural antisense transcript overlaps with AT4G26090;(source:Araport11)	N/A	biological_process;cellular_component;molecular_function,
AT4G26790	ddm1-Col	0.00857058	-0.360802	-1.29955	down-regulated	Locus:2116282	AT4G26790	protein_coding	GDSL-motif esterase/acyltransferase/lipase. Enzyme group with broad substrate specificity that may catalyze acyltransfer or hydrolase reactions with lipid and non-lipid substrates.	ATGELP81;GGL23	cellular_component;hydrolase activity, acting on ester bonds;LP.02 two leaves visible stage;LP.04 four leaves visible stage;flowering stage;mature plant embryo stage;petal differentiation and expansion stage;plant embryo bilateral stage;plant embryo cotyledonary stage;plant embryo globular stage;vascular leaf senescent stage;carpel;cauline leaf;collective leaf structure;flower;flower pedicel;guar…
AT4G27370	ddm1-Col	1.7509e-05	-0.21518	-1.59624	down-regulated	Locus:2131769	AT4G27370	protein_coding	member of Myosin-like proteins	ATVIIIB;MYOSIN VIII B;VIIIB	actin filament-based movement;actin filament organization;actin cytoskeleton;cytoplasm;membrane;actin filament binding;cytoskeletal motor activity;microfilament motor activity;L mature pollen stage;LP.04 four leaves visible stage;M germinated pollen stage;flowering stage;mature plant embryo stage;petal differentiation and expansion stage;plant embryo bilateral stage;plant embryo cotyledonary stag…
AT4G27430	ddm1-Col	9.98732e-06	0.165321	-0.134228	down-regulated	Locus:2124039	AT4G27430	protein_coding	Positive regulator of light-regulated genes. Novel nuclear protein which requires light for its high level expression.	CIP7;COP1-INTERACTING PROTEIN 7	anthocyanin-containing compound biosynthetic process;chlorophyll biosynthetic process;positive regulation of DNA-templated transcription;response to light stimulus;anthocyanin-containing compound biosynthetic process;chlorophyll biosynthetic process;positive regulation of DNA-templated transcription;response to light stimulus;extracellular region;nucleus;protein binding;LP.02 two leaves visible s…
AT4G29010	ddm1-Col	0.000271659	0.252145	0.628411	up-regulated	Locus:2119891	AT4G29010	protein_coding	Functions in beta-oxidation of fatty acids; similar to CuMFP with L-3-hydroxyacyl-CoA hydrolyase , L-3-hydroxyacyl-dehydrogenase, D-3-hydroxyacyl-CoA epimerase, and 3, 2-enoyl-CoA isomerase activities.	ABNORMAL INFLORESCENCE MERISTEM;AIM1	fatty acid beta-oxidation;flower development;multicellular organism development;seed germination;fatty acid beta-oxidation;jasmonic acid biosynthetic process;peroxisome;cytoplasm;peroxisome;plant-type cell wall;plasma membrane;plasmodesma;(3S)-3-hydroxyacyl-CoA dehydrogenase (NAD+) activity;enoyl-CoA hydratase activity;LP.02 two leaves visible stage;LP.04 four leaves visible stage;LP.06 six leave…
AT4G30160	ddm1-Col	9.56556e-09	0.51388	0.00513627	up-regulated	Locus:2128911	AT4G30160	protein_coding	Encodes a major actin filament bundling protein that is involved in root hair growth through regulating actin organization in a Ca2+-dependent manner.	ATVLN4;VLN4;villin 4	actin crosslink formation;actin filament depolymerization;actin filament organization;actin filament severing;cytoplasmic streaming;root hair elongation;actin filament severing;actin filament;actin cytoskeleton;cytosol;intracellular anatomical structure;nucleus;plasma membrane;actin filament binding;mRNA binding;LP.02 two leaves visible stage;LP.04 four leaves visible stage;LP.06 six leaves visib…
AT4G31150	ddm1-Col	7.43434e-08	-0.613953	-0.297032	down-regulated	Locus:2126291	AT4G31150	protein_coding	endonuclease V family protein;(source:Araport11)	N/A	DNA repair;cytoplasm;nucleolus;cytoplasm;RNA endonuclease activity producing 5'-phosphomonoesters, hydrolytic mechanism;single-stranded RNA binding;LP.02 two leaves visible stage;LP.04 four leaves visible stage;LP.06 six leaves visible stage;LP.08 eight leaves visible stage;LP.10 ten leaves visible stage;LP.12 twelve leaves visible stage;flowering stage;mature plant embryo stage;petal differentia…
AT4G31240	ddm1-Col	8.21654e-07	0.488176	1.3747	up-regulated	Locus:2128141	AT4G31240	protein_coding	protein kinase C-like zinc finger protein;(source:Araport11)	ATNRX2;NRX2;NUCLEOREDOXIN 2	biological_process;nucleus;thioredoxin-disulfide reductase (NADPH) activity;LP.04 four leaves visible stage;LP.10 ten leaves visible stage;flowering stage;mature plant embryo stage;petal differentiation and expansion stage;plant embryo bilateral stage;plant embryo cotyledonary stage;plant embryo globular stage;vascular leaf senescent stage;carpel;cauline leaf;collective leaf structure;cotyledon;f…
AT4G31570	ddm1-Col	7.67929e-09	0.270925	0.144188	up-regulated	Locus:2124789	AT4G31570	protein_coding	nucleoporin;(source:Araport11)	N/A	reproductive process;cytoplasm;nucleus;plasmodesma;molecular_function;plant embryo cotyledonary stage;guard cell;seed,
AT4G33300	ddm1-Col	0.000982254	0.194183	1.49388	up-regulated	Locus:2119196	AT4G33300	protein_coding	Encodes a member of the ADR1 family nucleotide-binding leucine-rich repeat (NB-LRR) immune receptors.	ADR1-L1;ADR1-like 1	defense response to bacterium;defense response to fungus;apoplast;chloroplast;ADP binding;LP.02 two leaves visible stage;LP.04 four leaves visible stage;LP.06 six leaves visible stage;LP.08 eight leaves visible stage;LP.10 ten leaves visible stage;LP.12 twelve leaves visible stage;flowering stage;mature plant embryo stage;petal differentiation and expansion stage;plant embryo bilateral stage;plan…
AT4G33770	ddm1-Col	0.00305314	-0.236858	-0.134611	down-regulated	Locus:2134253	AT4G33770	protein_coding	Inositol pyrophosphate kinase. Catalyzes the phosphorylation of phytic acid (InsP6) to the symmetric InsP7 isomer 5-InsP7.	ATITPK2;INOSITOL 1,3,4-TRISPHOSPHATE 5/6 KINASE 2;ITPK2	auxin-activated signaling pathway;inositol trisphosphate metabolic process;seed coat development;extracellular region;inositol-1,3,4-trisphosphate 5-kinase activity;inositol-1,3,4-trisphosphate 6-kinase activity;inositol-3,4,5,6-tetrakisphosphate 1-kinase activity;LP.02 two leaves visible stage;LP.04 four leaves visible stage;flowering stage;mature plant embryo stage;petal differentiation and exp…
AT4G34265	ddm1-Col	0.00593345	-0.169188	-0.0497664	down-regulated	Locus:505006558	AT4G34265	protein_coding	hypothetical protein;(source:Araport11)	N/A	biological_process;mitochondrion;molecular_function;LP.02 two leaves visible stage;LP.04 four leaves visible stage;LP.06 six leaves visible stage;LP.08 eight leaves visible stage;LP.10 ten leaves visible stage;LP.12 twelve leaves visible stage;flowering stage;mature plant embryo stage;petal differentiation and expansion stage;plant embryo bilateral stage;plant embryo cotyledonary stage;plant embr…
AT4G35040	ddm1-Col	0.00194054	0.298503	-0.164425	down-regulated	Locus:2131626	AT4G35040	protein_coding	Basic-region leucine zipper (bZIP19) transcription factor involved in the adaptation to zinc deficiency. Binds ZDRE motifs.	ATBZIP19;bZIP19	cellular response to zinc ion;response to zinc ion;regulation of transcription by RNA polymerase II;nucleus;DNA binding;DNA-binding transcription factor activity;DNA-binding transcription factor activity, RNA polymerase II-specific;RNA polymerase II cis-regulatory region sequence-specific DNA binding;protein binding;transcription cis-regulatory region binding;LP.02 two leaves visible stage;LP.04 …
AT4G35300	ddm1-Col	0.00479599	0.20964	0.583663	up-regulated	Locus:2122138	AT4G35300	protein_coding	Vacuolar sugar transporter involved in germination and seedling development.	TMT2;TONOPLAST MONOSACCHARIDE TRANSPORTER2;TONOPLAST SUGAR TRANSPORTER2;TST2	response to cold;response to fructose;response to glucose;response to salt;response to sucrose;response to water deprivation;transmembrane transport;membrane;Golgi apparatus;plant-type vacuole;plant-type vacuole membrane;plasma membrane;nucleoside transmembrane transporter activity;transmembrane transporter activity;LP.02 two leaves visible stage;LP.04 four leaves visible stage;LP.06 six leaves v…
AT4G36800	ddm1-Col	4.28352e-05	-0.212972	-0.134535	down-regulated	Locus:2115305	AT4G36800	protein_coding	RUB1 conjugating enzyme that conjugates CUL1 and is involved in auxin response and embryogenesis. RCE1 protein physically interacts with RBX1; which may be the E3 for CUL1.	RCE1;RUB1 CONJUGATING ENZYME 1	embryo development ending in seed dormancy;response to auxin;protein neddylation;cytosol;nucleus;mitochondrion;NEDD8 transferase activity;protein binding;ubiquitin-like protein transferase activity;L mature pollen stage;LP.02 two leaves visible stage;LP.04 four leaves visible stage;LP.06 six leaves visible stage;LP.08 eight leaves visible stage;LP.10 ten leaves visible stage;LP.12 twelve leaves v…
AT4G36920	ddm1-Col	7.14198e-07	0.597361	0.177043	up-regulated	Locus:2005493	AT4G36920	protein_coding	Encodes a floral homeotic gene; a member of the AP2/EREBP (ethylene responsive element binding protein) class of transcription factors and is involved in the specification of floral organ identity, establishment of floral meristem identity, suppression of floral meristem indeterminancy, and development of the ovule and seed coat. AP2 also has a role in controlling seed mass. Dominant negative all…	AP2;APETALA 2;ATAP2;FL1;FLO2;FLORAL MUTANT 2;FLOWER 1	cell differentiation;flower development;meristem maintenance;plant ovule development;regulation of DNA-templated transcription;seed development;sexual reproduction;specification of floral organ identity;regulation of DNA-templated transcription;specification of floral organ identity;nucleus;DNA-binding transcription factor activity;transcription cis-regulatory region binding;LP.04 four leaves vis…
AT4G37300	ddm1-Col	2.04652e-07	0.520493	0.277873	up-regulated	Locus:2115189	AT4G37300	protein_coding	maternal effect embryo arrest 59;(source:Araport11)	MEE59;maternal effect embryo arrest 59	embryo development ending in seed dormancy;cytosol;nucleus;plasma membrane;molecular_function;LP.02 two leaves visible stage;LP.04 four leaves visible stage;LP.06 six leaves visible stage;LP.08 eight leaves visible stage;LP.10 ten leaves visible stage;LP.12 twelve leaves visible stage;flowering stage;mature plant embryo stage;petal differentiation and expansion stage;plant embryo bilateral stage;…
AT4G37910	ddm1-Col	1.30716e-06	0.466456	-0.232285	down-regulated	Locus:2121022	AT4G37910	protein_coding	Mitochondrial chaperone that interacts with COX2 and functions in cytochrome oxidase assembly.Mutants have pleiotropic defects in growth and development including defects un auxin gradients that may be secondary effects related to mitochondrial metabolism.	HSP70-9;mitochondrial heat shock protein 70-1;mtHsc70-1	cytochrome complex assembly;intracellular auxin homeostasis;protein folding;iron-sulfur cluster assembly;protein refolding;response to heat;cytoplasm;mitochondrion;cytosol;mitochondrial matrix;mitochondrion;plant-type cell wall;plant-type vacuole;plasma membrane;Golgi apparatus;cytosol;ATP binding;ATP hydrolysis activity;heat shock protein binding;protein binding;protein folding chaperone;zinc io…
AT4G38170	ddm1-Col	0.000354501	-0.552408	-0.160545	down-regulated	Locus:2121003	AT4G38170	protein_coding	FAR1-related sequence 9;(source:Araport11)	FAR1-related sequence 9;FRS9	regulation of DNA-templated transcription;cellular_component;zinc ion binding;LP.04 four leaves visible stage;LP.06 six leaves visible stage;LP.12 twelve leaves visible stage;flowering stage;mature plant embryo stage;petal differentiation and expansion stage;plant embryo bilateral stage;plant embryo cotyledonary stage;plant embryo globular stage;vascular leaf senescent stage;carpel;cauline leaf;c…
AT4G38225	ddm1-Col	0.00301733	-0.418053	-0.12428	down-regulated	Locus:505006568	AT4G38225	protein_coding	glycerol kinase;(source:Araport11)	N/A	biological_process;chloroplast;molecular_function;LP.02 two leaves visible stage;LP.04 four leaves visible stage;LP.06 six leaves visible stage;LP.08 eight leaves visible stage;LP.10 ten leaves visible stage;LP.12 twelve leaves visible stage;flowering stage;mature plant embryo stage;petal differentiation and expansion stage;plant embryo bilateral stage;plant embryo cotyledonary stage;plant embryo…
AT4G38270	ddm1-Col	7.14198e-07	0.340661	-0.138038	down-regulated	Locus:2121753	AT4G38270	protein_coding	Encodes a protein with putative galacturonosyltransferase activity.	GAUT3;Galacturonosyltransferase 3	Golgi apparatus;Golgi medial cisterna;endosome;extracellular region;plant-type vacuole;trans-Golgi network;glycosyltransferase activity;polygalacturonate 4-alpha-galacturonosyltransferase activity;LP.02 two leaves visible stage;LP.04 four leaves visible stage;LP.06 six leaves visible stage;LP.08 eight leaves visible stage;LP.10 ten leaves visible stage;LP.12 twelve leaves visible stage;flowering …
AT4G38680	ddm1-Col	0.000785595	0.824145	0.346296	up-regulated	Locus:2121219	AT4G38680	protein_coding	Encodes a glycine-rich protein that binds nucleic acids. Its transcript and protein levels are up-regulated in response to cold treatment with protein levels peaking earlier in shoots (~10-14 days) than in roots (~21 days). It is normally expressed in meristematic regions and developing tissues where cell division occurs. RNAi and antisense lines with lower levels of CSP2/GRP2 transcripts flower …	ARABIDOPSIS THALIANA COLD SHOCK PROTEIN 2;ATCSP2;COLD SHOCK DOMAIN PROTEIN 2;COLD SHOCK PROTEIN 2;CSDP2;CSP2;GLYCINE RICH PROTEIN 2;GRP2	response to cold;seed development;stamen development;vegetative to reproductive phase transition of meristem;cold acclimation;regulation of cellular respiration;response to abscisic acid;response to cold;response to desiccation;response to water deprivation;cytoplasm;cytosol;nucleolus;nucleus;plasma membrane;vesicle;RNA folding chaperone;double-stranded DNA binding;mRNA binding;nucleic acid bindi…
AT4G38950	ddm1-Col	0.000606448	0.271439	-0.493162	down-regulated	Locus:2120272	AT4G38950	protein_coding	ATP binding microtubule motor family protein;(source:Araport11)	N/A	microtubule-based movement;cytoplasm;plasmodesma;mRNA binding;microtubule binding;microtubule motor activity;LP.02 two leaves visible stage;LP.04 four leaves visible stage;LP.10 ten leaves visible stage;LP.12 twelve leaves visible stage;flowering stage;mature plant embryo stage;petal differentiation and expansion stage;plant embryo bilateral stage;plant embryo cotyledonary stage;plant embryo glob…
AT4G39260	ddm1-Col	9.08927e-08	0.564003	2.12972	up-regulated	Locus:2136298	AT4G39260	protein_coding	Encodes a glycine-rich protein with RNA binding domain at the N-terminus. Protein is structurally similar to proteins induced by stress in other plants. Gene expression is induced by cold. Transcript undergoes circadian oscillations that is depressed by overexpression of AtGRP7. A substrate of the type III effector HopU1 (mono-ADP-ribosyltransferase).	ATGRP8;CCR1;GLYCINE-RICH PROTEIN 8;GR-RBP8;GRP8;RBGA6;RNA-BINDING GLYCINE-RICH PROTEIN A6;cold, circadian rhythm, and RNA binding 1;glycine-rich RNA-binding protein 8	alternative mRNA splicing, via spliceosome;innate immune response;response to cold;response to zinc ion;RNA transport;extracellular transport;miRNA transport;regulation of defense response to virus;response to cold;Golgi apparatus;cytosol;extracellular space;mitochondrion;nucleolus;nucleus;peroxisome;plant-type cell wall;plasma membrane;plasmodesma;cytosol;mRNA binding;miRNA binding;siRNA binding…
AT4G39710	ddm1-Col	0.000794023	0.268407	-0.65557	down-regulated	Locus:2135287	AT4G39710	protein_coding	FK506-binding protein 16-2;(source:Araport11)	FK506-binding protein 16-2;FKBP16-2;Photosynthetic NDH subcomplex L 4;PnsL4	chloroplast;chloroplast thylakoid lumen;chloroplast thylakoid membrane;extracellular region;plasma membrane;thylakoid;peptidyl-prolyl cis-trans isomerase activity;protein binding;LP.02 two leaves visible stage;LP.04 four leaves visible stage;LP.06 six leaves visible stage;LP.08 eight leaves visible stage;LP.10 ten leaves visible stage;LP.12 twelve leaves visible stage;flowering stage;mature plant…
AT5G01410	ddm1-Col	0.00145472	0.151309	-0.447609	down-regulated	Locus:2179142	AT5G01410	protein_coding	Encodes a protein predicted to function in tandem with PDX2 to form glutamine amidotransferase complex with involved in vitamin B6 biosynthesis.	ARABIDOPSIS THALIANA PYRIDOXINE BIOSYNTHESIS 1.3;ATPDX1;ATPDX1.3;PDX1;PDX1.3;PYRIDOXINE BIOSYNTHESIS 1.3;REDUCED SUGAR RESPONSE 4;RSR4	amino acid metabolic process;chlorophyll metabolic process;hyperosmotic salinity response;pyridoxine biosynthetic process;response to UV-B;response to lipid hydroperoxide;response to non-ionic osmotic stress;response to oxidative stress;response to salt stress;vitamin B6 biosynthetic process;amino acid metabolic process;pyridoxal phosphate biosynthetic process;pyridoxine biosynthetic process;cyto…
AT5G01810	ddm1-Col	0.00151837	-0.332718	1.32709	up-regulated	Locus:2181047	AT5G01810	protein_coding	Encodes a CBL-interacting serine/threonine protein kinase; also has similarities to SOS2 kinase. Involved in ammonium inhibition to protect from submergence.	ATPK10;CBL-INTERACTING PROTEIN KINASE 15;CIPK15;PKS3;PROTEIN KINASE 10;SIP2;SNF1-RELATED PROTEIN KINASE 3.1;SNRK3.1;SOS3-INTERACTING PROTEIN 2	abscisic acid-activated signaling pathway;negative regulation of abscisic acid-activated signaling pathway;protein phosphorylation;response to flooding;signal transduction;nucleus;plasma membrane;protein binding;protein kinase activity;protein serine/threonine kinase activity;L mature pollen stage;LP.02 two leaves visible stage;LP.04 four leaves visible stage;LP.06 six leaves visible stage;LP.08 …
AT5G05460	ddm1-Col	5.15168e-06	0.207195	0.3417	up-regulated	Locus:2153579	AT5G05460	protein_coding	Encodes a cytosolic beta-endo-N-acetyglucosaminidase (ENGase). ENGases N-glycans cleave the O-glycosidic linkage between the two GlcNAc residues of the N-glycan core structure and thus generate a protein with a single GlcNAc attached to asparagine.	AtENGase85A;ENGase85A;Endo-beta-N-acetyglucosaminidase 85A	N-glycan processing;protein deglycosylation;N-glycan processing;cytoplasm;vacuole;mannosyl-glycoprotein endo-beta-N-acetylglucosaminidase activity;LP.02 two leaves visible stage;LP.04 four leaves visible stage;LP.06 six leaves visible stage;LP.08 eight leaves visible stage;LP.10 ten leaves visible stage;LP.12 twelve leaves visible stage;flowering stage;mature plant embryo stage;petal differentiat…
AT5G06270	ddm1-Col	2.24437e-06	-0.302812	-0.732202	down-regulated	Locus:2164235	AT5G06270	protein_coding	One of two plant specific paralogs of unknown function. Interacts with GL2. GIR1/GIR2 loss of function resembles gl2 lof mutations. Member of a non canonical CX(2)CX(12)CPXC zinc finger domain family. Members of this family seem to have roles in cuticle or epidermal cell development.	CLG10;GIR1	negative regulation of DNA-templated transcription;root hair cell development;cytoplasm;nucleus;plasma membrane;protein binding;LP.02 two leaves visible stage;LP.04 four leaves visible stage;LP.10 ten leaves visible stage;LP.12 twelve leaves visible stage;flowering stage;mature plant embryo stage;petal differentiation and expansion stage;plant embryo bilateral stage;plant embryo cotyledonary stag…
AT5G07350	ddm1-Col	9.08955e-05	-0.164701	-0.229662	down-regulated	Locus:2183359	AT5G07350	protein_coding	RNA binding protein with nuclease activity essential for stress response. Involved in mechanisms acting on mRNAs entering the secretory pathway. Functionally redundant with TSN2.	Arabidopsis thaliana TUDOR-SN protein 1;AtTUDOR1;TSN1;TUDOR-SN protein 1;TUDOR1	mRNA catabolic process;protein secretion;response to salt stress;cellular response to heat;mRNA catabolic process;mRNA processing;positive regulation of gibberellin biosynthetic process;response to salt stress;cytosol;nucleus;P-body;cytoplasm;cytoplasmic stress granule;cytosol;endoplasmic reticulum;nuclear envelope;plant-type cell wall;plasma membrane;RNA binding;RNA endonuclease activity;mRNA bi…
AT5G07790	ddm1-Col	0.00998497	-0.374855	-0.159951	down-regulated	Locus:2177807	AT5G07790	protein_coding	hypothetical protein;(source:Araport11)	N/A	biological_process;nucleus;molecular_function;guard cell,
AT5G07980	ddm1-Col	0.000252036	-0.233532	-0.293981	down-regulated	Locus:2142873	AT5G07980	protein_coding	Identified as a specific subunit of SYD-associated SWI/SNF (SAS) complexes (PMID:36471048).	SYD-ASSOCIATED SWI/SNF COMPLEX SUBUNIT 3;SYS3	nucleus;plasmodesma;molecular_function;guard cell,
AT5G09600	ddm1-Col	0.00720653	-0.382701	0.12724	up-regulated	Locus:2144816	AT5G09600	protein_coding	Encodes one of the membrane anchor subunits of the mitochondrial respiratory complex II. The protein is encoded by the nuclear genome but is imported into the mitochondrion. There are two genes that encode this protein; the other is SDH3-2.	SDH3-1;SUCCINATE DEHYDROGENASE 3-1	mitochondrial electron transport, succinate to ubiquinone;mitochondrial electron transport, succinate to ubiquinone;membrane;mitochondrion;respiratory chain complex II (succinate dehydrogenase);electron transfer activity;succinate dehydrogenase activity;flower;guard cell;inflorescence;stem,
AT5G09850	ddm1-Col	6.35717e-07	0.175214	-0.0500914	down-regulated	Locus:2178173	AT5G09850	protein_coding	Transcription elongation factor (TFIIS) family protein;(source:Araport11)	MED26C;MEDIATOR 26C	nucleus;molecular_function;L mature pollen stage;LP.02 two leaves visible stage;LP.04 four leaves visible stage;LP.06 six leaves visible stage;LP.08 eight leaves visible stage;LP.10 ten leaves visible stage;LP.12 twelve leaves visible stage;M germinated pollen stage;flowering stage;mature plant embryo stage;petal differentiation and expansion stage;plant embryo bilateral stage;plant embryo cotyle…
AT5G10930	ddm1-Col	1.04755e-05	-0.368598	-1.80544	down-regulated	Locus:2183720	AT5G10930	protein_coding	Encodes CBL-interacting protein kinase 5 (CIPK5).	CBL-INTERACTING PROTEIN KINASE 5;CIPK5;SNF1-RELATED PROTEIN KINASE 3.24;SnRK3.24	response to calcium ion;signal transduction;nucleus;protein binding;protein serine/threonine kinase activity;LP.02 two leaves visible stage;LP.04 four leaves visible stage;LP.10 ten leaves visible stage;LP.12 twelve leaves visible stage;flowering stage;mature plant embryo stage;petal differentiation and expansion stage;plant embryo bilateral stage;plant embryo cotyledonary stage;plant embryo glob…
AT5G11350	ddm1-Col	0.0011831	-0.169428	-0.051282	down-regulated	Locus:2832132	AT5G11350	protein_coding	Deadenylase.	CATABOLITE REPRESSOR 4F;CCR4F	cytoplasm;catalytic activity;mRNA 3'-UTR binding;poly(A)-specific ribonuclease activity;flowering stage;mature plant embryo stage;petal differentiation and expansion stage;plant embryo bilateral stage;plant embryo cotyledonary stage;carpel;collective leaf structure;flower;flower pedicel;guard cell;petal;plant embryo;plant sperm cell;seed;sepal;shoot apex;shoot system;stem;vascular leaf,
AT5G11430	ddm1-Col	7.14556e-07	-0.965201	1.0334	up-regulated	Locus:2144211	AT5G11430	protein_coding	SPOC domain / Transcription elongation factor S-II protein;(source:Araport11)	N/A	nucleus;nucleus;molecular_function;LP.02 two leaves visible stage;LP.04 four leaves visible stage;LP.06 six leaves visible stage;LP.12 twelve leaves visible stage;M germinated pollen stage;flowering stage;mature plant embryo stage;petal differentiation and expansion stage;plant embryo bilateral stage;plant embryo cotyledonary stage;plant embryo globular stage;vascular leaf senescent stage;carpel;…
AT5G13810	ddm1-Col	2.23449e-06	-0.329615	0.0646212	up-regulated	Locus:2159038	AT5G13810	protein_coding	Glutaredoxin family protein;(source:Araport11)	N/A	nucleus;molecular_function;L mature pollen stage;LP.02 two leaves visible stage;LP.04 four leaves visible stage;LP.06 six leaves visible stage;LP.08 eight leaves visible stage;LP.10 ten leaves visible stage;LP.12 twelve leaves visible stage;M germinated pollen stage;flowering stage;mature plant embryo stage;petal differentiation and expansion stage;plant embryo bilateral stage;plant embryo cotyle…
AT5G14240	ddm1-Col	4.13703e-06	-0.374356	0.368262	up-regulated	Locus:2145623	AT5G14240	protein_coding	Thioredoxin superfamily protein;(source:Araport11)	N/A	protein folding;cytoplasm;cytoplasm;molecular_function;L mature pollen stage;LP.02 two leaves visible stage;LP.04 four leaves visible stage;LP.06 six leaves visible stage;LP.08 eight leaves visible stage;LP.10 ten leaves visible stage;LP.12 twelve leaves visible stage;M germinated pollen stage;flowering stage;mature plant embryo stage;petal differentiation and expansion stage;plant embryo bilater…
AT5G15090	ddm1-Col	0.000818301	0.354933	-0.990231	down-regulated	Locus:2147820	AT5G15090	protein_coding	Encodes a voltage-dependent anion channel (VDAC: AT3G01280/VDAC1; AT5G67500/VDAC2, AT5G15090/VDAC3, AT5G57490/VDAC4, AT5G15090/VDAC5). VDACs are reported to be porin-type, beta-barrel diffusion pores. They are prominently localized in the outer mitochondrial membrane and are involved in metabolite exchange between the organelle and the cytosol. Purified VDAC3 is shown to have voltage-dependent an…	ARABIDOPSIS THALIANA VOLTAGE DEPENDENT ANION CHANNEL 3;ATVDAC-3;ATVDAC3;VDAC3;VOLTAGE DEPENDENT ANION CHANNEL 3	aerobic respiration;regulation of seed germination;response to bacterium;response to cold;monoatomic anion transmembrane transport;mitochondrial outer membrane;chloroplast;chloroplast envelope;mitochondrion;nucleolus;plant-type cell wall;plant-type vacuole;plasma membrane;plastid;vacuole;chloroplast;protein binding;voltage-gated monoatomic anion channel activity;LP.02 two leaves visible stage;LP.…
AT5G17710	ddm1-Col	0.000431531	0.300579	-0.228738	down-regulated	Locus:2175926	AT5G17710	protein_coding	Chloroplast GrpE protein involved in chloroplastic response to heat stress and the correct oligomerization of the photosynthesis-related LHCII complex.	CGE1;CHLOROPLAST GRPE 1;EMB1241;embryo defective 1241	cellular response to heat;embryo development ending in seed dormancy;protein folding;protein stabilization;protein folding;chloroplast;chloroplast;chloroplast envelope;chloroplast stroma;plastid;thylakoid;adenyl-nucleotide exchange factor activity;copper ion binding;protein binding;unfolded protein binding;LP.02 two leaves visible stage;LP.04 four leaves visible stage;LP.06 six leaves visible sta…
AT5G18245	ddm1-Col	0.00175007	-0.259737	-1.70322	down-regulated	Locus:4515103585	AT5G18245	antisense_long_noncoding_rna	Natural antisense transcript overlaps with AT5G18240;(source:Araport11)	N/A	biological_process;cellular_component;molecular_function;guard cell,
AT5G19090	ddm1-Col	0.000100971	0.244449	-0.0568406	down-regulated	Locus:2179604	AT5G19090	protein_coding	Heavy metal transport/detoxification superfamily protein;(source:Araport11)	ATHMP46;HEAVY METAL ASSOCIATED PROTEIN 46;HIPP33	extracellular region;nucleus;plasmodesma;molecular_function;LP.02 two leaves visible stage;LP.04 four leaves visible stage;LP.06 six leaves visible stage;LP.08 eight leaves visible stage;LP.10 ten leaves visible stage;LP.12 twelve leaves visible stage;flowering stage;mature plant embryo stage;petal differentiation and expansion stage;plant embryo bilateral stage;plant embryo cotyledonary stage;pl…
AT5G19660	ddm1-Col	7.40702e-06	-0.174341	0.305482	up-regulated	Locus:2183224	AT5G19660	protein_coding	S1P appears to function as a Golgi-localized subtilase and to help protect seedlings against salt and osmotic stress. The roots of s1p-3 mutants are hypersensitive to NaCl; KCl, LiCl, and mannitol. Several salt-stress responsive genes show weaker induction in an s1P-3 mutant background. The proteolytic cleavage of the bZIP17 transcription factor depends on S1P in vitro. And there is evidence that…	ATS1P;ATSBT6.1;S1P;SITE-1 PROTEASE	hyperosmotic response;hyperosmotic salinity response;Golgi apparatus;Golgi apparatus;endoplasmic reticulum;extracellular region;endopeptidase activity;protein binding;serine-type endopeptidase activity;LP.02 two leaves visible stage;LP.04 four leaves visible stage;LP.06 six leaves visible stage;LP.08 eight leaves visible stage;LP.10 ten leaves visible stage;LP.12 twelve leaves visible stage;flowe…
AT5G20220	ddm1-Col	9.32932e-07	0.152095	-1.68245	down-regulated	Locus:2149234	AT5G20220	protein_coding	zinc knuckle (CCHC-type) family protein;(source:Araport11)	N/A	positive regulation of cytoplasmic translation;cytoplasm;nucleus;mRNA binding;nucleic acid binding;single-stranded RNA binding;translation regulator activity;zinc ion binding;LP.02 two leaves visible stage;LP.04 four leaves visible stage;LP.06 six leaves visible stage;LP.08 eight leaves visible stage;LP.10 ten leaves visible stage;LP.12 twelve leaves visible stage;flowering stage;mature plant emb…
AT5G20360	ddm1-Col	7.40702e-06	0.202387	-0.517775	down-regulated	Locus:2149174	AT5G20360	protein_coding	Encodes one of the 36 carboxylate clamp (CC)-tetratricopeptide repeat (TPR) proteins (Prasad 2010; Pubmed ID: 20856808) with potential to interact with Hsp90/Hsp70 as co-chaperones.	Phox3	chloroplast;cytoplasm;molecular_function;L mature pollen stage;LP.02 two leaves visible stage;LP.04 four leaves visible stage;LP.06 six leaves visible stage;LP.08 eight leaves visible stage;LP.10 ten leaves visible stage;LP.12 twelve leaves visible stage;M germinated pollen stage;flowering stage;mature plant embryo stage;petal differentiation and expansion stage;plant embryo bilateral stage;plant…
AT5G21930	ddm1-Col	1.63592e-07	-0.325793	0.086628	up-regulated	Locus:504956435	AT5G21930	protein_coding	P-Type ATPase; mediates copper transport to chloroplast thylakoid lumen. Required for accumulation of copper-containing plastocyanin in the thylakoid lumen and for effective photosynthetic electron transport	ARABIDOPSIS HEAVY METAL ATPASE 8;ATHMA8;HEAVY METAL ATPASE 8;HMA8;P-TYPE ATPASE OF ARABIDOPSIS 2;PAA2	copper ion transport;copper ion homeostasis;monoatomic cation transport;membrane;chloroplast;chloroplast thylakoid membrane;membrane;ATP binding;ATP hydrolysis activity;ATPase-coupled monoatomic cation transmembrane transporter activity;P-type divalent copper transporter activity;copper ion binding;copper ion transmembrane transporter activity;metal ion binding;nucleotide binding;guard cell;shoot…
AT5G23450	ddm1-Col	7.83085e-08	-0.213079	0.218311	up-regulated	Locus:2154448	AT5G23450	protein_coding	Encodes a sphingosine kinase that specifically phosphorylates D-erythro-dihydrosphingosine (DHS); but not N-acetyl-DHS or D-threo-DHS. It also also phosphorylates D-erythro-sphingosine, trans-4, trans-8-sphingadienine and phytosphingosine.	ATLCBK1;LCBK1;long-chain base (LCB) kinase 1	sphingolipid biosynthetic process;ceramide metabolic process;sphingolipid biosynthetic process;mitochondrion;ceramide kinase activity;sphingosine kinase activity;L mature pollen stage;LP.02 two leaves visible stage;LP.04 four leaves visible stage;LP.06 six leaves visible stage;LP.08 eight leaves visible stage;LP.10 ten leaves visible stage;LP.12 twelve leaves visible stage;M germinated pollen sta…
AT5G24470	ddm1-Col	0.0012594	0.484476	4.93846	up-regulated	Locus:2184007	AT5G24470	protein_coding	Encodes a pseudo-response regulator whose mutation affects various circadian-associated biological events such as flowering time in the long-day photoperiod conditions; red light sensitivity of seedlings during early photomorphogenesis, and the period of free-running rhythms of certain clock-controlled genes including CCA1 and APRR1/TOC1 in constant white light. Acts as transcriptional repressor …	APRR5;PRR5;PSEUDO-RESPONSE REGULATOR 5;pseudo-response regulator 5	circadian rhythm;import into nucleus;negative regulation of DNA-templated transcription;photomorphogenesis;regulation of DNA-templated transcription;response to far red light;response to red light;cytokinin-activated signaling pathway;intracellular anatomical structure;nucleus;DNA binding;phosphorelay response regulator activity;protein binding;LP.02 two leaves visible stage;LP.04 four leaves vis…
AT5G24520	ddm1-Col	8.29034e-09	-0.350509	0.00332909	up-regulated	Locus:2153914	AT5G24520	protein_coding	Required for the accumulation of purple anthocyanins in leaves and stems. Involved in trichome and root hair development. Controls epidermal cell fate specification. Affects dihydroflavonol 4-reductase gene expression. It is thought that a ternary complex composed of TT2; TT8 and TTG1 is necessary for correct expression of BAN in seed endothelium. Based on clonal analysis and other methonds TTG1 …	ATTTG1;TRANSPARENT TESTA GLABRA 1;TTG;TTG1;UNARMED 23;URM23	cell fate commitment;plant epidermal cell fate specification;regulation of protein localization;response to auxin;response to ethylene;trichome differentiation;nucleus;cytoplasm;nucleus;DNA binding;protein binding;LP.02 two leaves visible stage;LP.04 four leaves visible stage;LP.06 six leaves visible stage;LP.08 eight leaves visible stage;LP.10 ten leaves visible stage;LP.12 twelve leaves visible…
AT5G27560	ddm1-Col	0.00275735	-0.25715	-0.489643	down-regulated	Locus:2143626	AT5G27560	protein_coding	DUF1995 domain protein; putative (DUF1995);(source:Araport11)	N/A	chloroplast;plastid;protein binding;LP.02 two leaves visible stage;LP.04 four leaves visible stage;LP.06 six leaves visible stage;LP.08 eight leaves visible stage;LP.10 ten leaves visible stage;LP.12 twelve leaves visible stage;flowering stage;mature plant embryo stage;petal differentiation and expansion stage;plant embryo bilateral stage;plant embryo cotyledonary stage;plant embryo globular stag…
AT5G28165	ddm1-Col	6.87933e-06	0.521871	14.0767	up-regulated	Locus:504954804	AT5G28165	transposable_element_gene	transposable_element_gene;(source:Araport11);CACTA-like transposase family (Tnp2/En/Spm); has a 3.1e-142 P-value blast match to GB:CAA40555 TNP2 (CACTA-element) (Antirrhinum majus);(source:TAIR10)	N/A	N/A,
AT5G28785	ddm1-Col	0.00145368	0.789127	13.8855	up-regulated	Locus:504956367	AT5G28785	transposable_element_gene	transposable_element_gene;(source:Araport11);similar to unknown protein [Arabidopsis thaliana] (TAIR:AT2G14630.1);(source:TAIR10)	N/A	N/A,
AT5G29408	ddm1-Col	0.000550173	0.622927	12.9299	up-regulated	Locus:1006230461	AT5G29408	transposable_element_gene	transposable_element_gene;(source:Araport11);CACTA-like transposase family (Ptta/En/Spm); has a 7.8e-116 P-value blast match to At5g36655.1/81-333 CACTA-like transposase family (Ptta/En/Spm) (CACTA-element) (Arabidopsis thaliana);(source:TAIR10)	N/A	N/A,
AT5G32566	ddm1-Col	0.000214036	0.60704	13.2159	up-regulated	Locus:504955073	AT5G32566	transposable_element_gene	transposable_element_gene;(source:Araport11);CACTA-like transposase family (Ptta/En/Spm); has a 1.9e-32 P-value blast match to At5g29026.1/8-244 CACTA-like transposase family (Ptta/En/Spm) (CACTA-element) (Arabidopsis thaliana);(source:TAIR10)	N/A	N/A,
AT5G33251	ddm1-Col	0.0015168	0.910239	12.2058	up-regulated	Locus:504954774	AT5G33251	pseudogene	pseudogene of Beta-galactosidase related protein;(source:Araport11)	N/A	N/A,
AT5G34837	ddm1-Col	0.000163884	-0.785631	12.5822	up-regulated	Locus:504955205	AT5G34837	transposable_element_gene	transposable_element_gene;(source:Araport11);pseudogene; similar to Hypothetical protein, similar to myb family protein;(source:TAIR10)	N/A	N/A,
AT5G35180	ddm1-Col	0.00593345	-0.152544	-0.120549	down-regulated	Locus:2182417	AT5G35180	protein_coding	ENHANCED DISEASE RESISTANCE protein (DUF1336);(source:Araport11)	N/A	signal transduction;nucleus;plastid;cytosol;lipid binding;phosphatidylinositol binding;L mature pollen stage;LP.02 two leaves visible stage;LP.04 four leaves visible stage;LP.06 six leaves visible stage;LP.08 eight leaves visible stage;LP.10 ten leaves visible stage;LP.12 twelve leaves visible stage;M germinated pollen stage;flowering stage;mature plant embryo stage;petal differentiation and expa…
AT5G35460	ddm1-Col	0.00490327	-0.261152	-0.586997	down-regulated	Locus:2169533	AT5G35460	protein_coding	membrane protein;(source:Araport11)	GPCAT	phosphatidylcholine biosynthetic process;nucleus;plastid;molecular_function;L mature pollen stage;LP.02 two leaves visible stage;LP.04 four leaves visible stage;LP.06 six leaves visible stage;LP.08 eight leaves visible stage;LP.10 ten leaves visible stage;LP.12 twelve leaves visible stage;M germinated pollen stage;flowering stage;mature plant embryo stage;petal differentiation and expansion stage…
AT5G35930	ddm1-Col	0.000123262	-0.248442	-0.746397	down-regulated	Locus:2142908	AT5G35930	protein_coding	AMP-dependent synthetase and ligase family protein;(source:Araport11)	N/A	amino acid activation for nonribosomal peptide biosynthetic process;mitochondrion;molecular_function;LP.02 two leaves visible stage;LP.04 four leaves visible stage;LP.06 six leaves visible stage;LP.08 eight leaves visible stage;LP.10 ten leaves visible stage;LP.12 twelve leaves visible stage;flowering stage;mature plant embryo stage;petal differentiation and expansion stage;plant embryo bilateral…
AT5G39340	ddm1-Col	0.0011831	-0.396216	-0.337263	down-regulated	Locus:2175643	AT5G39340	protein_coding	Encodes AHP3; one of the six Arabidopsis thaliana histidine phosphotransfer proteins (AHPs) involved in Histidine (His)-to-Aspartate (Asp) phosphorelay signal transduction. AHPs function as redundant positive regulators of cytokinin signaling. Members of the AHP gene family include: AT3G21510 (AHP1), AT3G29350 (AHP2), AT5G39340 (AHP3), AT3G16360 (AHP4), AT1G03430 (AHP5) and AT1G80100 (AHP6).	AHP3;ARABIDOPSIS THALIANA HISTIDINE-CONTAINING PHOSPHOTRANSMITTER 2;ATHP2;HISTIDINE-CONTAINING PHOSPHOTRANSMITTER 3	antipodal cell differentiation;cytokinin-activated signaling pathway;embryo sac egg cell differentiation;phosphorelay signal transduction system;phosphorylation;regulation of cytokinin-activated signaling pathway;signal transduction;cytokinin-activated signaling pathway;phosphorelay signal transduction system;cytoplasm;nucleus;cytoplasm;nucleus;plastid;histidine phosphotransfer kinase activity;pr…
AT5G40490	ddm1-Col	3.27572e-09	0.937729	0.230536	up-regulated	Locus:2168848	AT5G40490	protein_coding	HLP1 is a member of the conserved hnRNP A/B family and contains RNA Recognition Motifs (RRM).It binds mRNA and appears to be involved in targeting alternative polyadenylation (APA). APA targets include genes involved in flowering. Loss of HLP1 function results causes late flowering under long and short day conditions. This phenotype is suppressed by loss of FLC.	HLP1;RBGD5;RNA-BINDING GLYCINE-RICH PROTEIN D5	positive regulation of long-day photoperiodism, flowering;positive regulation of short-day photoperiodism, flowering;regulation of mRNA 3'-end processing;plastid;mRNA 3'-UTR binding;mRNA binding;pre-mRNA intronic binding;LP.02 two leaves visible stage;LP.04 four leaves visible stage;LP.06 six leaves visible stage;LP.08 eight leaves visible stage;LP.10 ten leaves visible stage;LP.12 twelve leaves …
AT5G40720	ddm1-Col	0.00217745	-0.393725	1.07465	up-regulated	Locus:2168798	AT5G40720	protein_coding	C3H4 type zinc finger protein (DUF23);(source:Araport11)	N/A	cytoplasm;glycosyltransferase activity;guard cell,
AT5G40910	ddm1-Col	0.00112989	0.18156	0.618294	up-regulated	Locus:2164486	AT5G40910	protein_coding	Located in high/low density leaf shape QTL.	N/A	defense response;signal transduction;cellular_component;ADP binding;ATP hydrolysis activity;LP.02 two leaves visible stage;LP.04 four leaves visible stage;LP.06 six leaves visible stage;LP.08 eight leaves visible stage;LP.10 ten leaves visible stage;LP.12 twelve leaves visible stage;flowering stage;mature plant embryo stage;petal differentiation and expansion stage;plant embryo bilateral stage;pl…
AT5G41520	ddm1-Col	0.00329619	0.423493	-0.26986	down-regulated	Locus:2160452	AT5G41520	protein_coding	The gene belongs to the three-member Arabidopsis gene family encoding the eukaryote-specific protein S10e of the small cytoplasmic ribosomal subunit.	ES10Y;RIBOSOMAL PROTEIN ES10Y;RIBOSOMAL PROTEIN S10E B;RPS10B	axillary shoot meristem initiation;regulation of secondary shoot formation;cytosolic ribosome;nucleoplasm;chloroplast;cytosolic ribosome;cytosolic small ribosomal subunit;plant-type cell wall;plastid;cytosolic small ribosomal subunit;RNA binding;mRNA binding;structural constituent of ribosome;L mature pollen stage;LP.02 two leaves visible stage;LP.04 four leaves visible stage;LP.06 six leaves vis…
AT5G42645	ddm1-Col	0.000574787	0.657271	7.74585	up-regulated	Locus:1006230565	AT5G42645	transposable_element_gene	transposable_element_gene;(source:Araport11);copia-like retrotransposon family; has a 2.6e-234 P-value blast match to GB:CAA72989 open reading frame 1 (Ty1_Copia-element) (Brassica oleracea);(source:TAIR10)	N/A	N/A,
AT5G42660	ddm1-Col	2.38934e-06	0.280746	-0.341593	down-regulated	Locus:2165457	AT5G42660	protein_coding	DNA-directed RNA polymerase subunit beta (DUF616);(source:Araport11)	N/A	nucleus;glycosyltransferase activity;LP.02 two leaves visible stage;LP.04 four leaves visible stage;LP.06 six leaves visible stage;LP.08 eight leaves visible stage;LP.10 ten leaves visible stage;LP.12 twelve leaves visible stage;flowering stage;mature plant embryo stage;petal differentiation and expansion stage;plant embryo bilateral stage;plant embryo cotyledonary stage;plant embryo globular sta…
AT5G43710	ddm1-Col	1.66418e-08	-0.204396	-0.189947	down-regulated	Locus:2170872	AT5G43710	protein_coding	Glycosyl hydrolase family 47 protein;(source:Araport11)	ATEDEM2;MANNOSIDASE 4;MNS4	ERAD pathway;endoplasmic reticulum unfolded protein response;ubiquitin-dependent glycoprotein ERAD pathway;endoplasmic reticulum;Golgi apparatus;endoplasmic reticulum;alpha-mannosidase activity;LP.02 two leaves visible stage;LP.04 four leaves visible stage;LP.06 six leaves visible stage;LP.08 eight leaves visible stage;LP.10 ten leaves visible stage;LP.12 twelve leaves visible stage;flowering sta…
AT5G44660	ddm1-Col	0.00265901	-0.178565	-0.238207	down-regulated	Locus:2152120	AT5G44660	protein_coding	hypothetical protein;(source:Araport11)	N/A	photosystem I assembly;response to photooxidative stress;chloroplast thylakoid membrane;nucleus;molecular_function;LP.06 six leaves visible stage;LP.10 ten leaves visible stage;flowering stage;mature plant embryo stage;petal differentiation and expansion stage;plant embryo bilateral stage;plant embryo cotyledonary stage;plant embryo globular stage;vascular leaf senescent stage;carpel;cauline leaf…
AT5G45060	ddm1-Col	0.000427304	-0.236258	-0.114162	down-regulated	Locus:2153207	AT5G45060	protein_coding	Disease resistance protein (TIR-NBS-LRR class) family;(source:Araport11)	DISEASE RESISTANCE PROTEIN RPS4B;RPS4B	defense response to bacterium;innate immune response-activating signaling pathway;cytoplasm;ADP binding;NAD+ nucleosidase activity, cyclic ADP-ribose generating;protein binding;mature plant embryo stage;petal differentiation and expansion stage;plant embryo cotyledonary stage;cauline leaf;collective leaf structure;flower;guard cell;hypocotyl;inflorescence meristem;leaf apex;leaf lamina base;plant…
AT5G45082	ddm1-Col	0.00305885	-0.695444	14.4244	up-regulated	Locus:1006230533	AT5G45082	transposable_element_gene	transposable_element_gene;(source:Araport11);CACTA-like transposase family (Ptta/En/Spm); has a 4.1e-38 P-value blast match to At5g29026.1/8-244 CACTA-like transposase family (Ptta/En/Spm) (CACTA-element) (Arabidopsis thaliana);(source:TAIR10)	N/A	N/A,
AT5G45920	ddm1-Col	0.000367223	-0.982465	0.805826	up-regulated	Locus:2152395	AT5G45920	protein_coding	Guard-cell-enriched GDSL Lipase family member.	GGL28;GUARD-CELL-ENRICHED GDSL LIPASE 28	biological_process;cytoplasm;hydrolase activity, acting on ester bonds;flowering stage;mature plant embryo stage;petal differentiation and expansion stage;plant embryo bilateral stage;plant embryo cotyledonary stage;plant embryo globular stage;carpel;collective leaf structure;flower;flower pedicel;guard cell;hypocotyl;petal;plant embryo;root;seed;sepal;shoot apex;shoot system;stamen;stem,
AT5G46520	ddm1-Col	0.000421971	0.229556	1.95165	up-regulated	Locus:2151476	AT5G46520	protein_coding	VICTR (VARIATION IN COMPOUND TRIGGERED ROOT growth response) encodes a TIR-NB-LRR (for Toll-Interleukin1 Receptor-nucleotide binding-Leucine-rich repeat) protein. VICTR is necessary for DFPM-induced root growth arrest and inhibition of abscisic acid-induced stomatal closing (DFPM is [5-(3;4-dichlorophenyl)furan-2-yl]-piperidine-1-ylmethanethione)(PMID:21620700). DFPM-mediated root growth arrest i…	ACQOS;ACQUIRED OSMOTOLERANCE;VARIATION IN COMPOUND TRIGGERED ROOT GROWTH RESPONSE;VICTR	regulation of root meristem growth;signal transduction;cytosol;nucleus;ADP binding;ATP hydrolysis activity;NAD+ nucleosidase activity, cyclic ADP-ribose generating;protein binding;LP.02 two leaves visible stage;LP.04 four leaves visible stage;LP.06 six leaves visible stage;LP.08 eight leaves visible stage;LP.10 ten leaves visible stage;LP.12 twelve leaves visible stage;flowering stage;petal diffe…
AT5G48120	ddm1-Col	1.56907e-06	0.761221	-0.104189	down-regulated	Locus:2162697	AT5G48120	protein_coding	ARM repeat superfamily protein;(source:Araport11)	ASI3;HOMOLOG OF YEAST MET18;MET18;MMS19	protein maturation;nucleus;cytosolic [4Fe-4S] assembly targeting complex;molecular_function;LP.02 two leaves visible stage;LP.04 four leaves visible stage;LP.06 six leaves visible stage;LP.08 eight leaves visible stage;LP.10 ten leaves visible stage;LP.12 twelve leaves visible stage;flowering stage;mature plant embryo stage;petal differentiation and expansion stage;plant embryo bilateral stage;pl…
AT5G48220	ddm1-Col	0.00071892	-0.221833	-0.908546	down-regulated	Locus:2164768	AT5G48220	protein_coding	Part of the the plastidial synthesis of trp from chorismate via the chorismic acid pathway. Converts 1-(o-carboxyphenylamino)-1-deoxy-ribulose 5-phosphate into indole-3-glycerol phosphate by indole-3-glycerol phosphate synthase.	IGPS	L-tryptophan biosynthetic process;chloroplast;chloroplast stroma;chloroplast thylakoid;cytoplasm;indole-3-glycerol-phosphate synthase activity;LP.02 two leaves visible stage;LP.04 four leaves visible stage;LP.06 six leaves visible stage;LP.08 eight leaves visible stage;LP.10 ten leaves visible stage;LP.12 twelve leaves visible stage;flowering stage;mature plant embryo stage;petal differentiation …
AT5G53010	ddm1-Col	0.00787597	0.302687	-0.0626088	down-regulated	Locus:2168397	AT5G53010	protein_coding	calcium-transporting ATPase;(source:Araport11)	N/A	intracellular membrane-bounded organelle;plasma membrane;P-type calcium transporter activity;guard cell;plant egg cell,
AT5G53020	ddm1-Col	1.97382e-05	0.449082	-0.959609	down-regulated	Locus:2168402	AT5G53020	protein_coding	Ribonuclease P protein subunit P38-like protein;(source:Araport11)	N/A	biological_process;cytoplasm;molecular_function;LP.02 two leaves visible stage;LP.04 four leaves visible stage;LP.06 six leaves visible stage;LP.08 eight leaves visible stage;LP.10 ten leaves visible stage;LP.12 twelve leaves visible stage;flowering stage;mature plant embryo stage;petal differentiation and expansion stage;plant embryo bilateral stage;plant embryo cotyledonary stage;plant embryo g…
AT5G53300	ddm1-Col	0.000151483	-0.192515	0.0627326	up-regulated	Locus:2154207	AT5G53300	protein_coding	Encodes a ubiquitin conjugating enzyme.	ATUBC10;UBC10;ubiquitin-conjugating enzyme 10	ubiquitin-dependent protein catabolic process;protein polyubiquitination;ubiquitin-dependent protein catabolic process;nucleus;nucleus;ubiquitin conjugating enzyme activity;ubiquitin protein ligase binding;ubiquitin-protein transferase activity;guard cell,
AT5G54080	ddm1-Col	2.49471e-05	-0.351414	0.470432	up-regulated	Locus:2166567	AT5G54080	protein_coding	Encodes a homogentisate 1;2-dioxygenase that can convert homogentisate to malylacetoacetate and is likely to be involved in tyrosine catabolism.	ATHGO;HGO;homogentisate 1,2-dioxygenase	L-tyrosine catabolic process;homogentisate catabolic process;L-phenylalanine catabolic process;cytoplasm;plastid;homogentisate 1,2-dioxygenase activity;LP.02 two leaves visible stage;LP.04 four leaves visible stage;LP.06 six leaves visible stage;LP.08 eight leaves visible stage;LP.10 ten leaves visible stage;LP.12 twelve leaves visible stage;flowering stage;mature plant embryo stage;petal differe…
AT5G55070	ddm1-Col	0.000373197	-0.268892	-0.258712	down-regulated	Locus:2161670	AT5G55070	protein_coding	Encodes the E2 subunit of the 2-oxoglutarate dehydrogenase.	E2-OGDH2	tricarboxylic acid cycle;mitochondrion;cytosolic ribosome;mitochondrion;plastid;Golgi apparatus;dihydrolipoyllysine-residue succinyltransferase activity;salicylic acid binding;zinc ion binding;LP.02 two leaves visible stage;LP.04 four leaves visible stage;LP.06 six leaves visible stage;LP.08 eight leaves visible stage;LP.10 ten leaves visible stage;LP.12 twelve leaves visible stage;M germinated p…
AT5G55990	ddm1-Col	0.00998497	0.255634	1.05075	up-regulated	Locus:2161760	AT5G55990	protein_coding	Encodes a member of the Arabidopsis CBL (Calcineurin B-like Calcium Sensor) protein family; interacts with CIPK3/9/23/26 resulting in phosphorylation of their downstream targets; influencing the maintenance of cellular magnesium homeostasis.	ATCBL2;CBL2;SCABP1;SOS3-LIKE CALCIUM BINDING PROTEIN 1;calcineurin B-like protein 2	calcium-mediated signaling;potassium ion homeostasis;cytosolic ribosome;membrane;plant-type vacuole;plant-type vacuole membrane;plastid;vacuole;calcium ion binding;kinase binding;protein binding;L mature pollen stage;LP.02 two leaves visible stage;LP.04 four leaves visible stage;LP.06 six leaves visible stage;LP.08 eight leaves visible stage;LP.10 ten leaves visible stage;LP.12 twelve leaves visi…
AT5G56190	ddm1-Col	0.00660954	0.211666	0.310739	up-regulated	Locus:2161810	AT5G56190	protein_coding	Transducin/WD40 repeat-like superfamily protein;(source:Araport11)	N/A	nucleus;Cul4-RING E3 ubiquitin ligase complex;molecular_function;L mature pollen stage;LP.02 two leaves visible stage;LP.04 four leaves visible stage;LP.06 six leaves visible stage;LP.08 eight leaves visible stage;LP.10 ten leaves visible stage;LP.12 twelve leaves visible stage;M germinated pollen stage;flowering stage;mature plant embryo stage;petal differentiation and expansion stage;plant embr…
AT5G58410	ddm1-Col	2.00729e-06	0.265297	0.171268	up-regulated	Locus:2161238	AT5G58410	protein_coding	HEAT/U-box domain-containing protein;(source:Araport11)	N/A	rescue of stalled ribosome;ribosome-associated ubiquitin-dependent protein catabolic process;cytosol;chloroplast;RQC complex;ribosomal large subunit binding;ubiquitin protein ligase activity;LP.02 two leaves visible stage;LP.04 four leaves visible stage;LP.06 six leaves visible stage;LP.08 eight leaves visible stage;LP.10 ten leaves visible stage;LP.12 twelve leaves visible stage;flowering stage;…
AT5G59300	ddm1-Col	0.0040038	0.296739	0.0696751	up-regulated	Locus:2168544	AT5G59300	protein_coding	ubiquitin conjugating enzyme E2; may function together with UBC13 and UBC14 in the plant READ pathway; required in plant responses to multiple stress conditions.	ARABIDOPSIS THALIANA UBIQUITIN CARRIER PROTEIN 7;ATUBC7;UBC7;UBIQUITIN CARRIER PROTEIN 7	ubiquitin-dependent protein catabolic process;protein polyubiquitination;ubiquitin-dependent protein catabolic process;intracellular anatomical structure;ubiquitin conjugating enzyme activity;ubiquitin-protein transferase activity;L mature pollen stage;LP.02 two leaves visible stage;LP.04 four leaves visible stage;LP.06 six leaves visible stage;LP.08 eight leaves visible stage;LP.10 ten leaves vi…
AT5G59480	ddm1-Col	5.61271e-05	-0.201406	-1.09407	down-regulated	Locus:2148343	AT5G59480	protein_coding	Haloacid dehalogenase-like hydrolase (HAD) superfamily protein;(source:Araport11)	N/A	nucleus;molecular_function;L mature pollen stage;LP.02 two leaves visible stage;LP.04 four leaves visible stage;LP.06 six leaves visible stage;LP.08 eight leaves visible stage;LP.10 ten leaves visible stage;LP.12 twelve leaves visible stage;M germinated pollen stage;flowering stage;mature plant embryo stage;petal differentiation and expansion stage;plant embryo bilateral stage;plant embryo cotyle…
AT5G60300	ddm1-Col	1.04486e-07	0.23231	0.000621514	up-regulated	Locus:2144045	AT5G60300	protein_coding	Encodes a legume-type lectin receptor kinase that is structurally distinct from the mammalian extracellular ATP receptors and acts as an extracellular ATP receptor in Arabidopsis. Extracellular ATP acts as a damage-associated molecular pattern in plants; and its signaling through P2K1 is important for mounting an effective defense response against various pathogenic microorganisms. It also plays …	DOES NOT RESPOND TO NUCLEOTIDES 1;DORN1;L-type lectin receptor kinase I.9;LecRK-I.9;P2K1	defense response;defense response to oomycetes;extracellular ATP signaling;focal adhesion assembly;regulation of jasmonic acid mediated signaling pathway;cellular response to ATP;defense response to bacterium;defense response to oomycetes;response to wounding;plasma membrane;chloroplast;plasma membrane;ATP binding;kinase activity;protein binding;protein serine/threonine kinase activity;transmembr…
AT5G60400	ddm1-Col	0.00473419	0.401203	0.0742896	up-regulated	Locus:2175133	AT5G60400	protein_coding	hypothetical protein;(source:Araport11)	N/A	chloroplast;molecular_function;LP.02 two leaves visible stage;LP.04 four leaves visible stage;LP.06 six leaves visible stage;LP.08 eight leaves visible stage;LP.10 ten leaves visible stage;LP.12 twelve leaves visible stage;flowering stage;mature plant embryo stage;petal differentiation and expansion stage;plant embryo bilateral stage;plant embryo cotyledonary stage;plant embryo globular stage;vas…
AT5G60870	ddm1-Col	0.00308362	0.508573	-0.408631	down-regulated	Locus:2159295	AT5G60870	protein_coding	Encodes a mitochondrial protein RUG3 that is required for accumulation of mitochondrial respiratory chain complex I. RUG3 is related to human REGULATOR OF CHROMOSOME CONDENSATION 1 (RCC1) and Arabidopsis UV-B RESISTANCE 8 (UVR8).	RCC1/UVR8/GEF-like 3;RUG3	RNA splicing;mitochondrial respiratory chain complex I assembly;DNA damage response;RNA splicing;negative regulation of abscisic acid-activated signaling pathway;response to methyl methanesulfonate;vegetative to reproductive phase transition of meristem;cytoplasm;mitochondrion;Golgi apparatus;chloroplast;cytoplasm;mitochondrion;protein binding;LP.04 four leaves visible stage;flowering stage;matur…
AT5G61670	ddm1-Col	0.000492584	0.329208	-0.889671	down-regulated	Locus:2151556	AT5G61670	protein_coding	Encodes a close homolog of the Cauliflower OR (Orange) protein that is located in the chloroplast of light grown organs but in the nucleus of etiolated cotyledons. The function of OR is to induce the differentiation of proplastids or other noncolored plastids into chromoplasts for carotenoid accumulation. Both proteins contain a Cysteine-rich zinc finger domain that is highly specific to DnaJ-lik…	ARABIDOPSIS THALIANA ORANGE;ATOR;OR;ORANGE	carotene biosynthetic process;chloroplast organization;chromoplast organization;positive regulation of carotenoid biosynthetic process;protein stabilization;de-etiolation;response to light stimulus;chloroplast;cytoplasm;nucleus;plastid;protein binding;LP.02 two leaves visible stage;LP.04 four leaves visible stage;LP.06 six leaves visible stage;LP.08 eight leaves visible stage;LP.10 ten leaves vis…
AT5G61900	ddm1-Col	0.00387218	0.294497	1.39758	up-regulated	Locus:2156186	AT5G61900	protein_coding	Encodes a plasma-membrane localized; copine-like protein, which is a member of a newly identified class of calcium-dependent, phospholipid binding proteins that are present in a wide range of organisms. Mutants exhibit temperature-sensitive growth defects and increased hypersensitive response where permissive conditions are low temperature (22 degrees Celsius) and low humidity. Gene is expressed …	BON;BON1;BONZAI 1;COPINE 1;CPN1	cellular homeostasis;negative regulation of programmed cell death;plant-type hypersensitive response;positive regulation of cell size;positive regulation of cellular defense response;response to humidity;response to temperature stimulus;cellular response to calcium ion;plasma membrane;nucleus;plasma membrane;plasmodesma;plastid;calcium-dependent phospholipid binding;L mature pollen stage;LP.02 tw…
AT5G63930	ddm1-Col	0.006339	-0.256577	-0.667836	down-regulated	Locus:2160791	AT5G63930	protein_coding	Leucine-rich repeat protein kinase family protein;(source:Araport11)	N/A	plasma membrane;chloroplast;plasma membrane;ATP binding;protein binding;protein kinase activity;protein serine/threonine kinase activity;LP.04 four leaves visible stage;flowering stage;mature plant embryo stage;petal differentiation and expansion stage;plant embryo bilateral stage;plant embryo cotyledonary stage;plant embryo globular stage;vascular leaf senescent stage;carpel;collective leaf stru…
AT5G64170	ddm1-Col	0.000123262	-0.327199	-1.38872	down-regulated	Locus:2164416	AT5G64170	protein_coding	LNK1 is a member of a small family (4 proteins) in Arabidopsis that have some overlap in function. LNK1 functions in the integration of light signaling and circadian clock. It is regulated by the clock TOC1 complex.Functions as a transcriptional coactivator.	LNK1;NIGHT LIGHT-INDUCIBLE AND CLOCK-REGULATED GENE 1	DNA-templated transcription elongation;circadian regulation of gene expression;entrainment of circadian clock;circadian rhythm;regulation of DNA-templated transcription;nucleus;RNA polymerase binding;protein binding;transcription coregulator activity;LP.02 two leaves visible stage;LP.04 four leaves visible stage;flowering stage;mature plant embryo stage;petal differentiation and expansion stage;p…
AT5G64180	ddm1-Col	1.42785e-06	0.194891	1.00833	up-regulated	Locus:2173323	AT5G64180	protein_coding	Heat-stable protein which enhances pollen germination and tube growth at high temperature.	PGSL1	pollen tube tip;cytoplasm;nucleus;actin filament binding;protein binding;LP.02 two leaves visible stage;LP.04 four leaves visible stage;LP.06 six leaves visible stage;LP.08 eight leaves visible stage;LP.10 ten leaves visible stage;LP.12 twelve leaves visible stage;flowering stage;mature plant embryo stage;petal differentiation and expansion stage;plant embryo bilateral stage;plant embryo cotyledo…
AT5G65170	ddm1-Col	0.000134045	0.629268	-0.962599	down-regulated	Locus:2171785	AT5G65170	protein_coding	VQ motif-containing protein;(source:Araport11)	N/A	nucleus;molecular_function;petal differentiation and expansion stage;plant embryo bilateral stage;plant embryo cotyledonary stage;endosperm;flower;guard cell;hypocotyl;inflorescence meristem;plant embryo;seed;shoot apex,
AT5G65240	ddm1-Col	4.27921e-05	0.360193	-0.219039	down-regulated	Locus:2171855	AT5G65240	protein_coding	Leucine-rich repeat protein kinase family protein;(source:Araport11)	N/A	signal transduction;plasma membrane;plasma membrane;plastid;ATP binding;histone H2AS1 kinase activity;kinase activity;protein kinase activity;protein serine/threonine kinase activity;transmembrane receptor protein serine/threonine kinase activity;LP.04 four leaves visible stage;LP.06 six leaves visible stage;LP.08 eight leaves visible stage;LP.10 ten leaves visible stage;LP.12 twelve leaves visib…
AT5G66675	ddm1-Col	8.09452e-05	-0.547903	1.05307	up-regulated	Locus:1005716837	AT5G66675	protein_coding	transmembrane protein; putative (DUF677);(source:Araport11)	N/A	nucleus;molecular_function;guard cell,
AT5G67420	ddm1-Col	7.74639e-05	0.300097	0.118692	up-regulated	Locus:2158247	AT5G67420	protein_coding	Encodes a LOB-domain protein involved in nitrogen metabolism and affecting leaf morphogenesis.	ASL39;ASYMMETRIC LEAVES2-LIKE 39;LBD37;LOB DOMAIN-CONTAINING PROTEIN 37	simple leaf morphogenesis;regulation of gene expression;mitochondrion;DNA-binding transcription repressor activity;transcription cis-regulatory region binding;LP.02 two leaves visible stage;LP.04 four leaves visible stage;LP.06 six leaves visible stage;LP.08 eight leaves visible stage;LP.10 ten leaves visible stage;LP.12 twelve leaves visible stage;flowering stage;mature plant embryo stage;petal …

## Sheet: ddm1 DEG
Differential gene expression analysis for ddm1 mutant line
target	contrast	adj.pval	log2FC	up.down	TAIR Accession	Locus	Gene Type	Description	Other Name(Type)	Keywords
AT1G01030	ddm1-Col	0.000713174	-1.4777	down-regulated	Locus:2200950	AT1G01030	protein_coding	Member of the RAV family of DNA binding proteins. Contains B3 domain. Component of transcriptional regulatory complex directing stigma development	NGA3;NGATHA3	flower development;leaf development;regulation of DNA-templated transcription;regulation of leaf morphogenesis;stigma development;nucleus;DNA-binding transcription factor activity;protein binding;flowering stage;petal differentiation and expansion stage;carpel;collective leaf structure;flower;flower pedicel;guard cell;petal;sepal;stamen,
AT1G01060	ddm1-Col	4.87395e-08	-4.8461	down-regulated	Locus:2200970	AT1G01060	protein_coding	LHY encodes a myb-related putative transcription factor involved in circadian rhythm along with another myb transcription factor CCA1	LATE ELONGATED HYPOCOTYL;LATE ELONGATED HYPOCOTYL 1;LHY;LHY1	circadian rhythm;long-day photoperiodism, flowering;negative regulation of circadian rhythm;regulation of DNA-templated transcription;response to cold;negative regulation of DNA-binding transcription factor activity;regulation of circadian rhythm;nucleus;DNA-binding transcription factor activity;transcription cis-regulatory region binding;LP.02 two leaves visible stage;LP.04 four leaves visible s…
AT1G01140	ddm1-Col	2.06481e-06	1.14401	up-regulated	Locus:2035367	AT1G01140	protein_coding	Encodes a CBL-interacting protein kinase with similarity to SOS2	CBL-INTERACTING PROTEIN KINASE 9;CIPK9;PKS6;PROTEIN KINASE 6;SNF1-RELATED PROTEIN KINASE 3.12;SnRK3.12	cellular response to potassium ion starvation;potassium ion homeostasis;regulation of potassium ion transport;response to cold;response to mannitol;response to salt stress;response to wounding;signal transduction;cytoplasm;protein binding;protein serine/threonine kinase activity;L mature pollen stage;LP.02 two leaves visible stage;LP.04 four leaves visible stage;LP.06 six leaves visible stage;LP.…
AT1G01180	ddm1-Col	0.000152996	1.20875	up-regulated	Locus:2035262	AT1G01180	protein_coding	S-adenosyl-L-methionine-dependent methyltransferases superfamily protein;(source:Araport11)	N/A	cellular_component;guard cell;hypocotyl;plant sperm cell,
AT1G01340	ddm1-Col	1.72601e-05	2.17188	up-regulated	Locus:2035347	AT1G01340	protein_coding	member of Cyclic nucleotide gated channel family; regulated by Bacillus amyloliquefaciens under high calcium stress.	ACBK1;ATCNGC10;CNGC10;CYCLIC NUCLEOTIDE GATED CHANNEL 10	response to bacterium;response to calcium ion;mitochondrion;monoatomic ion channel activity;L mature pollen stage;LP.02 two leaves visible stage;LP.04 four leaves visible stage;LP.06 six leaves visible stage;LP.08 eight leaves visible stage;LP.10 ten leaves visible stage;LP.12 twelve leaves visible stage;M germinated pollen stage;flowering stage;vascular leaf senescent stage;cauline leaf;collecti…
AT1G01500	ddm1-Col	6.45306e-05	1.08458	up-regulated	Locus:2025401	AT1G01500	protein_coding	Erythronate-4-phosphate dehydrogenase family protein;(source:Araport11)	N/A	cellular_component;phosphoglycerate dehydrogenase activity;L mature pollen stage;LP.02 two leaves visible stage;LP.04 four leaves visible stage;LP.06 six leaves visible stage;LP.08 eight leaves visible stage;LP.10 ten leaves visible stage;LP.12 twelve leaves visible stage;M germinated pollen stage;flowering stage;mature plant embryo stage;petal differentiation and expansion stage;plant embryo bil…
AT1G01520	ddm1-Col	4.11983e-06	-5.07703	down-regulated	Locus:2025411	AT1G01520	protein_coding	RVE3 is one of eleven homologous MYB-like transcription factors in Arabidopsis and a member of the RVE8 clade. Plays a minor role in clock regulation.	ALTERED SEED GERMINATION 4;ASG4;REV3;REVEILLE 3	nucleus;DNA-binding transcription factor activity;petal differentiation and expansion stage;stamen;stem,
AT1G01560	ddm1-Col	0.000344179	3.49268	up-regulated	Locus:2025341	AT1G01560	protein_coding	Member of MAP Kinase family. Flg22-induced activation is blocked by AvrRpt2.	ATMPK11;MAP kinase 11;MPK11	response to abscisic acid;signal transduction;intracellular signal transduction;cytoplasm;nucleus;cytosol;nucleus;plasma membrane;MAP kinase activity;protein binding;protein serine/threonine kinase activity;LP.02 two leaves visible stage;LP.04 four leaves visible stage;LP.06 six leaves visible stage;LP.08 eight leaves visible stage;LP.10 ten leaves visible stage;LP.12 twelve leaves visible stage;…
AT1G01680	ddm1-Col	0.000508362	2.02	up-regulated	Locus:2198190	AT1G01680	protein_coding	Plant U-box type E3 ubiquitin ligase (PUB).	ATPUB54;PLANT U-BOX 54;PUB54	cytoplasm;ubiquitin-protein transferase activity;guard cell,
AT1G01690	ddm1-Col	0.000135227	-1.53289	down-regulated	Locus:2198200	AT1G01690	protein_coding	Encodes a novel plant-specific protein that is involved in meiotic double strand break formation.	ARABIDOPSIS THALIANA PUTATIVE RECOMBINATION INITIATION DEFECTS 3;ATPRD3;MER2;PRD3;PUTATIVE RECOMBINATION INITIATION DEFECTS 3	chiasma assembly;embryo sac development;meiotic DNA double-strand break formation;pollen development;chromosome organization involved in meiotic cell cycle;plant-type sporogenesis;nucleus;molecular_function;guard cell,
AT1G01750	ddm1-Col	0.00267659	1.01012	up-regulated	Locus:2198175	AT1G01750	protein_coding	Actin-depolymerizing factor (ADF); expressed specifically in root hairs; high thermostability.	ACTIN DEPOLYMERIZING FACTOR 11;ADF11	actin filament depolymerization;actin filament depolymerization;actin cytoskeleton;cytoplasm;cytoplasm;actin filament binding;flowering stage;petal differentiation and expansion stage;carpel;flower;guard cell;petal;pollen;root;root hair cell;sepal;trichoblast,
AT1G01820	ddm1-Col	2.82714e-06	1.2376	up-regulated	Locus:2198150	AT1G01820	protein_coding	member of the peroxin11 (PEX11) gene family; integral to peroxisome membrane, controls peroxisome proliferation.	PEROXIN 11C;PEX11C	peroxisome fission;peroxisome organization;peroxisome fission;peroxisomal membrane;extracellular region;peroxisomal membrane;peroxisome;plasmodesma;identical protein binding;protein binding;LP.02 two leaves visible stage;LP.04 four leaves visible stage;LP.06 six leaves visible stage;LP.08 eight leaves visible stage;LP.10 ten leaves visible stage;LP.12 twelve leaves visible stage;flowering stage;m…
AT1G02160	ddm1-Col	0.000150189	1.13125	up-regulated	Locus:2204883	AT1G02160	protein_coding	Cox19 family protein (CHCH motif);(source:Araport11)	N/A	biological_process;mitochondrion;molecular_function;LP.02 two leaves visible stage;LP.04 four leaves visible stage;LP.06 six leaves visible stage;LP.08 eight leaves visible stage;LP.10 ten leaves visible stage;LP.12 twelve leaves visible stage;M germinated pollen stage;flowering stage;mature plant embryo stage;petal differentiation and expansion stage;plant embryo bilateral stage;plant embryo cot…
AT1G02230	ddm1-Col	0.000491175	2.57276	up-regulated	Locus:2204783	AT1G02230	protein_coding	NAC domain containing protein 4;(source:Araport11)	ANAC004;NAC domain containing protein 4;NAC004	regulation of DNA-templated transcription;regulation of DNA-templated transcription;nucleus;DNA-binding transcription factor activity;guard cell,
AT1G02300	ddm1-Col	2.15864e-05	1.16634	up-regulated	Locus:2204873	AT1G02300	protein_coding	Encodes a capase involved in stress induced cell death.	ATCATHB1	proteolysis;proteolysis;proteolysis involved in protein catabolic process;extracellular space;lysosome;extracellular region;cysteine-type endopeptidase activity;cysteine-type peptidase activity;LP.02 two leaves visible stage;LP.04 four leaves visible stage;LP.06 six leaves visible stage;LP.08 eight leaves visible stage;LP.10 ten leaves visible stage;LP.12 twelve leaves visible stage;flowering sta…
AT1G02340	ddm1-Col	0.00145227	1.05288	up-regulated	Locus:2204898	AT1G02340	protein_coding	Encodes a light-inducible; nuclear bHLH protein involved in phytochrome signaling. Mutants exhibit a long-hypocotyl phenotype only under far-red light but not under red light and are defective in other phytochrome A-related responses. Mutants also show blue light response defects. HFR1 interacts with COP1, co-localizes to the nuclear specks and is ubiquinated by COP1.	FBI1;HFR1;LONG HYPOCOTYL IN FAR-RED;REDUCED PHYTOCHROME SIGNALING 1;REDUCED SENSITIVITY TO FAR-RED LIGHT 1;REP1;RSF1	abscisic acid-activated signaling pathway;blue light signaling pathway;red, far-red light phototransduction;response to light intensity;signal transduction;protein polyubiquitination;response to abscisic acid;response to far red light;response to heat;response to salt;nucleus;cytosol;nucleus;DNA-binding transcription factor activity;protein binding;protein dimerization activity;transcription cis-…
AT1G02470	ddm1-Col	0.000976524	1.32776	up-regulated	Locus:2196165	AT1G02470	protein_coding	Polyketide cyclase/dehydrase and lipid transport superfamily protein;(source:Araport11)	N/A	chloroplast;molecular_function;flowering stage;petal differentiation and expansion stage;plant embryo globular stage;carpel;collective leaf structure;endosperm;flower;flower pedicel;guard cell;petal;plant embryo;pollen;sepal;stamen;stem,
AT1G02610	ddm1-Col	6.35382e-05	1.75533	up-regulated	Locus:2196085	AT1G02610	protein_coding	RING/FYVE/PHD zinc finger superfamily protein;(source:Araport11)	N/A	membrane;cytoplasm;nucleus;ubiquitin-protein transferase activity;zinc ion binding;guard cell,
AT1G02660	ddm1-Col	1.12741e-06	3.01932	up-regulated	Locus:2196045	AT1G02660	protein_coding	PLIP2 is a glycerolipid A1 lipase with substrate preference for monogalactosyldiacylglycerol. Expression is induced by ABA.	PLASTID LIPASE2;PLIP2	defense response to insect;positive regulation of defense response;response to abiotic stimulus;lipid metabolic process;chloroplast;extracellular region;galactolipase activity;phospholipase A1 activity;L mature pollen stage;LP.02 two leaves visible stage;LP.04 four leaves visible stage;LP.06 six leaves visible stage;LP.08 eight leaves visible stage;LP.10 ten leaves visible stage;LP.12 twelve leav…
AT1G02690	ddm1-Col	7.8524e-05	-1.03859	down-regulated	Locus:2196140	AT1G02690	protein_coding	Putative importin alpha isoform. When overexpressed can rescue the impa-4 decreased transformation susceptibility phenotype.	IMPA-6;IMPORTIN ALPHA ISOFORM 6	NLS-bearing protein import into nucleus;nucleus;cytoplasm;cytoplasmic stress granule;NLS-dependent protein nuclear import complex;nuclear import signal receptor activity;nuclear localization sequence binding;protein binding;LP.02 two leaves visible stage;LP.04 four leaves visible stage;LP.10 ten leaves visible stage;LP.12 twelve leaves visible stage;flowering stage;mature plant embryo stage;petal…
AT1G02730	ddm1-Col	8.21151e-06	-1.23001	down-regulated	Locus:2024745	AT1G02730	protein_coding	Encodes a gene similar to cellulose synthase. Knock-out mutant has reduced growth; reduced xylan level and reduced xylan synthase activity in stems.It's expression is cell cycle dependent and it appears to function in cell plate formation.	ATCSLD5;CELLULOSE SYNTHASE LIKE D5;CELLULOSE SYNTHASE-LIKE D5;CSLD5;SALT OVERLY SENSITIVE 6;SOS6;cellulose synthase-like D5	cell plate assembly;cell wall biogenesis;response to osmotic stress;response to salt stress;response to water deprivation;shoot system development;plant-type primary cell wall biogenesis;response to insect;plasma membrane;Golgi apparatus;cellulose synthase (UDP-forming) activity;glucosyltransferase activity;mannan synthase activity;LP.02 two leaves visible stage;LP.04 four leaves visible stage;LP…
AT1G02800	ddm1-Col	0.00166272	-1.10103	down-regulated	Locus:2024670	AT1G02800	protein_coding	Encodes a protein with similarity to endo-1;4-b-glucanases and is a member of Glycoside Hydrolase Family 9. CEL2 is induced by nemotodes and is expressed in syncitia induced by Heterodera schachtii.May be involved in the development and function of syncitia.	ATCEL2;CEL2;cellulase 2	pattern specification process;response to nematode;extracellular region;cellulase activity;flowering stage;mature plant embryo stage;petal differentiation and expansion stage;plant embryo bilateral stage;plant embryo cotyledonary stage;plant embryo globular stage;collective leaf structure;flower;flower pedicel;ovule primordium;petal;plant embryo;seed;sepal;septum;shoot apex;vascular leaf,
AT1G02820	ddm1-Col	9.87775e-05	-2.97912	down-regulated	Locus:2024735	AT1G02820	protein_coding	Late embryogenesis abundant 3 (LEA3) family protein;(source:Araport11)	ATLEA3;LATE EMBRYOGENESIS ABUNDANT 3;LATE EMBRYOGENESIS ABUNDANT 38;LEA2;LEA3	response to salt stress;response to stress;response to water deprivation;mitochondrion;chloroplast;cytosol;nucleus;molecular_function;LP.02 two leaves visible stage;LP.04 four leaves visible stage;LP.06 six leaves visible stage;LP.08 eight leaves visible stage;LP.10 ten leaves visible stage;flowering stage;petal differentiation and expansion stage;vascular leaf senescent stage;carpel;cauline leaf…
AT1G02920	ddm1-Col	2.13367e-08	3.05275	up-regulated	Locus:2024700	AT1G02920	protein_coding	Encodes glutathione transferase belonging to the phi class of GSTs. Naming convention according to Wagner et al. (2002).	ARABIDOPSIS GLUTATHIONE S-TRANSFERASE 11;ATGST11;ATGSTF7;ATGSTF8;GLUTATHIONE S-TRANSFERASE 11;GST11;GSTF7;glutathione S-transferase 7	defense response to bacterium;response to cadmium ion;toxin catabolic process;glutathione metabolic process;cytoplasm;chloroplast;cytoplasm;cytoplasmic stress granule;cytosol;extracellular region;nucleus;plant-type vacuole;cobalt ion binding;copper ion binding;glutathione binding;glutathione transferase activity;seedling development stage;cultured plant cell;guard cell;root;rosette leaf;vascular …
AT1G02930	ddm1-Col	1.79396e-08	3.15195	up-regulated	Locus:2024690	AT1G02930	protein_coding	Encodes glutathione transferase belonging to the phi class of GSTs. Naming convention according to Wagner et al. (2002).	ARABIDOPSIS GLUTATHIONE S-TRANSFERASE 1;ARABIDOPSIS THALIANA GLUATIONE S-TRANSFERASE F3;ATGST1;ATGSTF3;ATGSTF6;EARLY RESPONSIVE TO DEHYDRATION 11;ERD11;GLUTATHIONE S-TRANSFERASE;GLUTATHIONE S-TRANSFERASE 1;GLUTATHIONE S-TRANSFERASE 6;GST1;GSTF6	response to cadmium ion;response to oxidative stress;response to water deprivation;toxin catabolic process;glutathione metabolic process;cytoplasm;chloroplast;cytoplasm;cytoplasmic stress granule;cytosol;extracellular region;mitochondrion;plant-type cell wall;plant-type vacuole;plasmodesma;camalexin binding;cobalt ion binding;copper ion binding;glutathione binding;glutathione transferase activity…
AT1G03055	ddm1-Col	5.77069e-05	-2.74626	down-regulated	Locus:505006097	AT1G03055	protein_coding	Encodes the ortholog of rice D27. It is plastid-localized and is required for the inhibition of secondary bud outgrowth and operates on a nonmobile precursor upstream of MAX1 in the SL biosynthesis pathway.	A. THALIANA HOMOLOG OF RICE D27;ATD27;D27;DWARF27	secondary shoot formation;strigolactone biosynthetic process;nucleus;plastid;beta-carotene isomerase activity;iron ion binding;LP.04 four leaves visible stage;LP.06 six leaves visible stage;LP.08 eight leaves visible stage;LP.10 ten leaves visible stage;flowering stage;petal differentiation and expansion stage;collective leaf structure;cotyledon;embryo sac central cell;guard cell;hypocotyl;leaf l…
AT1G03180	ddm1-Col	0.000553387	-1.6214	down-regulated	Locus:2014550	AT1G03180	protein_coding	Functions in chromosome axis remodeling and synapsis along with co factors PCH2 and ASY1.Required for chiasma formation.	COMET	chiasma assembly;regulation of exit from mitosis;cytoplasm;mitochondrion;nucleus;protein binding;L mature pollen stage;M germinated pollen stage;flowering stage;mature plant embryo stage;petal differentiation and expansion stage;plant embryo bilateral stage;plant embryo cotyledonary stage;plant embryo globular stage;carpel;collective leaf structure;flower;flower pedicel;guard cell;hypocotyl;petal…
AT1G03220	ddm1-Col	1.60799e-06	1.23912	up-regulated	Locus:2014475	AT1G03220	protein_coding	Eukaryotic aspartyl protease family protein;(source:Araport11)	SAP2;SECRETED ASPARTIC PROTEASE 2	cellular response to hypoxia;Golgi apparatus;extracellular region;plant-type cell wall;plasma membrane;plasmodesma;secretory vesicle;cytosol;aspartic-type endopeptidase activity;guard cell;phloem;plant callus;pollen tube cell;root;rosette leaf;stem;vascular leaf,
AT1G03370	ddm1-Col	9.12242e-06	1.1501	up-regulated	Locus:2014510	AT1G03370	protein_coding	C2 calcium/lipid-binding and GRAM domain containing protein;(source:Araport11)	N/A	nucleus;plasma membrane;molecular_function;L mature pollen stage;LP.02 two leaves visible stage;LP.04 four leaves visible stage;LP.06 six leaves visible stage;LP.08 eight leaves visible stage;LP.10 ten leaves visible stage;LP.12 twelve leaves visible stage;M germinated pollen stage;flowering stage;mature plant embryo stage;petal differentiation and expansion stage;plant embryo bilateral stage;pla…
AT1G03440	ddm1-Col	2.67605e-05	-1.12638	down-regulated	Locus:2020733	AT1G03440	protein_coding	Extracellular Leucine-rich repeat (LRR)-containing protein.	EXLRR1	defense response;signal transduction;mitochondrion;molecular_function;LP.02 two leaves visible stage;LP.04 four leaves visible stage;LP.06 six leaves visible stage;LP.08 eight leaves visible stage;LP.10 ten leaves visible stage;LP.12 twelve leaves visible stage;flowering stage;mature plant embryo stage;petal differentiation and expansion stage;plant embryo bilateral stage;plant embryo cotyledonar…
AT1G03495	ddm1-Col	0.000955959	1.12184	up-regulated	Locus:2825047	AT1G03495	protein_coding	HXXXD-type acyl-transferase family protein;(source:Araport11)	N/A	biological_process;cytoplasm;molecular_function;guard cell,
AT1G03610	ddm1-Col	1.13275e-05	1.03208	up-regulated	Locus:2020768	AT1G03610	protein_coding	plant/protein (DUF789);(source:Araport11)	N/A	cellular response to hypoxia;nucleus;molecular_function;L mature pollen stage;LP.02 two leaves visible stage;LP.04 four leaves visible stage;LP.06 six leaves visible stage;LP.08 eight leaves visible stage;LP.10 ten leaves visible stage;LP.12 twelve leaves visible stage;M germinated pollen stage;flowering stage;mature plant embryo stage;petal differentiation and expansion stage;plant embryo bilate…
AT1G03650	ddm1-Col	0.00143282	1.49415	up-regulated	Locus:2020718	AT1G03650	protein_coding	Acyl-CoA N-acyltransferases (NAT) superfamily protein;(source:Araport11)	N/A	biological_process;cytoplasm;acyltransferase activity, transferring groups other than amino-acyl groups;guard cell,
AT1G03730	ddm1-Col	9.70853e-05	1.75944	up-regulated	Locus:2020728	AT1G03730	protein_coding	pyrroline-5-carboxylate reductase;(source:Araport11)	N/A	chloroplast;molecular_function;LP.02 two leaves visible stage;LP.04 four leaves visible stage;LP.06 six leaves visible stage;LP.08 eight leaves visible stage;LP.10 ten leaves visible stage;LP.12 twelve leaves visible stage;flowering stage;mature plant embryo stage;petal differentiation and expansion stage;plant embryo bilateral stage;plant embryo cotyledonary stage;plant embryo globular stage;vas…
AT1G03740	ddm1-Col	5.92538e-06	1.81818	up-regulated	Locus:2020708	AT1G03740	protein_coding	Protein kinase superfamily protein;(source:Araport11)	N/A	phosphorylation;positive regulation of transcription elongation by RNA polymerase II;nucleus;extracellular region;nucleus;cyclin-dependent protein kinase holoenzyme complex;RNA polymerase II CTD heptapeptide repeat kinase activity;LP.02 two leaves visible stage;LP.04 four leaves visible stage;LP.06 six leaves visible stage;LP.08 eight leaves visible stage;LP.10 ten leaves visible stage;LP.12 twel…
AT1G03780	ddm1-Col	0.000468438	-1.12731	down-regulated	Locus:2024132	AT1G03780	protein_coding	Homolog of vertebrate TPX2. Protein has three domains involved in nuclear targeting; one in nuclear export and two in microtubule binding. Involved in mitotic spindle assembly during late prophase and early prometaphase.	ATTPX2;TARGETING PROTEIN FOR XKLP2;TPX2	spindle assembly;activation of protein kinase activity;mitotic cell cycle;mitotic spindle assembly;regulation of mitotic spindle organization;nuclear microtubule;chloroplast envelope;microtubule;nucleoplasm;nucleus;phragmoplast;spindle;microtubule binding;protein binding;protein serine/threonine kinase activator activity;flowering stage;mature plant embryo stage;petal differentiation and expansio…
AT1G03850	ddm1-Col	5.71917e-06	2.59742	up-regulated	Locus:2024162	AT1G03850	protein_coding	Encodes glutaredoxin ATGRXS13; required to facilitate Botrytis cinerea infection of Arabidopsis thaliana plants. Sylvain La Camera et al (2011, PMID:21756272) reported a third splice variant in addition to the two annotated in TAIR10. It is a member of the CC-type glutaredoxin (ROXY) family that has been shown to interact with the transcription factor TGA2 and suppress ORA59 promoter activity.	ATGRXS13;GRXS13;ROXY18;glutaredoxin 13	defense response to fungus;negative regulation of transcription by RNA polymerase II;response to cytokinin;response to photooxidative stress;cytoplasm;protein binding;LP.02 two leaves visible stage;LP.04 four leaves visible stage;LP.06 six leaves visible stage;LP.08 eight leaves visible stage;LP.10 ten leaves visible stage;LP.12 twelve leaves visible stage;flowering stage;petal differentiation an…
AT1G03870	ddm1-Col	6.04256e-06	1.80649	up-regulated	Locus:2024122	AT1G03870	protein_coding	fasciclin-like arabinogalactan-protein 9 (Fla9). Possibly involved in embryogenesis and seed development.	FASCICLIN-LIKE ARABINOOGALACTAN 9;FLA9	plant-type secondary cell wall biogenesis;plasma membrane;extracellular region;membrane;plasma membrane;secretory vesicle;molecular_function;LP.02 two leaves visible stage;LP.04 four leaves visible stage;LP.06 six leaves visible stage;LP.08 eight leaves visible stage;LP.10 ten leaves visible stage;LP.12 twelve leaves visible stage;flowering stage;mature plant embryo stage;petal differentiation an…
AT1G03940	ddm1-Col	0.000664361	1.10064	up-regulated	Locus:2024127	AT1G03940	protein_coding	HXXXD-type acyl-transferase family protein;(source:Araport11)	N/A	cytoplasm;molecular_function;guard cell,
AT1G03990	ddm1-Col	0.000577286	-1.75354	down-regulated	Locus:2024157	AT1G03990	protein_coding	Long-chain fatty alcohol dehydrogenase family protein;(source:Araport11)	N/A	cellular_component;flavin adenine dinucleotide binding;long-chain-alcohol oxidase activity;guard cell,
AT1G04000	ddm1-Col	0.000559296	-1.21658	down-regulated	Locus:2024137	AT1G04000	protein_coding	hypothetical protein;(source:Araport11)	N/A	nucleus;molecular_function;LP.02 two leaves visible stage;LP.04 four leaves visible stage;LP.06 six leaves visible stage;LP.08 eight leaves visible stage;LP.10 ten leaves visible stage;LP.12 twelve leaves visible stage;M germinated pollen stage;flowering stage;mature plant embryo stage;petal differentiation and expansion stage;plant embryo bilateral stage;plant embryo cotyledonary stage;plant emb…
AT1G04020	ddm1-Col	0.000330713	-1.16871	down-regulated	Locus:2024244	AT1G04020	protein_coding	Encodes a protein containing two tandem BRCA1 C-Terminal (BRCT) domains; which function in phosphorylation-dependent protein-protein interactions. Loss of function mutations cause defects in meristem organization due to failure to repress WUS. BARD1 binds to WUS promoter and over expression of BARD reduces the extent of WUS expression.	ATBARD1;BARD1;BREAST CANCER ASSOCIATED RING 1;REPRESSOR OF WUSCHEL1;ROW1	DNA repair;leaf development;regulation of meristem structural organization;DNA repair;nucleus;DNA binding;LP.02 two leaves visible stage;LP.04 four leaves visible stage;LP.08 eight leaves visible stage;LP.10 ten leaves visible stage;LP.12 twelve leaves visible stage;flowering stage;mature plant embryo stage;petal differentiation and expansion stage;plant embryo bilateral stage;plant embryo cotyle…
AT1G04040	ddm1-Col	3.45822e-06	1.11929	up-regulated	Locus:2024102	AT1G04040	protein_coding	HAD superfamily; subfamily IIIB acid phosphatase;(source:Araport11)	N/A	extracellular region;plant-type cell wall;plant-type vacuole;plasmodesma;vacuole;acid phosphatase activity;LP.02 two leaves visible stage;LP.04 four leaves visible stage;LP.06 six leaves visible stage;LP.08 eight leaves visible stage;LP.10 ten leaves visible stage;LP.12 twelve leaves visible stage;flowering stage;petal differentiation and expansion stage;vascular leaf senescent stage;cauline leaf…
AT1G04180	ddm1-Col	3.39232e-05	4.08347	up-regulated	Locus:2020250	AT1G04180	protein_coding	Flavin monooxygenase; predominantly expressed in roots. YUCCA 3 5 7 8 9 quintuple mutant has a shorter primary root and about half the amount of free IAA in roots compared to WT.	YUC9;YUCCA 9;YUCCA9	response to ethylene;response to herbicide;somatic embryogenesis;auxin biosynthetic process;response to herbicide;cellular_component;flavin adenine dinucleotide binding;monooxygenase activity;flower;root,
AT1G04350	ddm1-Col	2.34991e-05	-1.36924	down-regulated	Locus:2018349	AT1G04350	protein_coding	encodes a protein whose sequence is similar to 2-oxoglutarate-dependent dioxygenase	N/A	biological_process;cytoplasm;extracellular region;2-oxoglutarate-dependent dioxygenase activity;LP.02 two leaves visible stage;LP.04 four leaves visible stage;LP.06 six leaves visible stage;LP.08 eight leaves visible stage;LP.10 ten leaves visible stage;LP.12 twelve leaves visible stage;flowering stage;mature plant embryo stage;petal differentiation and expansion stage;plant embryo bilateral stag…
AT1G04520	ddm1-Col	2.13534e-05	-1.43317	down-regulated	Locus:2018314	AT1G04520	protein_coding	Encodes a plasmodesmal protein that may be involved in the intercellular movement of molecules through the plasmodesmata.	PDLP2;PLASMODESMATA-LOCATED PROTEIN 2	plasmodesmata-mediated intercellular transport;transport of virus in multicellular host;plasmodesmata-mediated intercellular transport;transport of virus in multicellular host;plasmodesma;extracellular region;plasmodesma;molecular_function;LP.02 two leaves visible stage;LP.04 four leaves visible stage;LP.08 eight leaves visible stage;LP.10 ten leaves visible stage;LP.12 twelve leaves visible stag…
AT1G04620	ddm1-Col	7.42852e-06	1.39108	up-regulated	Locus:2197848	AT1G04620	protein_coding	Encodes a 7-hydroxymethyl chlorophyll a reductase; an enzyme of the chlorophyll cycle that converts 7-hydroxymethyl chlorophyll a to chlorophyll a.	7-hydroxymethyl chlorophyll a (HMChl) reductase;HCAR	chlorophyll cycle;chlorophyll metabolic process;chlorophyll cycle;chloroplast;chloroplast;extracellular region;7-hydroxymethyl chlorophyll a reductase activity;LP.02 two leaves visible stage;LP.04 four leaves visible stage;LP.06 six leaves visible stage;LP.08 eight leaves visible stage;LP.10 ten leaves visible stage;LP.12 twelve leaves visible stage;flowering stage;mature plant embryo stage;petal…
AT1G04650	ddm1-Col	0.00419995	-1.32735	down-regulated	Locus:2197858	AT1G04650	protein_coding	FLIP is a member of a conserved gene family with wide distribution across taxa. In Arabidopsis; it forms a complex with FIGL1 regulates meiotic crossover formation via RAD51 and DMC1.	FIDGETIN-LIKE-1 INTERACTING PROTEIN;FLIP	negative regulation of reciprocal meiotic recombination;cellular_component;protein binding;flowering stage;mature plant embryo stage;petal differentiation and expansion stage;plant embryo bilateral stage;plant embryo cotyledonary stage;collective leaf structure;flower;flower pedicel;hypocotyl;leaf apex;petal;plant embryo;root;seed;sepal;shoot apex,
AT1G04990	ddm1-Col	2.48941e-05	1.20512	up-regulated	Locus:2010562	AT1G04990	protein_coding	Non-TZF gene which enhances salt tolerance by increasing the expression of ABA-dependent and -independent stress-responsive genes.	ATC3H3	response to osmotic stress;cytoplasm;nucleus;mRNA binding;L mature pollen stage;LP.02 two leaves visible stage;LP.04 four leaves visible stage;LP.06 six leaves visible stage;LP.08 eight leaves visible stage;LP.10 ten leaves visible stage;LP.12 twelve leaves visible stage;M germinated pollen stage;flowering stage;mature plant embryo stage;petal differentiation and expansion stage;plant embryo bila…
AT1G05000	ddm1-Col	1.56659e-05	1.51091	up-regulated	Locus:2205513	AT1G05000	protein_coding	Encodes an atypical dual-speci&#64257;city phosphatase.	AtPFA-DSP1;PFA-DSP1;plant and fungi atypical dual-specificity phosphatase 1	dephosphorylation;cytoplasm;cytoplasm;inositol-5-diphosphate-1,2,3,4,6-pentakisphosphate diphosphatase activity;phosphatase activity;LP.04 four leaves visible stage;LP.06 six leaves visible stage;LP.08 eight leaves visible stage;LP.10 ten leaves visible stage;LP.12 twelve leaves visible stage;flowering stage;petal differentiation and expansion stage;vascular leaf senescent stage;carpel;collective…
AT1G05010	ddm1-Col	2.4397e-06	1.11401	up-regulated	Locus:2205568	AT1G05010	protein_coding	Encodes 1-aminocyclopropane-1-carboxylate oxidase	ACO4;EAT1;EFE;ETHYLENE-FORMING ENZYME;ethylene forming enzyme	ethylene biosynthetic process;response to fungus;cellular response to fatty acid;cytoplasm;cytoplasmic stress granule;cytosol;extracellular region;1-aminocyclopropane-1-carboxylate oxidase activity;2-oxoglutarate-dependent dioxygenase activity;LP.02 two leaves visible stage;LP.04 four leaves visible stage;LP.06 six leaves visible stage;LP.08 eight leaves visible stage;LP.10 ten leaves visible sta…
AT1G05020	ddm1-Col	0.00146914	1.41941	up-regulated	Locus:2205558	AT1G05020	protein_coding	ENTH/ANTH/VHS superfamily protein;(source:Araport11)	ANTH PROTEIN 180;AP180;PICALM6	clathrin-dependent endocytosis;vesicle budding from membrane;clathrin-coated pit;clathrin-coated vesicle;nucleus;1-phosphatidylinositol binding;SNARE binding;clathrin heavy chain binding;phosphatidylinositol-4,5-bisphosphate binding;protein binding;L mature pollen stage;LP.08 eight leaves visible stage;M germinated pollen stage;flowering stage;petal differentiation and expansion stage;collective …
AT1G05135	ddm1-Col	9.65956e-06	5.22432	up-regulated	Locus:1005716660	AT1G05135	pseudogene	Possibly not a pseudogene based on evidence for transcription (RNA-seq) and translation (Ribo-seq) described in PMID:27791167.	N/A	cotyledon emergence stage;guard cell;shoot system,
AT1G05250	ddm1-Col	2.27587e-07	2.21029	up-regulated	Locus:2207215	AT1G05250	protein_coding	Encodes a cationic cell-wall-bound peroxidase homolog that is involved in the lignification of cell walls. Regulated by COG1; involved in seed longevity.	ATPRX1;PEROXIDASE 2;PRX2	cellular oxidant detoxification;lignin metabolic process;plant-type cell wall organization;response to stress;plant-type cell wall;extracellular region;peroxidase activity,
AT1G05260	ddm1-Col	1.31427e-05	1.07871	up-regulated	Locus:2207210	AT1G05260	protein_coding	Encodes a cold-inducible cationic peroxidase that is involved in the stress response. In response to low temperature; RCI3 transcripts accumulate in the aerial part and in roots of etiolated seedlings but only in roots of light-grown seedlings.	PER3;PEROXIDASE 3;RARE COLD INDUCIBLE GENE 3;RCI3;RCI3A	hyperosmotic salinity response;response to cold;response to desiccation;response to stress;plant-type cell wall;endoplasmic reticulum;extracellular region;peroxidase activity;flowering stage;petal differentiation and expansion stage;plant embryo cotyledonary stage;collective leaf structure;cotyledon;flower;hypocotyl;inflorescence meristem;petal;plant sperm cell;root;root endodermis;seed;sepal;sta…
AT1G05300	ddm1-Col	3.35268e-06	2.28927	up-regulated	Locus:2207140	AT1G05300	protein_coding	Member of Fe(II) transporter isolog family; Zn transporter which acts redundantly with ZIP3 to provide the main Zn uptake route.	ZINC TRANSPORTER 5 PRECURSOR;ZIP5	monoatomic cation transmembrane transport;stress response to zinc ion;zinc ion transmembrane transport;plasma membrane;chloroplast;extracellular region;metal ion transmembrane transporter activity;zinc ion transmembrane transporter activity;LP.04 four leaves visible stage;LP.06 six leaves visible stage;flowering stage;petal differentiation and expansion stage;plant embryo globular stage;cotyledon…
AT1G05340	ddm1-Col	0.00233879	1.09303	up-regulated	Locus:2207195	AT1G05340	protein_coding	Cysteine-rich protein of unknown function. Mutants are defective in thermotolerance and uv tolerance.	ATHCYSTM1;CYSTEINE-RICH TRANSMEMBRANE MODULE 1	plasma membrane;cytoplasm;nucleus;plasma membrane;protein binding;LP.04 four leaves visible stage;LP.06 six leaves visible stage;LP.08 eight leaves visible stage;LP.10 ten leaves visible stage;LP.12 twelve leaves visible stage;flowering stage;petal differentiation and expansion stage;carpel;collective leaf structure;cotyledon;flower;guard cell;hypocotyl;inflorescence meristem;leaf apex;petal;poll…
AT1G05385	ddm1-Col	7.30056e-05	-1.4125	down-regulated	Locus:505006101	AT1G05385	protein_coding	Encodes a Psb27 homolog involved in photosystem II biogenesis.	LOW PSII ACCUMULATION 19;LPA19;Psb27-H1	photosystem II assembly;photosystem II assembly;photosystem II repair;chloroplast thylakoid lumen;chloroplast;chloroplast thylakoid lumen;cytosol;molecular_function;L mature pollen stage;LP.02 two leaves visible stage;LP.04 four leaves visible stage;LP.06 six leaves visible stage;LP.08 eight leaves visible stage;LP.10 ten leaves visible stage;LP.12 twelve leaves visible stage;M germinated pollen …
AT1G05440	ddm1-Col	0.00352963	-1.09668	down-regulated	Locus:2201086	AT1G05440	protein_coding	C-8 sterol isomerase;(source:Araport11)	N/A	endoplasmic reticulum;nucleus;molecular_function;flowering stage;mature plant embryo stage;petal differentiation and expansion stage;plant embryo bilateral stage;plant embryo cotyledonary stage;plant embryo globular stage;vascular leaf senescent stage;collective leaf structure;flower;flower pedicel;hypocotyl;leaf lamina base;petal;petiole;plant embryo;root;seed;sepal;shoot apex;shoot system;vascu…
AT1G05470	ddm1-Col	2.78463e-05	-1.47834	down-regulated	Locus:2201016	AT1G05470	protein_coding	Encodes an inositol polyphosphate 5' phosphatase (5PTase) that is required for the proper recruitment of cells into developing vascular tissue in leaves and cotyledons. It is most similar to Type I 5PTases that are known to cleave a phosphate from IP3 or IP4. cvp2 mutants have elevated levels of IP3 and are hypersensitive to ABA in seed germination assays.	COTYLEDON VASCULAR PATTERN 2;CVP2	cotyledon vascular tissue pattern formation;inositol trisphosphate metabolic process;leaf vascular tissue pattern formation;procambium histogenesis;response to abscisic acid;xylem and phloem pattern formation;phosphatidylinositol dephosphorylation;auxin metabolic process;cytoplasm;inositol trisphosphate phosphatase activity;phosphatidylinositol-3,4,5-trisphosphate 5-phosphatase activity;phosphati…
AT1G05562	ddm1-Col	0.000124786	-1.08764	down-regulated	Locus:6530298130	AT1G05562	antisense_long_noncoding_rna	Natural antisense transcript overlaps with AT1G05560;(source:Araport11)	N/A	biological_process;cellular_component;molecular_function;guard cell,
AT1G05575	ddm1-Col	4.94085e-05	3.46986	up-regulated	Locus:505006102	AT1G05575	protein_coding	transmembrane protein;(source:Araport11)	HUP17;HYPOXIA RESPONSE UNKNOWN PROTEIN 17	anaerobic respiration;endoplasmic reticulum;molecular_function;LP.02 two leaves visible stage;LP.04 four leaves visible stage;LP.06 six leaves visible stage;LP.08 eight leaves visible stage;LP.10 ten leaves visible stage;LP.12 twelve leaves visible stage;flowering stage;petal differentiation and expansion stage;vascular leaf senescent stage;carpel;cauline leaf;collective leaf structure;cotyledon;…
AT1G05675	ddm1-Col	0.000242002	4.61732	up-regulated	Locus:6530298131	AT1G05675	protein_coding	UDP-Glycosyltransferase superfamily protein;(source:Araport11)	N/A	cytoplasm;quercetin 3-O-glucosyltransferase activity;quercetin 7-O-glucosyltransferase activity;guard cell,
AT1G05680	ddm1-Col	3.64577e-06	-2.85409	down-regulated	Locus:2031983	AT1G05680	protein_coding	Encodes a UDP-glucosyltransferase; UGT74E2, that acts on IBA (indole-3-butyric acid) and affects auxin homeostasis. The transcript and protein levels of this enzyme are strongly induced by H2O2 and may allow integration of ROS (reactive oxygen species) and auxin signaling. This enzyme can also transfer glycosyl groups to several compounds related to the explosive TNT when this synthetic compound …	UGT74E2;Uridine diphosphate glycosyltransferase 74E2	cellular hyperosmotic salinity response;cellular response to abscisic acid stimulus;cellular response to hydrogen peroxide;cellular response to water deprivation;indolebutyric acid metabolic process;shoot system morphogenesis;cytoplasm;chloroplast;UDP-glucosyltransferase activity;glycosyltransferase activity;indole-3-butyrate beta-glucosyltransferase activity;quercetin 3-O-glucosyltransferase act…
AT1G05805	ddm1-Col	9.94918e-07	1.52304	up-regulated	Locus:505006103	AT1G05805	protein_coding	basic helix-loop-helix (bHLH) DNA-binding superfamily protein;(source:Araport11)	ABA-RESPONSIVE KINASE SUBSTRATE 2;AKS2	regulation of DNA-templated transcription;regulation of stomatal movement;regulation of potassium ion import;regulation of stomatal opening;regulation of transcription by RNA polymerase II;response to light stimulus;regulation of stomatal closure;nucleus;DNA-binding transcription factor activity;DNA-binding transcription factor activity, RNA polymerase II-specific;RNA polymerase II cis-regulatory…
AT1G05810	ddm1-Col	0.000287618	1.13532	up-regulated	Locus:2198768	AT1G05810	protein_coding	Rab GTPase-like A5A protein;(source:Araport11)	ARA;ARA-1;ARABIDOPSIS THALIANA RAB GTPASE HOMOLOG A5E;ATRAB11D;ATRABA5E;RAB GTPASE HOMOLOG A5E;RABA5E	intracellular protein transport;endomembrane system;chloroplast;nucleus;GTPase activity;LP.02 two leaves visible stage;LP.04 four leaves visible stage;LP.06 six leaves visible stage;LP.08 eight leaves visible stage;LP.10 ten leaves visible stage;LP.12 twelve leaves visible stage;flowering stage;mature plant embryo stage;petal differentiation and expansion stage;plant embryo bilateral stage;plant …
AT1G05900	ddm1-Col	8.74025e-05	-1.05546	down-regulated	Locus:2198738	AT1G05900	protein_coding	endonuclease III 2;(source:Araport11)	ATNTH2;ENDONUCLEASE III 2;NTH2	base-excision repair;DNA repair;base-excision repair;base-excision repair, AP site formation;nucleotide-excision repair;chloroplast nucleoid;nucleus;chloroplast nucleoid;mitochondrion;nucleus;4 iron, 4 sulfur cluster binding;DNA N-glycosylase activity;DNA binding;DNA-(apurinic or apyrimidinic site) endonuclease activity;catalytic activity;class I DNA-(apurinic or apyrimidinic site) endonuclease a…
AT1G06040	ddm1-Col	3.82728e-06	-1.00482	down-regulated	Locus:2198841	AT1G06040	protein_coding	Encodes salt tolerance protein (STO) which confers salt tolerance to yeast cells. Fully complements calcineurin deficient yeast but does not encode a phosphoprotein phosphatase. Sequence has similarities to CONSTANS. STO co-localizes with COP1 and plays a role in light signaling.STO transcript levels are regulated by photoperiod and phtyohormones. STO competes with FLC in the regulation of floral…	B-box domain protein 24;BBX24;SALT TOLERANCE;STO	photomorphogenesis;photoperiodism, flowering;positive regulation of shade avoidance;response to light stimulus;response to salt stress;seedling development;vegetative to reproductive phase transition of meristem;photomorphogenesis;regulation of DNA-templated transcription;nucleus;nucleus;DNA binding;DNA-binding transcription factor activity;protein binding;transcription coregulator activity;zinc …
AT1G06080	ddm1-Col	5.33726e-06	-1.21478	down-regulated	Locus:2198786	AT1G06080	protein_coding	Encodes a protein homologous to delta 9 acyl-lipid desaturases of cyanobacteria and acyl-CoA desaturases of yeast and mammals. expression down-regulated by cold temperature. It is involved in the desaturation of VLCFAs to make monounsaturated VLCFAs.	ADS1;ATADS1;DELTA 9 DESATURASE 1	very long-chain fatty acid biosynthetic process;unsaturated fatty acid biosynthetic process;very long-chain fatty acid biosynthetic process;endoplasmic reticulum membrane;endoplasmic reticulum membrane;mitochondrion;LP.02 two leaves visible stage;LP.04 four leaves visible stage;LP.06 six leaves visible stage;LP.08 eight leaves visible stage;LP.10 ten leaves visible stage;LP.12 twelve leaves visib…
AT1G06160	ddm1-Col	7.45534e-06	3.64312	up-regulated	Locus:2038500	AT1G06160	protein_coding	encodes a member of the ERF (ethylene response factor) subfamily B-3 of ERF/AP2 transcription factor family. The protein contains one AP2 domain. There are 18 members in this subfamily including ATERF-1; ATERF-2, AND ATERF-5.	ERF59;ETHYLENE RESPONSIVE FACTOR 59;OCTADECANOID-RESPONSIVE ARABIDOPSIS AP2/ERF 59;ORA59	ethylene-activated signaling pathway;jasmonic acid and ethylene-dependent systemic resistance;regulation of DNA-templated transcription;response to ethylene;response to jasmonic acid;regulation of DNA-templated transcription;intracellular anatomical structure;nucleus;DNA binding;DNA-binding transcription factor activity;LP.04 four leaves visible stage;LP.06 six leaves visible stage;LP.10 ten leav…
AT1G06420	ddm1-Col	0.00175986	-1.26502	down-regulated	Locus:2202300	AT1G06420	protein_coding	DNA ligase-like protein;(source:Araport11)	N/A	biological_process;cellular_component;molecular_function;flowering stage;mature plant embryo stage;petal differentiation and expansion stage;plant embryo bilateral stage;plant embryo cotyledonary stage;plant embryo globular stage;carpel;cauline leaf;collective leaf structure;flower;flower pedicel;hypocotyl;leaf lamina base;petal;plant embryo;root;seed;sepal;shoot apex;vascular leaf,
AT1G06430	ddm1-Col	3.50699e-06	-1.14623	down-regulated	Locus:2009235	AT1G06430	protein_coding	encodes a FtsH protease that is localized to the chloroplast	FtsH protease 8;ftsh8	PSII associated light-harvesting complex II catabolic process;proteolysis;chloroplast thylakoid membrane;chloroplast;chloroplast envelope;chloroplast thylakoid;chloroplast thylakoid membrane;extracellular region;thylakoid;ATP-dependent peptidase activity;LP.02 two leaves visible stage;LP.04 four leaves visible stage;LP.06 six leaves visible stage;LP.08 eight leaves visible stage;LP.10 ten leaves …
AT1G06460	ddm1-Col	8.12339e-08	1.74273	up-regulated	Locus:2009205	AT1G06460	protein_coding	ACD32.1 encodes an alpha-crystallin domain containing protein with homology to small heat shock proteins.	ACD31.2;ACD32.1;ALPHA-CRYSTALLIN DOMAIN 31.2;ALPHA-CRYSTALLIN DOMAIN 32.1	cellular response to heat;extracellular region;peroxisome;molecular_function;L mature pollen stage;LP.02 two leaves visible stage;LP.04 four leaves visible stage;LP.06 six leaves visible stage;LP.08 eight leaves visible stage;LP.10 ten leaves visible stage;LP.12 twelve leaves visible stage;M germinated pollen stage;flowering stage;mature plant embryo stage;petal differentiation and expansion stag…
AT1G06490	ddm1-Col	0.000350846	-1.42172	down-regulated	Locus:2009185	AT1G06490	protein_coding	Encodes Callose Synthase 7 (CalS7); a phloem-specific callose synthase responsible for callose deposition in developing sieve elements during phloem formation and in mature phloem induced by wounding.	ATGSL07;Arabidopsis thaliana glucan synthase-like 7;CalS7;GSL07;GSL7;atgsl7;callose synthase 7;glucan synthase-like 7;gsl07	callose deposition in phloem sieve plate;phloem transport;(1->3)-beta-D-glucan biosynthetic process;plasma membrane;mitochondrion;1,3-beta-D-glucan synthase activity;glycosyltransferase activity;LP.02 two leaves visible stage;LP.04 four leaves visible stage;LP.06 six leaves visible stage;LP.08 eight leaves visible stage;LP.10 ten leaves visible stage;LP.12 twelve leaves visible stage;flowering st…
AT1G06620	ddm1-Col	3.63906e-05	1.47564	up-regulated	Locus:2009130	AT1G06620	protein_coding	encodes a protein whose sequence is similar to a 2-oxoglutarate-dependent dioxygenase	JID1	response to fungus;response to jasmonic acid;cytoplasm;cytosol;nucleus;12-oxophytodienoate reductase activity;2-oxoglutarate-dependent dioxygenase activity;LP.02 two leaves visible stage;LP.04 four leaves visible stage;LP.06 six leaves visible stage;LP.08 eight leaves visible stage;LP.10 ten leaves visible stage;LP.12 twelve leaves visible stage;flowering stage;mature plant embryo stage;petal dif…
AT1G06690	ddm1-Col	7.03288e-06	-1.21367	down-regulated	Locus:2009120	AT1G06690	protein_coding	Oxidoreductase located in stroma lamellae and grana margins.	N/A	cytoplasm;chloroplast;chloroplast envelope;chloroplast thylakoid membrane;extracellular region;plastoglobule;alcohol dehydrogenase (NADP+) activity;LP.02 two leaves visible stage;LP.04 four leaves visible stage;LP.06 six leaves visible stage;LP.08 eight leaves visible stage;LP.10 ten leaves visible stage;LP.12 twelve leaves visible stage;flowering stage;mature plant embryo stage;petal differentia…
AT1G06800	ddm1-Col	9.31952e-05	1.33821	up-regulated	Locus:2033066	AT1G06800	protein_coding	Encodes a lipase that hydrolyzes phosphatidylcholine; glycolipids as well as triacylglycerols.	DAD1-LIKE LIPASE 4;DALL4;PLA-I{gamma}1;phospholipase A I gamma 1	lipid metabolic process;chloroplast;extracellular region;galactolipase activity;phospholipase A1 activity;phospholipase activity;triacylglycerol lipase activity;flowering stage;petal differentiation and expansion stage;plant embryo globular stage;collective leaf structure;flower;flower pedicel;guard cell;hypocotyl;petal;plant embryo;sepal;stem,
AT1G07000	ddm1-Col	1.83702e-05	2.69066	up-regulated	Locus:2007347	AT1G07000	protein_coding	A member of EXO70 gene family; putative exocyst subunits, conserved in land plants. Arabidopsis thaliana contains 23 putative EXO70 genes, which can be classified into eight clusters on the phylogenetic tree.	ATEXO70B2;EXO70B2;exocyst subunit EXO70 family protein B2;exocyst subunit exo70 family protein B2	cell wall modification;exocytosis;positive regulation of defense response to bacterium;positive regulation of defense response to oomycetes;regulation of defense response to fungus;regulation of stomatal closure;response to bacterium;response to fungus;response to molecule of bacterial origin;response to molecule of fungal origin;response to water deprivation;regulation of abscisic acid-activated…
AT1G07010	ddm1-Col	4.61119e-07	-1.92893	down-regulated	Locus:2007472	AT1G07010	protein_coding	Calcineurin-like metallo-phosphoesterase superfamily protein;(source:Araport11)	ATSLP1;SHEWENELLA-LIKE PROTEIN PHOSPHATASE 1;SLP1	chloroplast;peroxisome;hydrolase activity;manganese ion binding;phosphatase activity;LP.02 two leaves visible stage;LP.04 four leaves visible stage;LP.06 six leaves visible stage;LP.08 eight leaves visible stage;LP.10 ten leaves visible stage;LP.12 twelve leaves visible stage;flowering stage;mature plant embryo stage;petal differentiation and expansion stage;plant embryo bilateral stage;plant emb…
AT1G07050	ddm1-Col	2.51624e-07	5.92325	up-regulated	Locus:2007482	AT1G07050	protein_coding	FITNESS encodes a protein with a single CCT domain and belongs to the CCT motif family genes (CMF). FITNESS acts upstream JUB1 thereby controlling H2O2 levels. FITNESS has a role in cellular redox homeostasis controlling H2O2 levels; due to changes in enzymes, metabolites and transcripts related to ROS detoxification.	FITNESS	regulation of DNA-templated transcription;nucleus;nucleus;molecular_function;LP.02 two leaves visible stage;LP.04 four leaves visible stage;LP.06 six leaves visible stage;LP.08 eight leaves visible stage;LP.10 ten leaves visible stage;LP.12 twelve leaves visible stage;flowering stage;mature plant embryo stage;petal differentiation and expansion stage;plant embryo bilateral stage;plant embryo coty…
AT1G07090	ddm1-Col	3.95223e-05	1.89811	up-regulated	Locus:2007382	AT1G07090	protein_coding	LIGHT-DEPENDENT SHORT HYPOCOTYLS-like protein (DUF640);(source:Araport11)	LIGHT SENSITIVE HYPOCOTYLS 6;LSH6	mRNA transcription;post-embryonic plant morphogenesis;response to light stimulus;nucleus;nucleus;molecular_function;LP.02 two leaves visible stage;LP.04 four leaves visible stage;LP.06 six leaves visible stage;LP.08 eight leaves visible stage;LP.10 ten leaves visible stage;LP.12 twelve leaves visible stage;flowering stage;mature plant embryo stage;petal differentiation and expansion stage;plant e…
AT1G07128	ddm1-Col	0.00169947	2.18641	up-regulated	Locus:6530298133	AT1G07128	antisense_long_noncoding_rna	Natural antisense transcript overlaps with AT1G07130;(source:Araport11)	N/A	biological_process;cellular_component;molecular_function;guard cell,
AT1G07135	ddm1-Col	2.43338e-05	6.7581	up-regulated	Locus:505006106	AT1G07135	protein_coding	glycine-rich protein;(source:Araport11)	N/A	cellular response to hypoxia;membrane;molecular_function;guard cell,
AT1G07180	ddm1-Col	9.80266e-08	-2.70765	down-regulated	Locus:2007427	AT1G07180	protein_coding	Internal NAD(P)H dehydrogenase in mitochondria. The predicted protein sequence has high homology with other designated NAD(P)H DHs from microorganisms; the capacity for matrix NAD(P)H oxidation via the rotenone-insensitive pathway is significantly reduced in the Atndi1 mutant plant line; the in vitro translation product of AtNDI1 is imported into isolated mitochondria and located on the inside of…	ALTERNATIVE NAD(P)H DEHYDROGENASE 1;ARABIDOPSIS THALIANA INTERNAL NON-PHOSPHORYLATING NAD ( P ) H DEHYDROGENASE;ATNDI1;NDA1	cellular response to light stimulus;mitochondrion;mitochondrial inner membrane;mitochondrial matrix;mitochondrion;peroxisome;NADH dehydrogenase activity;NADPH dehydrogenase activity;oxidoreductase activity;LP.02 two leaves visible stage;LP.04 four leaves visible stage;LP.06 six leaves visible stage;LP.08 eight leaves visible stage;LP.10 ten leaves visible stage;LP.12 twelve leaves visible stage;f…
AT1G07240	ddm1-Col	4.7462e-07	1.97068	up-regulated	Locus:2007342	AT1G07240	protein_coding	Encodes a UDP-glucosyltransferase that plays a role in abscisic acid (ABA) glucosylation from ABA to ABA-glucose ester and regulates ABA homeostasis; thereby influencing the ABA signal network.	UDP-GLUCOSYL TRANSFERASE 71C5;UGT71C5	abscisic acid homeostasis;abscisic acid metabolic process;drought recovery;positive regulation of seed germination;abscisic acid metabolic process;cytosol;abscisic acid glucosyltransferase activity;glycosyltransferase activity;quercetin 3-O-glucosyltransferase activity;quercetin 7-O-glucosyltransferase activity;LP.02 two leaves visible stage;LP.04 four leaves visible stage;LP.06 six leaves visibl…
AT1G07390	ddm1-Col	0.000518105	-1.08502	down-regulated	Locus:2025012	AT1G07390	protein_coding	receptor like protein 1;(source:Araport11)	AtRLP1;RLP1;Receptor Like Protein 1;receptor like protein 1	signal transduction;extracellular region;molecular_function;LP.02 two leaves visible stage;LP.04 four leaves visible stage;LP.06 six leaves visible stage;LP.08 eight leaves visible stage;LP.10 ten leaves visible stage;LP.12 twelve leaves visible stage;flowering stage;mature plant embryo stage;petal differentiation and expansion stage;plant embryo bilateral stage;plant embryo cotyledonary stage;pl…
AT1G07490	ddm1-Col	0.000888977	-1.68709	down-regulated	Locus:2024967	AT1G07490	protein_coding	ROTUNDIFOLIA like 3;(source:Araport11)	DEVIL 9;DVL9;ROTUNDIFOLIA LIKE 3;RTFL3	shoot system development;negative regulation of cell population proliferation;nucleus;plasma membrane;molecular_function;guard cell,
AT1G07550	ddm1-Col	2.3094e-05	-2.93134	down-regulated	Locus:2024987	AT1G07550	protein_coding	Leucine-rich repeat protein kinase family protein;(source:Araport11)	N/A	phosphorylation;protein phosphorylation;chloroplast;ATP binding;histone H2AS1 kinase activity;kinase activity;protein binding;protein kinase activity;protein serine/threonine kinase activity;LP.08 eight leaves visible stage;root;vascular leaf,
AT1G07570	ddm1-Col	3.34043e-05	-1.28543	down-regulated	Locus:2024962	AT1G07570	protein_coding	Protein kinase capable of phosphorylating tyrosine; serine, and threonine residues	APK1;APK1A;PBL9;PBS1-LIKE 9	mitochondrion;ATP binding;protein kinase activity;protein serine/threonine kinase activity;LP.04 four leaves visible stage;LP.12 twelve leaves visible stage;flowering stage;mature plant embryo stage;petal differentiation and expansion stage;plant embryo bilateral stage;plant embryo cotyledonary stage;plant embryo globular stage;carpel;cauline leaf;collective leaf structure;flower;flower pedicel;g…
AT1G07600	ddm1-Col	0.00574123	-1.02859	down-regulated	Locus:2025082	AT1G07600	protein_coding	metallothionein; binds to and detoxifies excess copper and other metals, limiting oxidative damage.	ARABIDOPSIS METALLOTHIONEIN 1;ATMT-2;ATMT-Q;ATMT1;LIGHT STRESS-REGULATED 4;LSR4;METALLOTHIONEIN 1;METALLOTHIONEIN 1A;METALLOTHIONEIN 2;METALLOTHIONEIN Q;MT-Q;MT1;MT1A	response to copper ion;response to high light intensity;cellular_component;copper ion binding;metal ion binding;L mature pollen stage;M germinated pollen stage;pollen;pollen tube cell,
AT1G07620	ddm1-Col	1.278e-05	1.91684	up-regulated	Locus:2024947	AT1G07620	protein_coding	GTP-binding protein Obg/CgtA;(source:Araport11)	ATOBGM;TON1 RECRUITING MOTIF 32;TRM32	nucleus;molecular_function;guard cell,
AT1G08050	ddm1-Col	0.00051098	1.4085	up-regulated	Locus:2205160	AT1G08050	protein_coding	Zinc finger (C3HC4-type RING finger) family protein;(source:Araport11)	CIRP3	extracellular region;molecular_function;LP.08 eight leaves visible stage;LP.10 ten leaves visible stage;flowering stage;petal differentiation and expansion stage;carpel;collective leaf structure;cotyledon;flower;guard cell;plant sperm cell;pollen;pollen tube cell;root;sepal;stamen;stem;vascular leaf,
AT1G08165	ddm1-Col	2.42844e-05	2.79895	up-regulated	Locus:4515102507	AT1G08165	protein_coding	hypothetical protein;(source:Araport11)	N/A	nucleus;molecular_function;guard cell,
AT1G08310	ddm1-Col	1.08156e-07	2.97647	up-regulated	Locus:2199958	AT1G08310	protein_coding	alpha/beta-Hydrolases superfamily protein;(source:Araport11)	N/A	biological_process;nucleus;molecular_function;flowering stage;carpel;guard cell;plant sperm cell;root;sepal;stamen;stem,
AT1G08315	ddm1-Col	0.000225307	1.23725	up-regulated	Locus:1005716696	AT1G08315	protein_coding	ARM repeat superfamily protein;(source:Araport11)	N/A	cytoplasm;nucleus;molecular_function;LP.02 two leaves visible stage;LP.04 four leaves visible stage;LP.06 six leaves visible stage;LP.08 eight leaves visible stage;LP.10 ten leaves visible stage;LP.12 twelve leaves visible stage;flowering stage;mature plant embryo stage;petal differentiation and expansion stage;plant embryo bilateral stage;plant embryo cotyledonary stage;plant embryo globular sta…
AT1G08450	ddm1-Col	8.92839e-06	1.26758	up-regulated	Locus:2201816	AT1G08450	protein_coding	Encodes one of three Arabidopsis calreticulins. In CRT-deficient mouse fibroblasts; this protein restores ER Ca2+ levels. Non-receptor component required for EFR-mediated immunity. Mutants show de-repressed anthocyanin accumulation in the presence of elf18, and EFR accumulation and signalling.	CALRETICULIN 3;CRT3;EBS2;EMS-MUTAGENIZED BRI1 SUPPRESSOR 2;PRIORITY IN SWEET LIFE 1;PSL1	anthocyanin-containing compound metabolic process;calcium ion homeostasis;defense response to bacterium;plant-type hypersensitive response;protein folding;ERAD pathway;protein folding;endoplasmic reticulum membrane;chloroplast;endoplasmic reticulum;endoplasmic reticulum membrane;extracellular region;calcium ion binding;LP.02 two leaves visible stage;LP.04 four leaves visible stage;LP.06 six leave…
AT1G08560	ddm1-Col	2.54786e-05	-1.11866	down-regulated	Locus:2025620	AT1G08560	protein_coding	member of SYP11 syntaxin Gene Family localized in the trans-Golgi network.	ATSYP111;KN;KNOLLE;SYNTAXIN OF PLANTS 111;SYP111	intracellular protein transport;membrane fusion;exocytosis;intracellular protein transport;vesicle docking;vesicle fusion;endomembrane system;plasma membrane;cell plate;endomembrane system;phragmoplast;plasma membrane;plasmodesma;SNARE complex;SNAP receptor activity;SNARE binding;protein binding;LP.02 two leaves visible stage;LP.04 four leaves visible stage;LP.06 six leaves visible stage;LP.08 ei…
AT1G08650	ddm1-Col	4.49299e-05	1.1826	up-regulated	Locus:2025520	AT1G08650	protein_coding	Encodes a phosphoenolpyruvate carboxylase kinase that is expressed at highest levels in leaves. Expression is induced by light.	ATPPCK1;PHOSPHOENOLPYRUVATE CARBOXYLASE KINASE 1;PPCK1;phosphoenolpyruvate carboxylase kinase 1	protein phosphorylation;intracellular signal transduction;cytoplasm;nucleus;nucleus;plasma membrane;calcium-dependent protein serine/threonine kinase activity;calcium/calmodulin-dependent protein kinase activity;calmodulin binding;protein serine/threonine kinase activity;LP.02 two leaves visible stage;LP.04 four leaves visible stage;LP.06 six leaves visible stage;LP.08 eight leaves visible stage;…
AT1G08730	ddm1-Col	0.00411739	-2.54405	down-regulated	Locus:2025535	AT1G08730	protein_coding	Encodes a class XI myosin that is involved in organelle motility; actin organization, and optimal growth of pollen tubes.	ATXIC;MYO11C1;MYOSIN XI C;XIC	actin filament organization;actin filament-based movement;organelle localization;pollen tube growth;actin filament organization;pollen tube growth;actin cytoskeleton;cytoplasm;membrane;nucleus;myosin complex;ATP binding;actin filament binding;cytoskeletal motor activity;microfilament motor activity;L mature pollen stage;M germinated pollen stage;flowering stage;mature plant embryo stage;petal dif…
AT1G08735	ddm1-Col	1.09867e-06	5.01818	up-regulated	Locus:2825154	AT1G08735	transposable_element_gene	transposable_element_gene;(source:Araport11);Mutator-like transposase family; has a 3.3e-87 P-value blast match to Q9SLM0 /314-478 Pfam PF03108 MuDR family transposase (MuDr-element domain);(source:TAIR10)	N/A	N/A,
AT1G08740	ddm1-Col	1.93103e-07	8.45221	up-regulated	Locus:2025570	AT1G08740	transposable_element_gene	transposable_element_gene;(source:Araport11);similar to Ulp1 protease family protein [Arabidopsis thaliana] (TAIR:AT2G29240.1);(source:TAIR10)	N/A	N/A,
AT1G08890	ddm1-Col	2.17414e-06	1.88649	up-regulated	Locus:2036039	AT1G08890	protein_coding	Early response to dehydration six-like (ESL) family member.	ESL3.05	transmembrane transport;membrane;chloroplast;carbohydrate transmembrane transporter activity;transmembrane transporter activity;guard cell,
AT1G08930	ddm1-Col	8.53103e-08	3.43982	up-regulated	Locus:2036084	AT1G08930	protein_coding	encodes a putative sucrose transporter whose gene expression is induced by dehydration and cold.	EARLY RESPONSE TO DEHYDRATION 6;ERD6	carbohydrate transmembrane transport;response to abscisic acid;response to salt stress;response to water deprivation;response to cold;response to water deprivation;transmembrane transport;membrane;endoplasmic reticulum;mitochondrion;carbohydrate transmembrane transporter activity;sugar transmembrane transporter activity;transmembrane transporter activity;LP.02 two leaves visible stage;LP.04 four …
AT1G08940	ddm1-Col	6.58827e-05	1.88754	up-regulated	Locus:2036069	AT1G08940	protein_coding	Phosphoglycerate mutase family protein;(source:Araport11)	N/A	cellular_component;catalytic activity;phosphatase activity;LP.02 two leaves visible stage;LP.04 four leaves visible stage;LP.06 six leaves visible stage;LP.08 eight leaves visible stage;LP.10 ten leaves visible stage;LP.12 twelve leaves visible stage;flowering stage;mature plant embryo stage;petal differentiation and expansion stage;plant embryo bilateral stage;plant embryo cotyledonary stage;pla…
AT1G08980	ddm1-Col	8.63076e-07	1.51086	up-regulated	Locus:2036029	AT1G08980	protein_coding	Encodes an enzyme with similarity to bacterial acylamidohydrolases and exhibits indole-3-acetamide amidohydrolase activity in vitro. This enzyme may be involved in the in vivo biosynthesis of indole-acetic acid from indole-3-acetamide; a native metabolite of A. thaliana. It appears to exist as a monomer.	AMI1;AMIDASE 1;AMIDASE-LIKE PROTEIN 1;ARABIDOPSIS THALIANA TRANSLOCON AT THE OUTER MEMBRANE OF CHLOROPLASTS 64-I;ATAMI1;ATTOC64-I;TOC64-I;TRANSLOCON AT THE OUTER MEMBRANE OF CHLOROPLASTS 64-I	indoleacetic acid biosynthetic process;auxin biosynthetic process;chloroplast;cytoplasm;cytosol;extracellular region;nucleoplasm;amidase activity;hydrolase activity, acting on carbon-nitrogen (but not peptide) bonds;indoleacetamide hydrolase activity;LP.02 two leaves visible stage;LP.04 four leaves visible stage;LP.06 six leaves visible stage;LP.08 eight leaves visible stage;LP.10 ten leaves visi…
AT1G09070	ddm1-Col	3.8908e-07	2.08778	up-regulated	Locus:2036004	AT1G09070	protein_coding	SRC2 specifically binds the peptide PIEPPPHH; and moves from ER to a vacuole fraction where it gets internalized. Involved in Protein Storage Vacuole targeting.	(AT)SRC2;ATSRC2;SOYBEAN GENE REGULATED BY COLD-2;SRC2	cellular response to hypoxia;protein targeting to vacuole;defense response;endoplasmic reticulum;extracellular region;plasma membrane;protein storage vacuole;protein binding;L mature pollen stage;LP.02 two leaves visible stage;LP.04 four leaves visible stage;LP.06 six leaves visible stage;LP.08 eight leaves visible stage;LP.10 ten leaves visible stage;LP.12 twelve leaves visible stage;M germinate…
AT1G09080	ddm1-Col	0.000217712	2.36712	up-regulated	Locus:2035994	AT1G09080	protein_coding	Member of the HSP70 family of heat shock proteins. Induced by stress and unfolded protein response. A target of several bZIP proteins.	BIP3;HEAT SHOCK PROTEIN 70-13;HSP70-13;binding protein 3	pollen tube growth;protein folding;response to heat;response to singlet oxygen;ERAD pathway;endoplasmic reticulum unfolded protein response;protein refolding;cytoplasm;endoplasmic reticulum lumen;membrane;nucleus;chloroplast;endoplasmic reticulum lumen;secretory vesicle;endoplasmic reticulum chaperone complex;mediator complex;ATP hydrolysis activity;heat shock protein binding;protein folding chap…
AT1G09090	ddm1-Col	1.08411e-05	1.9631	up-regulated	Locus:2036104	AT1G09090	protein_coding	NADPH-oxidase AtrbohB plays a role in seed after-ripening. Major producer of superoxide in germinating seeds. AtrbohB pre-mRNA is alternatively spliced in seeds in a hormonally and developmentally regulated manner. ABA caused accumulation of AtrbohB- mRNA and prevented prevented AtrbohB-a mRNA expression in fresh seeds.	ATRBOHB;ATRBOHB-BETA;RBOHB;respiratory burst oxidase homolog B	defense response;response to heat;seed germination;plasma membrane;plasma membrane;NAD(P)H oxidase H2O2-forming activity;seed imbibition stage;endosperm;plant embryo;root,
AT1G09180	ddm1-Col	0.0036363	-2.21569	down-regulated	Locus:2195306	AT1G09180	protein_coding	A member of ARF-like GTPase family. A thaliana has 21 members; in two subfamilies, ARF and ARF-like (ARL) GTPases.	ATSAR1;ATSARA1A;SAR1A;SARA1A;SECRETION-ASSOCIATED RAS 1;secretion-associated RAS super family 1	pollen development;endoplasmic reticulum to Golgi vesicle-mediated transport;membrane organization;regulation of COPII vesicle coating;vesicle organization;endoplasmic reticulum exit site;COPII vesicle coat;GTP binding;GTPase activity;L mature pollen stage;M germinated pollen stage;flowering stage;mature plant embryo stage;petal differentiation and expansion stage;plant embryo bilateral stage;pla…
AT1G09250	ddm1-Col	4.38608e-05	1.10627	up-regulated	Locus:2195291	AT1G09250	protein_coding	basic helix-loop-helix (bHLH) DNA-binding superfamily protein;(source:Araport11)	AIF4;ATBS1 INTERACTING FACTOR 4	regulation of DNA-templated transcription;nucleus;DNA-binding transcription factor activity;protein binding;protein dimerization activity;LP.02 two leaves visible stage;LP.04 four leaves visible stage;LP.06 six leaves visible stage;LP.08 eight leaves visible stage;LP.10 ten leaves visible stage;LP.12 twelve leaves visible stage;flowering stage;mature plant embryo stage;petal differentiation and e…
AT1G09340	ddm1-Col	9.06514e-06	-1.03498	down-regulated	Locus:2203028	AT1G09340	protein_coding	Encodes CHLOROPLAST RNA BINDING (CRB); a putative RNA-binding protein. CRB is important for the proper functioning of the chloroplast. Mutations in CRB also affects the circadian system, altering the expression of both oscillator and output genes.	CHLOROPLAST RNA BINDING;CHLOROPLAST STEM-LOOP BINDING PROTEIN OF 41 KDA;CRB;CSP41B;HIP1.3;heteroglycan-interacting protein 1.3	chloroplast organization;circadian rhythm;rRNA processing;response to cold;peptidyl-cysteine S-nitrosylation;cellular response to water deprivation;monosaccharide metabolic process;plastid translation;positive regulation of DNA-templated transcription;positive regulation of translation;regulation of gene expression;response to wounding;cytosol;Golgi apparatus;apoplast;chloroplast;chloroplast enve…
AT1G09350	ddm1-Col	0.000462691	1.62755	up-regulated	Locus:2012320	AT1G09350	protein_coding	Predicted to encode a galactinol synthase; highest expressions at 0 C and 4 C.	AtGolS3;GolS3;galactinol synthase 3	response to cold;response to oxidative stress;galactose metabolic process;response to cold;Golgi apparatus;cytoplasm;glycosyltransferase activity;inositol 3-alpha-galactosyltransferase activity;guard cell;hypocotyl;stem,
AT1G09390	ddm1-Col	2.83784e-05	-1.17342	down-regulated	Locus:2012270	AT1G09390	protein_coding	GDSL-motif esterase/acyltransferase/lipase. Enzyme group with broad substrate specificity that may catalyze acyltransfer or hydrolase reactions with lipid and non-lipid substrates.	ATGELP2	chloroplast stroma;extracellular region;hydrolase activity, acting on ester bonds;LP.02 two leaves visible stage;LP.04 four leaves visible stage;LP.06 six leaves visible stage;LP.08 eight leaves visible stage;LP.10 ten leaves visible stage;LP.12 twelve leaves visible stage;flowering stage;mature plant embryo stage;petal differentiation and expansion stage;plant embryo bilateral stage;plant embryo…
AT1G09450	ddm1-Col	0.000798951	-1.43603	down-regulated	Locus:2012340	AT1G09450	protein_coding	Encodes a protein kinase that phosphorylates histone H3 at Thr3 and Thr11 and plays a role in mitotic cell division.	AtHaspin;Haspin;Haspin-related gene	mitotic cell cycle;intracellular signal transduction;mitotic cell cycle;post-translational protein modification;cytoplasm;nucleus;cytoplasm;nucleus;histone H3T11 kinase activity;histone H3T3 kinase activity;LP.02 two leaves visible stage;LP.04 four leaves visible stage;LP.10 ten leaves visible stage;LP.12 twelve leaves visible stage;flowering stage;mature plant embryo stage;petal differentiation …
AT1G09470	ddm1-Col	0.000785423	-1.23602	down-regulated	Locus:2012370	AT1G09470	protein_coding	NEAP3 is a member of a small family containing coiled-coil domains; a nuclear localization signal and a C-terminal predicted transmembrane domain. It localizes to the nuclear periphery. Mutants have altered nuclear morphology and chromatin structure.	ATNEAP3	nuclear envelope;nucleoplasm;cytoplasm;nuclear envelope;nucleoplasm;protein binding;cotyledon;guard cell,
AT1G09500	ddm1-Col	0.00313	-2.04259	down-regulated	Locus:2012280	AT1G09500	protein_coding	similar to Eucalyptus gunnii alcohol dehydrogenase of unknown physiological function (GI:1143445); Vigna unguiculata (gi:1854445), NOT a cinnamyl-alcohol dehydrogenase	N/A	cellular_component;alcohol dehydrogenase (NAD+) activity;oxidoreductase activity, acting on the CH-OH group of donors, NAD or NADP as acceptor;protein binding;LP.04 four leaves visible stage;LP.06 six leaves visible stage;flowering stage;petal differentiation and expansion stage;carpel;collective leaf structure;cotyledon;guard cell;pollen;sepal;shoot system;stamen;stem;vascular leaf,
AT1G09600	ddm1-Col	0.000164447	-2.07291	down-regulated	Locus:2012290	AT1G09600	protein_coding	Protein kinase superfamily protein;(source:Araport11)	N/A	phosphorylation;positive regulation of transcription elongation by RNA polymerase II;nucleus;nucleus;cyclin-dependent protein kinase holoenzyme complex;ATP binding;RNA polymerase II CTD heptapeptide repeat kinase activity;protein kinase activity;L mature pollen stage;LP.04 four leaves visible stage;LP.08 eight leaves visible stage;M germinated pollen stage;flowering stage;mature plant embryo stag…
AT1G09932	ddm1-Col	0.0003894	1.84424	up-regulated	Locus:1005716755	AT1G09932	protein_coding	Phosphoglycerate mutase family protein;(source:Araport11)	N/A	cytoplasm;mitochondrion;nucleus;phosphatase activity;guard cell,
AT1G09940	ddm1-Col	3.53125e-05	1.15111	up-regulated	Locus:2024392	AT1G09940	protein_coding	Encodes glutamyl-tRNA reductase. Involved in heme biosynthesis in non-photosynthetic tissues and induced by oxidative stress in photosynthetic tissues to supply heme for defensive hemoproteins	HEMA2	heme biosynthetic process;porphyrin-containing compound biosynthetic process;response to oxidative stress;tetrapyrrole biosynthetic process;chloroplast;plastid;NADP binding;glutamyl-tRNA reductase activity;L mature pollen stage;LP.02 two leaves visible stage;LP.04 four leaves visible stage;LP.06 six leaves visible stage;LP.08 eight leaves visible stage;LP.10 ten leaves visible stage;LP.12 twelve …
AT1G09970	ddm1-Col	2.67641e-06	1.33952	up-regulated	Locus:2024432	AT1G09970	protein_coding	RLK7 belongs to a leucine-rich repeat class of receptor-likekinase (LRR-RLKs). It is involved in the control of germination speed and the tolerance to oxidant stress.	LRR XI-23;RLK7;receptor-like kinase 7	protein autophosphorylation;response to oxidative stress;seed germination;innate immune response;plasma membrane;plasma membrane;ATP binding;histone H2AS1 kinase activity;identical protein binding;kinase activity;peptide binding;peptide receptor activity;protein binding;protein kinase activity;protein serine/threonine kinase activity;LP.02 two leaves visible stage;LP.04 four leaves visible stage;…
AT1G10020	ddm1-Col	5.91098e-06	1.46609	up-regulated	Locus:2201881	AT1G10020	protein_coding	formin-like protein (DUF1005);(source:Araport11)	N/A	nucleus;molecular_function;LP.02 two leaves visible stage;LP.04 four leaves visible stage;LP.06 six leaves visible stage;LP.08 eight leaves visible stage;LP.10 ten leaves visible stage;LP.12 twelve leaves visible stage;flowering stage;mature plant embryo stage;petal differentiation and expansion stage;plant embryo bilateral stage;plant embryo cotyledonary stage;plant embryo globular stage;vascula…
AT1G10040	ddm1-Col	0.00213284	1.11481	up-regulated	Locus:2201901	AT1G10040	protein_coding	alpha/beta-Hydrolases superfamily protein;(source:Araport11)	N/A	lipid metabolic process;nucleus;molecular_function;guard cell,
AT1G10070	ddm1-Col	0.000107048	1.92365	up-regulated	Locus:2201921	AT1G10070	protein_coding	Encodes a chloroplast branched-chain amino acid aminotransferase. Complements the yeast leu/iso-leu/val auxotrophy mutant. Involved in cell wall development.	ATBCAT-2;BCAT-2;BCAT2;BRANCHED-CHAIN AMINO ACID TRANSFERASE 2;branched-chain amino acid transaminase 2	plant-type cell wall organization or biogenesis;chloroplast;cytoplasm;branched-chain-amino-acid transaminase activity;L mature pollen stage;LP.02 two leaves visible stage;LP.04 four leaves visible stage;LP.06 six leaves visible stage;LP.08 eight leaves visible stage;LP.10 ten leaves visible stage;LP.12 twelve leaves visible stage;M germinated pollen stage;flowering stage;mature plant embryo stage…
AT1G10090	ddm1-Col	1.13544e-05	1.12512	up-regulated	Locus:2201876	AT1G10090	protein_coding	Cell surface hypo-osmosensor. Together with OSCA2.1 required for pollen germination; function as hypo-osmosensitive Ca2+-permeable channels where they convert extracellular water status into Ca2+ spiking in pollen.	OSCA2.2;REDUCED HYPEROSMOLALITY-INDUCED CA2+ INCREASE 2.2	osmosensory signaling pathway;plasma membrane;extracellular region;calcium-activated cation channel activity;LP.02 two leaves visible stage;LP.04 four leaves visible stage;LP.06 six leaves visible stage;LP.08 eight leaves visible stage;LP.10 ten leaves visible stage;LP.12 twelve leaves visible stage;M germinated pollen stage;flowering stage;mature plant embryo stage;petal differentiation and expa…
AT1G10140	ddm1-Col	0.000542261	1.16052	up-regulated	Locus:2012833	AT1G10140	protein_coding	Uncharacterized conserved protein UCP031279;(source:Araport11)	N/A	cellular response to hypoxia;cellular_component;molecular_function;LP.02 two leaves visible stage;LP.04 four leaves visible stage;LP.06 six leaves visible stage;LP.08 eight leaves visible stage;LP.10 ten leaves visible stage;LP.12 twelve leaves visible stage;flowering stage;mature plant embryo stage;petal differentiation and expansion stage;plant embryo bilateral stage;plant embryo cotyledonary s…
AT1G10200	ddm1-Col	1.48194e-06	1.18969	up-regulated	Locus:2012798	AT1G10200	protein_coding	Encodes a member of the Arabidopsis LIM proteins: a family of actin bundlers with distinct expression patterns. WLIM1; WLIM2a, and WLIM2b are widely expressed, whereas PLIM2a, PLIM2b, and PLIM2c are predominantly expressed in pollen. Regulates actin cytoskeleton organization.	ATWLIM1;WLIM1	actin filament bundle assembly;actin filament bundle assembly;actin cytoskeleton;plasma membrane;cytoplasm;actin filament binding;mRNA binding;LP.02 two leaves visible stage;LP.04 four leaves visible stage;LP.06 six leaves visible stage;LP.08 eight leaves visible stage;LP.10 ten leaves visible stage;LP.12 twelve leaves visible stage;flowering stage;mature plant embryo stage;petal differentiation …
AT1G10340	ddm1-Col	0.000555798	2.97922	up-regulated	Locus:2012873	AT1G10340	protein_coding	Ankyrin repeat family protein;(source:Araport11)	N/A	membrane;cytoplasm;molecular_function;LP.02 two leaves visible stage;LP.04 four leaves visible stage;LP.06 six leaves visible stage;LP.08 eight leaves visible stage;LP.10 ten leaves visible stage;LP.12 twelve leaves visible stage;flowering stage;petal differentiation and expansion stage;vascular leaf senescent stage;cauline leaf;collective leaf structure;cotyledon;flower;guard cell;hypocotyl;infl…
AT1G10370	ddm1-Col	1.02174e-05	-2.42154	down-regulated	Locus:2012773	AT1G10370	protein_coding	Encodes GSTU17 (Glutathione S-Transferase U17). Functions as a negative component of stress-mediated signal transduction pathways in drought and salt stress responses.	ATGSTU17;EARLY-RESPONSIVE TO DEHYDRATION 9;ERD9;GLUTATHIONE S-TRANSFERASE 30;GLUTATHIONE S-TRANSFERASE 30B;GLUTATHIONE S-TRANSFERASE TAU 17;GLUTATHIONE S-TRANSFERASE U17;GST30;GST30B;GSTU17	de-etiolation;glutathione metabolic process;lateral root development;negative regulation of response to water deprivation;response to growth hormone;response to salt stress;toxin catabolic process;glutathione metabolic process;cytoplasm;chloroplast;cytoplasm;glutathione transferase activity;LP.02 two leaves visible stage;LP.04 four leaves visible stage;LP.06 six leaves visible stage;LP.08 eight l…
AT1G10550	ddm1-Col	3.03455e-05	3.01967	up-regulated	Locus:2194554	AT1G10550	protein_coding	Encodes a membrane-localized protein that is predicted to function during cell wall modification.Overexpression of XTH33 results in abnormal cell morphology. It's expression is under epigenetic control by ATX1.	XET;XTH33;XYLOGLUCAN:XYLOGLUCOSYL TRANSFERASE 33;xyloglucan:xyloglucosyl transferase 33	plant-type cell wall modification involved in multidimensional cell growth;cell wall biogenesis;plant-type cell wall modification involved in multidimensional cell growth;xyloglucan metabolic process;cell wall;extracellular region;plasma membrane;hydrolase activity, hydrolyzing O-glycosyl compounds;polysaccharide binding;xyloglucan:xyloglucosyl transferase activity;LP.04 four leaves visible stage…
AT1G10560	ddm1-Col	0.000182173	2.0062	up-regulated	Locus:2194564	AT1G10560	protein_coding	Encodes a protein containing a UND; a U-box, and an ARM domain. This protein has E3 ubiquitin ligase activity based on in vitro assays.	ARABIDOPSIS THALIANA PLANT U-BOX 18;ATPUB18;PLANT U-BOX 18;PUB18	protein ubiquitination;regulation of seed germination;regulation of abscisic acid-activated signaling pathway;regulation of stomatal movement;cytoplasm;nucleus;cytoplasm;protein binding;ubiquitin protein ligase activity;ubiquitin-protein transferase activity;LP.10 ten leaves visible stage;flowering stage;petal differentiation and expansion stage;carpel;collective leaf structure;flower;flower bud;…
AT1G10610	ddm1-Col	0.00141002	-1.14049	down-regulated	Locus:2020003	AT1G10610	protein_coding	basic helix-loop-helix (bHLH) DNA-binding superfamily protein;(source:Araport11)	N/A	regulation of DNA-templated transcription;regulation of DNA-templated transcription;nucleus;chloroplast;nucleus;DNA-binding transcription factor activity;protein binding;sequence-specific DNA binding;LP.02 two leaves visible stage;LP.04 four leaves visible stage;LP.06 six leaves visible stage;LP.08 eight leaves visible stage;LP.10 ten leaves visible stage;LP.12 twelve leaves visible stage;floweri…
AT1G10640	ddm1-Col	3.90322e-07	-2.95808	down-regulated	Locus:2019963	AT1G10640	protein_coding	Pectin lyase-like superfamily protein;(source:Araport11)	N/A	carbohydrate metabolic process;extracellular region;polygalacturonase activity;LP.02 two leaves visible stage;LP.04 four leaves visible stage;LP.10 ten leaves visible stage;LP.12 twelve leaves visible stage;flowering stage;mature plant embryo stage;petal differentiation and expansion stage;plant embryo bilateral stage;plant embryo cotyledonary stage;plant embryo globular stage;vascular leaf senes…
AT1G10650	ddm1-Col	0.000125952	-1.03047	down-regulated	Locus:2019983	AT1G10650	protein_coding	SBP (S-ribonuclease binding protein) family protein;(source:Araport11)	N/A	cytoplasm;protein binding;ubiquitin-protein transferase activity;L mature pollen stage;LP.02 two leaves visible stage;LP.04 four leaves visible stage;LP.06 six leaves visible stage;LP.08 eight leaves visible stage;LP.10 ten leaves visible stage;LP.12 twelve leaves visible stage;M germinated pollen stage;flowering stage;mature plant embryo stage;petal differentiation and expansion stage;plant embr…
AT1G10740	ddm1-Col	1.06138e-05	-1.01347	down-regulated	Locus:2019923	AT1G10740	protein_coding	alpha/beta-Hydrolases superfamily protein;(source:Araport11)	LDAH1	extracellular region;lipid droplet;molecular_function;L mature pollen stage;LP.02 two leaves visible stage;LP.04 four leaves visible stage;LP.06 six leaves visible stage;LP.08 eight leaves visible stage;LP.10 ten leaves visible stage;LP.12 twelve leaves visible stage;M germinated pollen stage;flowering stage;mature plant embryo stage;petal differentiation and expansion stage;plant embryo bilatera…
AT1G10760	ddm1-Col	2.99203e-08	2.4701	up-regulated	Locus:2019953	AT1G10760	protein_coding	Encodes an &#945;-glucan; water dikinase required for starch degradation. Involved in cold-induced freezing tolerance. Mutations that eliminate the GWD protein or affect the dikinase domain of the enzyme dramatically reduce both the amount of phosphate in the amylopectin and the rate of starch degradation. Mature leaves of these mutants accumulate amounts of starch up to seven times greater than …	GWD;GWD1;SEX1;SOP;SOP1;STARCH EXCESS 1	cold acclimation;response to symbiotic fungus;starch catabolic process;starch catabolic process;chloroplast;chloroplast envelope;chloroplast stroma;mitochondrion;alpha-glucan, water dikinase activity;mRNA binding;protein binding;LP.02 two leaves visible stage;LP.04 four leaves visible stage;LP.06 six leaves visible stage;LP.08 eight leaves visible stage;LP.10 ten leaves visible stage;LP.12 twelve…
AT1G10780	ddm1-Col	0.000409377	-1.31198	down-regulated	Locus:2019978	AT1G10780	protein_coding	F-box/RNI-like superfamily protein;(source:Araport11)	N/A	nucleus;plasmodesma;protein binding;LP.04 four leaves visible stage;LP.12 twelve leaves visible stage;flowering stage;mature plant embryo stage;petal differentiation and expansion stage;plant embryo bilateral stage;plant embryo cotyledonary stage;plant embryo globular stage;vascular leaf senescent stage;cauline leaf;collective leaf structure;flower;flower pedicel;guard cell;hypocotyl;leaf apex;le…
AT1G10900	ddm1-Col	4.40041e-06	-1.37671	down-regulated	Locus:2197454	AT1G10900	protein_coding	Phosphatidylinositol 4-phosphate 5-kinase.	PIP5K7	phosphatidylinositol phosphate biosynthetic process;plasma membrane;cytoplasm;1-phosphatidylinositol-4-phosphate 5-kinase activity;LP.02 two leaves visible stage;LP.04 four leaves visible stage;LP.06 six leaves visible stage;LP.08 eight leaves visible stage;LP.10 ten leaves visible stage;LP.12 twelve leaves visible stage;flowering stage;gametophyte vegetative stage;mature plant embryo stage;petal…
AT1G10960	ddm1-Col	4.81637e-07	-1.57048	down-regulated	Locus:2197349	AT1G10960	protein_coding	Phosphatidylinositol 4-phosphate 5-kinase (PIP5K) enzyme family member.	ATFD1;FD1;ferredoxin 1	electron transport chain;chloroplast stroma;chloroplast;chloroplast stroma;electron transfer activity;LP.02 two leaves visible stage;LP.04 four leaves visible stage;LP.06 six leaves visible stage;LP.08 eight leaves visible stage;LP.10 ten leaves visible stage;LP.12 twelve leaves visible stage;flowering stage;mature plant embryo stage;petal differentiation and expansion stage;plant embryo bilatera…
AT1G10990	ddm1-Col	0.000326232	1.6748	up-regulated	Locus:2197339	AT1G10990	protein_coding	transmembrane protein;(source:Araport11)	N/A	biological_process;mitochondrion;nucleus;molecular_function;mature plant embryo stage;petal differentiation and expansion stage;plant embryo bilateral stage;plant embryo cotyledonary stage;flower;guard cell;hypocotyl;plant embryo;root;seed;shoot apex;stem;vascular leaf,
AT1G11050	ddm1-Col	0.00027762	1.2623	up-regulated	Locus:2197414	AT1G11050	protein_coding	Protein kinase superfamily protein;(source:Araport11)	N/A	phosphorylation;protein phosphorylation;chloroplast;kinase activity;protein kinase activity;LP.02 two leaves visible stage;LP.04 four leaves visible stage;LP.06 six leaves visible stage;LP.08 eight leaves visible stage;LP.10 ten leaves visible stage;LP.12 twelve leaves visible stage;flowering stage;petal differentiation and expansion stage;plant embryo globular stage;vascular leaf senescent stage…
AT1G11070	ddm1-Col	0.00114474	-1.67268	down-regulated	Locus:2197419	AT1G11070	protein_coding	hydroxyproline-rich glycoprotein family protein;(source:Araport11)	N/A	cytoplasm;molecular_function;LP.02 two leaves visible stage;LP.04 four leaves visible stage;flowering stage;petal differentiation and expansion stage;embryo sac central cell;flower;inflorescence meristem;root;vascular leaf,
AT1G11080	ddm1-Col	0.000118231	-2.69884	down-regulated	Locus:2197384	AT1G11080	protein_coding	serine carboxypeptidase-like 31;(source:Araport11)	scpl31;serine carboxypeptidase-like 31	biological_process;extracellular region;serine-type carboxypeptidase activity;flowering stage;petal differentiation and expansion stage;plant embryo bilateral stage;plant embryo cotyledonary stage;plant embryo globular stage;carpel;collective leaf structure;flower;flower pedicel;hypocotyl;inflorescence meristem;leaf apex;petal;plant embryo;plant sperm cell;pollen;root;seed;sepal;shoot apex;stamen…
AT1G11120	ddm1-Col	0.00147297	-1.32005	down-regulated	Locus:2197389	AT1G11120	protein_coding	CTTNBP 2 amino-terminal-like protein;(source:Araport11)	DEG23	nucleus;molecular_function;flowering stage;mature plant embryo stage;petal differentiation and expansion stage;plant embryo bilateral stage;plant embryo cotyledonary stage;collective leaf structure;flower;flower pedicel;guard cell;hypocotyl;plant embryo;root;seed;sepal;shoot apex;vascular leaf,
AT1G11130	ddm1-Col	4.85353e-05	-1.0799	down-regulated	Locus:2202084	AT1G11130	protein_coding	Encodes an atypical receptor-like kinase protein with a predicted extracellular domain of six leucine-rich repeats and an intracellular serine-threonine kinase domain expressed throughout the developing root but whose kinase activity is not essential for its function in vivo. Regulates expression of GLABRA2; CAPRICE, WEREWOLF, and ENHANCER OF GLABRA3. Required for floral organ shape, the developm…	SCM;SCRAMBLED;SRF9;STRUBBELIG;STRUBBELIG-RECEPTOR FAMILY 9;SUB	cell morphogenesis;floral organ development;leaf development;leaf vascular tissue pattern formation;plant ovule development;positive regulation of atrichoblast fate specification;positive regulation of trichoblast fate specification;regulation of cell population proliferation;root meristem specification;shoot system development;signal transduction;floral organ development;leaf development;leaf va…
AT1G11210	ddm1-Col	1.63661e-07	4.44145	up-regulated	Locus:2202094	AT1G11210	protein_coding	cotton fiber protein; putative (DUF761);(source:Araport11)	N/A	response to oxidative stress;cellular_component;molecular_function;LP.04 four leaves visible stage;LP.06 six leaves visible stage;flowering stage;petal differentiation and expansion stage;carpel;cauline leaf;collective leaf structure;flower;guard cell;hypocotyl;leaf apex;root;stamen;stem;vascular leaf,
AT1G11260	ddm1-Col	3.75195e-06	1.6677	up-regulated	Locus:2202044	AT1G11260	protein_coding	Encodes a H+/hexose cotransporter.	ATSTP1;STP1;SUGAR TRANSPORTER 1	monosaccharide transmembrane transport;cytoplasm;extracellular region;plant-type vacuole;plasma membrane;plasmodesma;carbohydrate transmembrane transporter activity;monosaccharide transmembrane transporter activity;LP.02 two leaves visible stage;LP.04 four leaves visible stage;LP.06 six leaves visible stage;LP.08 eight leaves visible stage;LP.10 ten leaves visible stage;LP.12 twelve leaves visibl…
AT1G11310	ddm1-Col	3.66609e-07	1.70635	up-regulated	Locus:2202064	AT1G11310	protein_coding	A member of a large family of seven-transmembrane domain proteins specific to plants; homologs of the barley mildew resistance locus o (MLO) protein. The Arabidopsis genome contains 15 genes encoding MLO proteins, with localization in plasma membrane. Phylogenetic analysis revealed four clades of closely-related AtMLO genes. ATMLO2 belongs to the clade IV, with AtMLO3, AtMLO6 and AtMLO12. The gen…	ATMLO2;MILDEW RESISTANCE LOCUS O 2;MLO2;PMR2;POWDERY MILDEW RESISTANT 2	negative regulation of defense response;response to fungus;Golgi apparatus;chloroplast;extracellular region;plasma membrane;plasmodesma;molecular_function;LP.02 two leaves visible stage;LP.04 four leaves visible stage;LP.06 six leaves visible stage;LP.08 eight leaves visible stage;LP.10 ten leaves visible stage;LP.12 twelve leaves visible stage;flowering stage;mature plant embryo stage;petal diff…
AT1G11330	ddm1-Col	3.27258e-06	1.38882	up-regulated	Locus:2202054	AT1G11330	protein_coding	Recognizes the 9-methyl?branched sphingoid base; produced as result of cleavage of Phytophthora infestans?ceramide D (Pi-Cer D) by NCER2. the 9-Methyl?branched sphingoid base is specific to microbes and induces plant immune responses by physically interacting with RDA2.	RDA2;RESISTANT TO DFPM INHIBITION OF ABA SIGNALING 2;S DOMAIN1 13;SD1-13	immune response;protein phosphorylation;protein phosphorylation;immune response;signal transduction;plasma membrane;extracellular region;plasma membrane;calmodulin binding;protein kinase activity;protein serine/threonine kinase activity;LP.02 two leaves visible stage;LP.04 four leaves visible stage;LP.06 six leaves visible stage;LP.08 eight leaves visible stage;LP.10 ten leaves visible stage;LP.1…
AT1G11350	ddm1-Col	2.76086e-06	1.57029	up-regulated	Locus:2200151	AT1G11350	protein_coding	S-domain-1 13;(source:Araport11)	CALMODULIN-BINDING RECEPTOR-LIKE PROTEIN KINASE;CBRLK1;RKS2;S-DOMAIN-1 13;SD1-13	protein autophosphorylation;cellular response to salicylic acid stimulus;defense response to bacterium;immune response;protein autophosphorylation;signal transduction;plasma membrane;extracellular region;plasma membrane;calmodulin binding;protein kinase activity;protein serine/threonine kinase activity;ubiquitin protein ligase binding;LP.02 two leaves visible stage;LP.04 four leaves visible stage…
AT1G11380	ddm1-Col	2.58821e-05	1.4902	up-regulated	Locus:2200081	AT1G11380	protein_coding	PLAC8 family protein;(source:Araport11)	N/A	cytoplasm;molecular_function;L mature pollen stage;LP.02 two leaves visible stage;LP.04 four leaves visible stage;LP.06 six leaves visible stage;LP.08 eight leaves visible stage;LP.10 ten leaves visible stage;LP.12 twelve leaves visible stage;M germinated pollen stage;flowering stage;mature plant embryo stage;petal differentiation and expansion stage;plant embryo bilateral stage;plant embryo coty…
AT1G11420	ddm1-Col	0.00119603	-1.23786	down-regulated	Locus:2200146	AT1G11420	protein_coding	Member of the plant-specific DUF724 protein family. Arabidopsis has 10 DUF724 proteins.	ATDUF2;DOMAIN OF UNKNOWN FUNCTION 724 2;DUF2	biological_process;nucleus;molecular_function;LP.04 four leaves visible stage;LP.06 six leaves visible stage;LP.08 eight leaves visible stage;LP.10 ten leaves visible stage;flowering stage;lateral root emergence stage;mature plant embryo stage;petal differentiation and expansion stage;plant embryo bilateral stage;plant embryo cotyledonary stage;plant embryo globular stage;vascular leaf senescent …
AT1G11450	ddm1-Col	3.85287e-05	-2.09245	down-regulated	Locus:2200056	AT1G11450	protein_coding	nodulin MtN21-like transporter family protein	UMAMIT27;USUALLY MULTIPLE ACIDS MOVE IN AND OUT TRANSPORTERS 27	plasma membrane;chloroplast;mitochondrion;transmembrane transporter activity;guard cell,
AT1G11600	ddm1-Col	7.51673e-05	-1.15741	down-regulated	Locus:2027412	AT1G11600	protein_coding	Plant specific fatty acid epoxygenase.	CYP77B1;cytochrome P450, family 77, subfamily B, polypeptide 1	fatty acid biosynthetic process;membrane;plasma membrane;linoleic acid epoxygenase activity;oxidoreductase activity, acting on paired donors, with incorporation or reduction of molecular oxygen, NAD(P)H as one donor, and incorporation of one atom of oxygen;LP.04 four leaves visible stage;flowering stage;mature plant embryo stage;petal differentiation and expansion stage;plant embryo bilateral sta…
AT1G11960	ddm1-Col	4.77432e-05	1.19646	up-regulated	Locus:2008860	AT1G11960	protein_coding	Calcium channel that is phosphorylated by BIK1 in the presence of PAMPS and required for stomatal immunity.	OSCA1.3;REDUCED HYPEROSMOLALITY-INDUCED Ca2+ INCREASE 1.3	pathogen-associated molecular pattern receptor signaling pathway;stomatal movement;plasma membrane;extracellular region;membrane;plasma membrane;calcium channel activity;calcium-activated cation channel activity;protein binding;LP.02 two leaves visible stage;LP.04 four leaves visible stage;LP.06 six leaves visible stage;LP.08 eight leaves visible stage;LP.10 ten leaves visible stage;LP.12 twelve …
AT1G12030	ddm1-Col	0.000297443	1.40437	up-regulated	Locus:2008870	AT1G12030	protein_coding	DUF506 gene family member	N/A	cellular_component;molecular_function;LP.04 four leaves visible stage;endosperm;guard cell;pollen tube cell;vascular leaf,
AT1G12210	ddm1-Col	0.00162772	1.00523	up-regulated	Locus:2201986	AT1G12210	protein_coding	RFL1 has high sequence similarity to the adjacent disease resistance (R) gene RPS5.	RFL1;RPS5-like 1	response to bacterium;N-terminal protein myristoylation;defense response to other organism;nucleus;ADP binding;flowering stage;petal differentiation and expansion stage;plant embryo bilateral stage;guard cell;plant embryo;sepal;shoot apex;stamen;stem,
AT1G12220	ddm1-Col	5.46011e-05	1.30753	up-regulated	Locus:2201996	AT1G12220	protein_coding	Resistance gene; mediates resistance against the bacterial pathogen Pseudomonas syringae. Contains a putative nucleotide binding site composed of kinase-1a (or P-loop), kinase-2a, and putative kinase-3a domains, 13 imperfect leucine-rich repeats, a potential leucine zipper, and two uncharacterized motifs that are well conserved in products of previously isolated R genes. Confers resistance to Pse…	RESISTANT TO P. SYRINGAE 5;RPS5	defense response;defense response to bacterium;plant-type hypersensitive response;programmed cell death;N-terminal protein myristoylation;defense response to other organism;intracellular anatomical structure;plasma membrane;ADP binding;identical protein binding;nucleotide binding;protein binding;signaling receptor activity;LP.02 two leaves visible stage;LP.04 four leaves visible stage;LP.06 six l…
AT1G12260	ddm1-Col	0.00130623	-1.29223	down-regulated	Locus:2202028	AT1G12260	protein_coding	Encodes a NAC-domain transcription factor that is expressed in developing xylem. Over expression of this protein causes ectopic secondary cell wall growth. Complements some of the cell wall defects seen in SND1/NST1 double mutants.	ANAC007;EMB2749;EMBRYO DEFECTIVE 2749;NAC 007;NAC007;VASCULAR RELATED NAC-DOMAIN PROTEIN 4;VND4	embryo development ending in seed dormancy;positive regulation of secondary cell wall biogenesis;regulation of DNA-templated transcription;xylem vessel member cell differentiation;xylem vessel member cell differentiation;nucleus;DNA binding;DNA-binding transcription factor activity;protein binding;sequence-specific DNA binding;transcription cis-regulatory region binding;L mature pollen stage;M ge…
AT1G12290	ddm1-Col	0.000271956	1.13987	up-regulated	Locus:2034765	AT1G12290	protein_coding	NLR protein localized to plasma membrane. Overexpression triggers cell death. Has myristolation site at Gly2 which is required for membrane localization.	L5	positive regulation of programmed cell death;N-terminal protein myristoylation;defense response to other organism;plasma membrane;ADP binding;flowering stage;guard cell;inflorescence meristem;root;stamen;stem,
AT1G12370	ddm1-Col	4.11443e-05	-2.18731	down-regulated	Locus:2034675	AT1G12370	protein_coding	encodes an amino acid sequence with significant homology to the recently characterized type II photolyases. The uvr2-1 mutant is unable to remove CPDs in vivo; and plant extracts lack detectable photolyase activity , is sensitive to UV-B and is an allele	PHOTOLYASE 1;PHR1;UV RESISTANCE 2;UVR2	UV protection;photoreactive repair;photoreactive repair;chloroplast;cytoplasm;plastid;DNA photolyase activity;deoxyribodipyrimidine photo-lyase activity;L mature pollen stage;LP.02 two leaves visible stage;LP.04 four leaves visible stage;LP.10 ten leaves visible stage;M germinated pollen stage;flowering stage;mature plant embryo stage;petal differentiation and expansion stage;plant embryo bilater…
AT1G12560	ddm1-Col	0.000374193	1.51081	up-regulated	Locus:2034680	AT1G12560	protein_coding	Member of Alpha-Expansin Gene Family. Naming convention from the Expansin Working Group (Kende et al; 2004. Plant Mol Bio). Containing a conserved root hair-specific cis-element RHE. Expressed specifically in root hair cell and involved in root hair elongation.	ATEXP7;ATEXPA7;ATHEXP ALPHA 1.26;EXP7;EXPA7;EXPANSIN A7;expansin A7	plant-type cell wall loosening;root hair elongation;unidimensional cell growth;plant-type cell wall organization;extracellular region;molecular_function;plant sperm cell;root;root hair cell;trichoblast,
AT1G12710	ddm1-Col	8.78261e-07	2.60553	up-regulated	Locus:2195042	AT1G12710	protein_coding	This gene is predicted to encode a protein with a PP2 domain. This domain in present in lectins found in squash and cucumber; suggesting that this protein could potentially have carbohydrate binding capabilities.	AtPP2-A12;PP2-A12;Phloem protein 2-A12;phloem protein 2-A12	cellular_component;carbohydrate binding;LP.02 two leaves visible stage;LP.04 four leaves visible stage;LP.06 six leaves visible stage;LP.08 eight leaves visible stage;LP.10 ten leaves visible stage;LP.12 twelve leaves visible stage;flowering stage;mature plant embryo stage;petal differentiation and expansion stage;plant embryo bilateral stage;plant embryo cotyledonary stage;plant embryo globular …
AT1G12720	ddm1-Col	2.25098e-08	9.67002	up-regulated	Locus:2195057	AT1G12720	transposable_element_gene	transposable_element_gene;(source:Araport11);Mutator-like transposase family; has a 1.2e-40 P-value blast match to GB:AAA21566 mudrA of transposon=MuDR (MuDr-element) (Zea mays);(source:TAIR10)	N/A	N/A,
AT1G12725	ddm1-Col	7.16197e-07	8.51045	up-regulated	Locus:504956174	AT1G12725	transposable_element_gene	transposable_element_gene;(source:Araport11);similar to unknown protein [Arabidopsis thaliana] (TAIR:AT5G28570.1);(source:TAIR10)	N/A	N/A,
AT1G12805	ddm1-Col	0.00215545	1.3652	up-regulated	Locus:1006230680	AT1G12805	protein_coding	nucleotide binding protein;(source:Araport11)	N/A	biological_process;mitochondrion;molecular_function,
AT1G12845	ddm1-Col	0.000220779	1.54001	up-regulated	Locus:505006119	AT1G12845	protein_coding	transmembrane protein;(source:Araport11)	N/A	cellular_component;molecular_function;LP.02 two leaves visible stage;LP.04 four leaves visible stage;LP.06 six leaves visible stage;LP.08 eight leaves visible stage;LP.10 ten leaves visible stage;LP.12 twelve leaves visible stage;flowering stage;mature plant embryo stage;petal differentiation and expansion stage;plant embryo bilateral stage;plant embryo cotyledonary stage;plant embryo globular st…
AT1G12860	ddm1-Col	4.6987e-06	-1.15141	down-regulated	Locus:2010311	AT1G12860	protein_coding	Encodes ICE2 (Inducer of CBF Expression 2); a transcription factor of the bHLH family that participates in the response to deep freezing through the cold acclimation-dependent pathway. Overexpression of ICE2 results in increased tolerance to deep freezing stress after cold acclimation.	ICE2;INDUCER OF CBF EXPRESSION 2;SCREAM 2;SCRM2	guard mother cell differentiation;regulation of DNA-templated transcription;response to freezing;regulation of DNA-templated transcription;nucleus;nucleus;DNA-binding transcription factor activity;protein binding;sequence-specific DNA binding;transcription cis-regulatory region binding;LP.02 two leaves visible stage;LP.04 four leaves visible stage;LP.06 six leaves visible stage;LP.08 eight leaves…
AT1G12940	ddm1-Col	1.12756e-06	5.35933	up-regulated	Locus:2010391	AT1G12940	protein_coding	member of High affinity nitrate transporter family	ATNRT2.5;NRT2.5;nitrate transporter2.5	nitrate transmembrane transport;plasma membrane;cytoplasm;nitrate transmembrane transporter activity;guard cell;inflorescence meristem;stem,
AT1G12950	ddm1-Col	0.000441679	1.46392	up-regulated	Locus:2010401	AT1G12950	protein_coding	root hair specific 2;(source:Araport11)	ATDTX31;RHS2;ROOT HAIR SPECIFIC 2	root hair elongation;xenobiotic detoxification by transmembrane export across the plasma membrane;membrane;cytoplasm;plant-type vacuole membrane;transmembrane transporter activity;plant sperm cell;root;root hair cell;trichoblast;root hair cell,
AT1G13080	ddm1-Col	5.66278e-06	-1.46366	down-regulated	Locus:2031900	AT1G13080	protein_coding	cytochrome P450 monooxygenase	CYP71B2;cytochrome P450, family 71, subfamily B, polypeptide 2	heat acclimation;chloroplast;extracellular region;oxidoreductase activity;LP.02 two leaves visible stage;LP.04 four leaves visible stage;LP.06 six leaves visible stage;LP.08 eight leaves visible stage;LP.10 ten leaves visible stage;LP.12 twelve leaves visible stage;flowering stage;mature plant embryo stage;petal differentiation and expansion stage;plant embryo bilateral stage;plant embryo cotyled…
AT1G13110	ddm1-Col	1.31759e-06	1.58128	up-regulated	Locus:2031820	AT1G13110	protein_coding	member of CYP71B	CYP71B7;cytochrome P450, family 71 subfamily B, polypeptide 7	chloroplast;oxidoreductase activity;LP.02 two leaves visible stage;LP.04 four leaves visible stage;LP.06 six leaves visible stage;LP.08 eight leaves visible stage;LP.10 ten leaves visible stage;LP.12 twelve leaves visible stage;flowering stage;mature plant embryo stage;petal differentiation and expansion stage;plant embryo bilateral stage;plant embryo cotyledonary stage;plant embryo globular stag…
AT1G13130	ddm1-Col	2.9479e-05	-3.27611	down-regulated	Locus:2031850	AT1G13130	protein_coding	Cellulase (glycosyl hydrolase family 5) protein;(source:Araport11)	N/A	chloroplast;mannan endo-1,4-beta-mannosidase activity;flowering stage;mature plant embryo stage;petal differentiation and expansion stage;plant embryo cotyledonary stage;plant embryo globular stage;collective leaf structure;flower;flower pedicel;hypocotyl;petal;plant embryo;seed;sepal,
AT1G13145	ddm1-Col	0.00236565	1.20325	up-regulated	Locus:504956228	AT1G13145	pseudogene	pseudogene of expressed protein;(source:Araport11)	N/A	guard cell,
AT1G13210	ddm1-Col	1.53237e-06	2.99105	up-regulated	Locus:2031860	AT1G13210	protein_coding	Autoinhibited Ca2+/ATPase II. ALA11 acts redundantly with ALA3; ALA4, ALA5, ALA9, ALA10 in root and shoot development as well as PIN trafficking and polarity .	ACA.l;ALA11;AMINOPHOSPHOLIPID ATPASE 11;autoinhibited Ca2+/ATPase II	protein localization involved in auxin polar transport;phospholipid translocation;plasma membrane;mitochondrion;ATPase-coupled intramembrane lipid transporter activity;P-type ion transporter activity;LP.02 two leaves visible stage;LP.04 four leaves visible stage;LP.06 six leaves visible stage;LP.08 eight leaves visible stage;LP.10 ten leaves visible stage;LP.12 twelve leaves visible stage;floweri…
AT1G13260	ddm1-Col	1.68943e-06	2.13425	up-regulated	Locus:2205319	AT1G13260	protein_coding	Encodes an AP2/B3 domain transcription factor which is upregulated in response to low temperature. It contains a B3 DNA binding domain. It has circadian regulation and may function as a negative growth regulator.	ATRAV1;EDF4;ETHYLENE RESPONSE DNA BINDING FACTOR 4;RAV1;RELATED TO ABI3/VP1 1	cellular response to hypoxia;lateral root development;leaf development;negative regulation of DNA-templated transcription;negative regulation of flower development;response to brassinosteroid;nucleus;DNA binding;DNA-binding transcription factor activity;transcription cis-regulatory region binding;LP.02 two leaves visible stage;LP.04 four leaves visible stage;LP.06 six leaves visible stage;LP.08 e…
AT1G13270	ddm1-Col	5.01864e-06	1.1487	up-regulated	Locus:2205329	AT1G13270	protein_coding	Encodes a methionine aminopeptidase formerly called MAP1B; renamed to MAP1C.	MAP1B;MAP1C;METHIONINE AMINOPEPTIDASE 1B	N-terminal protein amino acid modification;chloroplast;extracellular region;mitochondrion;mRNA binding;metalloaminopeptidase activity;LP.02 two leaves visible stage;LP.04 four leaves visible stage;LP.06 six leaves visible stage;LP.08 eight leaves visible stage;LP.10 ten leaves visible stage;LP.12 twelve leaves visible stage;flowering stage;mature plant embryo stage;petal differentiation and expan…
AT1G13300	ddm1-Col	1.53319e-05	1.46427	up-regulated	Locus:2205339	AT1G13300	protein_coding	Encodes a nuclear localized member of the GARP family of transcription factors. Involved in nitrate/phosphate signaling in roots. It is transcriptionally regulated by nitrate and post transcriptionally by phosphate and functions to integrate these two nutrient signaling pathways in the root. HRS1 and HHO2 are involved in Ni cross regulation of Pi signaling. They function as transcriptional repres…	ATNIGT1;HRS1;HYPERSENSITIVITY TO LOW PI-ELICITED PRIMARY ROOT SHORTENING 1;NIGT1.4;NITRATE-INDUCIBLE, GARP-TYPE TRANSCRIPTIONAL REPRESSOR 1/HYPERSENSITIVE TO LOW PI-ELICITED PRIMARY ROOT SHORTENING 1.4	cellular response to hypoxia;cellular response to nitrogen compound;cellular response to phosphate starvation;negative regulation of abscisic acid-activated signaling pathway;primary root development;regulation of DNA-templated transcription;regulation of response to nutrient levels;negative regulation of abscisic acid-activated signaling pathway;nucleus;DNA-binding transcription factor activity;…
AT1G13340	ddm1-Col	9.11061e-06	1.92593	up-regulated	Locus:2009892	AT1G13340	protein_coding	Regulator of Vps4 activity in the MVB pathway protein;(source:Araport11)	IST1-LIKE 6;ISTL6	response to oxidative stress;intracellular protein localization;cellular_component;molecular_function;LP.02 two leaves visible stage;LP.04 four leaves visible stage;LP.06 six leaves visible stage;LP.08 eight leaves visible stage;LP.10 ten leaves visible stage;LP.12 twelve leaves visible stage;flowering stage;petal differentiation and expansion stage;vascular leaf senescent stage;carpel;collective…
AT1G13420	ddm1-Col	0.000751066	1.87862	up-regulated	Locus:2009992	AT1G13420	protein_coding	Encodes a sulfotransferase. Unlike the related ST4A protein (At2g14920); in vitro experiments show that this enzyme does not act brassinosteroids. ST4B is expressed in the roots and transcript levels rise in response to cytokinin treatment.	ARABIDOPSIS THALIANA SULFOTRANSFERASE 4B;ATST4B;ST4B;SULFOTRANSFERASE 4B	response to cytokinin;sulfation;cytoplasm;nucleus;sulfotransferase activity;brassinosteroid sulfotransferase activity;hypocotyl;root,
AT1G13448	ddm1-Col	0.0011815	1.25051	up-regulated	Locus:4010713442	AT1G13448	antisense_long_noncoding_rna	Natural antisense transcript overlaps with AT1G13450;(source:Araport11)	N/A	biological_process;cellular_component;molecular_function;guard cell,
AT1G13470	ddm1-Col	1.57493e-05	4.87765	up-regulated	Locus:2009927	AT1G13470	protein_coding	hypothetical protein (DUF1262);(source:Araport11)	N/A	extracellular region;molecular_function;LP.02 two leaves visible stage;LP.04 four leaves visible stage;LP.06 six leaves visible stage;LP.08 eight leaves visible stage;LP.10 ten leaves visible stage;LP.12 twelve leaves visible stage;flowering stage;vascular leaf senescent stage;cauline leaf;collective leaf structure;cotyledon;guard cell;leaf lamina base;petiole;rosette leaf;sepal;stamen;stem;vascu…
AT1G13520	ddm1-Col	1.87779e-05	3.39029	up-regulated	Locus:2010002	AT1G13520	protein_coding	hypothetical protein (DUF1262);(source:Araport11)	N/A	cellular_component;molecular_function,
AT1G13609	ddm1-Col	3.53801e-05	-3.02338	down-regulated	Locus:1009023151	AT1G13609	protein_coding	Encodes a defensin-like (DEFL) family protein; irondeficiency-regulated gene expression. Unannotated bottom strand transcript is expressed at much higher levels than the top strand transcripts indicative of lncRNA; CAN OF SPINACH (COS).	N/A	response to iron ion;extracellular region;mitochondrion;molecular_function,
AT1G13650	ddm1-Col	2.44568e-05	-2.74519	down-regulated	Locus:2023875	AT1G13650	protein_coding	hypothetical protein;(source:Araport11)	N/A	regulation of asymmetric cell division;nucleus;molecular_function;LP.02 two leaves visible stage;LP.04 four leaves visible stage;LP.12 twelve leaves visible stage;flowering stage;petal differentiation and expansion stage;vascular leaf senescent stage;cauline leaf;collective leaf structure;cotyledon;flower;guard cell;inflorescence meristem;leaf apex;leaf lamina base;petal;petiole;sepal;shoot apex;…
AT1G13710	ddm1-Col	0.00233384	-3.43597	down-regulated	Locus:2023848	AT1G13710	protein_coding	Encodes the cytochrome P450 CYP78A5 monooxygenase. Contributes to the generation of a growth-stimulating signal distinct from the classical phytohormones that prevents proliferation arrest; promoting organ growth. In ovules it is required for megagametogenesis, maternal control of seed size and restricting megaspore mother cell fate to a single cell.	CYP78A5;KLU;KLUH;cytochrome P450, family 78, subfamily A, polypeptide 5	floral organ development;leaf formation;organ growth;positive regulation of cell population proliferation;positive regulation of organ growth;regulation of growth rate;regulation of meristem growth;system development;chloroplast;endoplasmic reticulum;heme binding;iron ion binding;oxidoreductase activity, acting on paired donors, with incorporation or reduction of molecular oxygen;mature plant emb…
AT1G13730	ddm1-Col	2.45273e-05	-1.16506	down-regulated	Locus:2023854	AT1G13730	protein_coding	Ras GTPase-activating protein SH3 domain-binding protein (G3BP); belongs to the highly conserved family of RNA-binding proteins.	ATG3BP-5;ATG3BP2;G3BP2	stress granule assembly;cytosol;cytoplasm;mRNA binding;LP.02 two leaves visible stage;LP.04 four leaves visible stage;flowering stage;mature plant embryo stage;petal differentiation and expansion stage;plant embryo bilateral stage;plant embryo cotyledonary stage;plant embryo globular stage;vascular leaf senescent stage;carpel;cauline leaf;collective leaf structure;flower;flower pedicel;guard cell…
AT1G13750	ddm1-Col	1.16624e-06	1.90534	up-regulated	Locus:2023870	AT1G13750	protein_coding	Encodes a purple acid phosphatase whose expression is responsive to both phosphate (Pi) and phosphite (Phi) in roots.	ARABIDOPSIS THALIANA PURPLE ACID PHOSPHATASE 1;ATPAP1;PAP1;PURPLE ACID PHOSPHATASE 1	chloroplast;acid phosphatase activity;LP.02 two leaves visible stage;LP.04 four leaves visible stage;LP.06 six leaves visible stage;LP.08 eight leaves visible stage;LP.10 ten leaves visible stage;LP.12 twelve leaves visible stage;flowering stage;mature plant embryo stage;petal differentiation and expansion stage;plant embryo bilateral stage;plant embryo cotyledonary stage;plant embryo globular st…
AT1G13930	ddm1-Col	8.39748e-06	1.05426	up-regulated	Locus:2035837	AT1G13930	protein_coding	Involved in response to salt stress. Knockout mutants are hypersensitive to salt stress.	SALT TOLERANCE-RELATED PROTEIN;STRP	response to salt stress;regulation of abscisic acid biosynthetic process;response to heat;chloroplast;chloroplast envelope;chloroplast stroma;cytosol;extracellular region;plasma membrane;mRNA binding;protein binding;LP.02 two leaves visible stage;LP.04 four leaves visible stage;LP.06 six leaves visible stage;LP.08 eight leaves visible stage;LP.10 ten leaves visible stage;LP.12 twelve leaves visib…
AT1G13990	ddm1-Col	5.66278e-06	1.22655	up-regulated	Locus:2014809	AT1G13990	protein_coding	plant/protein;(source:Araport11)	N/A	chloroplast;molecular_function;LP.02 two leaves visible stage;LP.04 four leaves visible stage;LP.06 six leaves visible stage;LP.08 eight leaves visible stage;LP.10 ten leaves visible stage;LP.12 twelve leaves visible stage;flowering stage;mature plant embryo stage;petal differentiation and expansion stage;plant embryo bilateral stage;plant embryo cotyledonary stage;plant embryo globular stage;vas…
AT1G14160	ddm1-Col	0.00330736	1.03889	up-regulated	Locus:2035791	AT1G14160	protein_coding	Uncharacterized protein family (UPF0497);(source:Araport11)	CASP-LIKE PROTEIN 1A1;CASPL1A1	cell wall modification;cell-cell junction assembly;plasma membrane;plasma membrane;molecular_function;root endodermis,
AT1G14170	ddm1-Col	1.5889e-05	1.39887	up-regulated	Locus:2035807	AT1G14170	protein_coding	RNA-binding KH domain-containing protein;(source:Araport11)	ATKH2	RNA processing;cytoplasm;nucleus;nucleus;mRNA binding;guard cell,
AT1G14190	ddm1-Col	0.00606986	-1.02576	down-regulated	Locus:2035830	AT1G14190	protein_coding	Glucose-methanol-choline (GMC) oxidoreductase family protein;(source:Araport11)	N/A	biological_process;chloroplast;nucleus;flavin adenine dinucleotide binding;oxidoreductase activity, acting on CH-OH group of donors;guard cell,
AT1G14200	ddm1-Col	2.55815e-05	1.64111	up-regulated	Locus:2035843	AT1G14200	protein_coding	E3 ligase involved in the regulation of the homeostasis of sensor NLR immune receptors.	SNIPER1;USR1	cellular response to hypoxia;defense response to other organism;protein ubiquitination;cytoplasm;nucleus;ubiquitin protein ligase activity;LP.02 two leaves visible stage;LP.04 four leaves visible stage;LP.06 six leaves visible stage;LP.08 eight leaves visible stage;LP.10 ten leaves visible stage;LP.12 twelve leaves visible stage;M germinated pollen stage;flowering stage;petal differentiation and …
AT1G14330	ddm1-Col	0.000170695	1.08637	up-regulated	Locus:2012547	AT1G14330	protein_coding	Galactose oxidase/kelch repeat superfamily protein;(source:Araport11)	N/A	nucleus;nucleus;molecular_function;LP.02 two leaves visible stage;LP.04 four leaves visible stage;LP.06 six leaves visible stage;LP.08 eight leaves visible stage;LP.10 ten leaves visible stage;LP.12 twelve leaves visible stage;M germinated pollen stage;flowering stage;mature plant embryo stage;petal differentiation and expansion stage;plant embryo bilateral stage;plant embryo cotyledonary stage;p…
AT1G14345	ddm1-Col	7.89215e-07	-1.40894	down-regulated	Locus:505006122	AT1G14345	protein_coding	NAD(P)-linked oxidoreductase superfamily protein;(source:Araport11)	N/A	chloroplast;chloroplast thylakoid;chloroplast thylakoid membrane;extracellular region;molecular_function;LP.02 two leaves visible stage;LP.04 four leaves visible stage;LP.06 six leaves visible stage;LP.08 eight leaves visible stage;LP.10 ten leaves visible stage;LP.12 twelve leaves visible stage;flowering stage;mature plant embryo stage;petal differentiation and expansion stage;plant embryo bilat…
AT1G14370	ddm1-Col	2.83453e-06	2.57331	up-regulated	Locus:2012492	AT1G14370	protein_coding	Encodes protein kinase APK2a. Protein is N-myristoylated.	APK2A;KIN1;KINASE 1;PBL2;PBS1-like 2;PROTEIN KINASE 2A	positive regulation of defense response to bacterium;protein phosphorylation;plasma membrane;chloroplast;Tat protein binding;histone H2AS1 kinase activity;protein binding;protein serine/threonine kinase activity;LP.02 two leaves visible stage;LP.04 four leaves visible stage;LP.06 six leaves visible stage;LP.08 eight leaves visible stage;LP.10 ten leaves visible stage;LP.12 twelve leaves visible s…
AT1G14440	ddm1-Col	6.35382e-05	-1.40601	down-regulated	Locus:2012602	AT1G14440	protein_coding	homeobox protein 31;(source:Araport11)	AtHB31;BHB2;BRASSINOSTEROID-RELATED HOMEOBOX 2;FLORAL TRANSITION AT THE MERISTEM2;FTM2;HB31;ZHD4;ZINC FINGER HOMEODOMAIN 4;homeobox protein 31	long-day photoperiodism, flowering;regulation of DNA-templated transcription;nucleus;nucleus;DNA-binding transcription factor activity;protein binding;protein homodimerization activity;transcription cis-regulatory region binding;LP.02 two leaves visible stage;LP.04 four leaves visible stage;LP.10 ten leaves visible stage;LP.12 twelve leaves visible stage;flowering stage;mature plant embryo stage;…
AT1G14480	ddm1-Col	0.00295559	1.47626	up-regulated	Locus:2012532	AT1G14480	protein_coding	Ankyrin repeat family protein;(source:Araport11)	N/A	biological_process;cellular_component;molecular_function;LP.02 two leaves visible stage;LP.04 four leaves visible stage;LP.06 six leaves visible stage;LP.08 eight leaves visible stage;LP.10 ten leaves visible stage;LP.12 twelve leaves visible stage;M germinated pollen stage;flowering stage;mature plant embryo stage;petal differentiation and expansion stage;plant embryo bilateral stage;plant embry…
AT1G14520	ddm1-Col	1.12671e-05	3.32406	up-regulated	Locus:2012572	AT1G14520	protein_coding	Encodes MIOX1. Belongs to myo-inositol oxygenase gene family.	MIOX1;myo-inositol oxygenase 1	syncytium formation;inositol catabolic process;cytoplasm;inositol oxygenase activity;flower;fruit;guard cell;root;root syncytium cell;stem;vascular leaf,
AT1G14730	ddm1-Col	0.00396918	-1.05509	down-regulated	Locus:2006752	AT1G14730	protein_coding	Cytochrome b561/ferric reductase transmembrane protein family;(source:Araport11)	N/A	mitochondrion;oxidoreductase activity;LP.10 ten leaves visible stage;LP.12 twelve leaves visible stage;flowering stage;petal differentiation and expansion stage;plant embryo cotyledonary stage;plant embryo globular stage;vascular leaf senescent stage;carpel;collective leaf structure;flower;flower pedicel;guard cell;hypocotyl;inflorescence meristem;leaf apex;petal;petiole;plant embryo;pollen;root;…
AT1G14780	ddm1-Col	0.00674123	1.25268	up-regulated	Locus:2006807	AT1G14780	protein_coding	MACPF-containing protein.	MACP1;MEMBRANE ATTACK COMPLEX/PERFORIN-LIKE 1	plant-type hypersensitive response;nucleus;molecular_function;LP.04 four leaves visible stage;LP.06 six leaves visible stage;LP.08 eight leaves visible stage;LP.10 ten leaves visible stage;flowering stage;petal differentiation and expansion stage;carpel;collective leaf structure;cotyledon;endosperm;flower;guard cell;hypocotyl;inflorescence meristem;leaf apex;petal;root;sepal;stamen;stem;vascular …
AT1G14870	ddm1-Col	3.85298e-06	1.80704	up-regulated	Locus:2006772	AT1G14870	protein_coding	PCR2 encodes a membrane protein involved in zinc transport and detoxification.	AtPCR2;PCR2;PLANT CADMIUM RESISTANCE 2	response to oxidative stress;cytoplasm;plasma membrane;molecular_function;flower;fruit;guard cell;leaf;leaf vascular system;plant callus;root;stem,
AT1G14880	ddm1-Col	4.53364e-07	4.83915	up-regulated	Locus:2006767	AT1G14880	protein_coding	PLANT CADMIUM RESISTANCE 1;(source:Araport11)	AtPCR1;PCR1;PLANT CADMIUM RESISTANCE 1	cytoplasm;extracellular region;plant-type vacuole;mRNA binding;guard cell;rosette leaf,
AT1G14900	ddm1-Col	9.07973e-06	-1.24014	down-regulated	Locus:2006862	AT1G14900	protein_coding	Encodes a protein belonging to the subgroup of HMGA (high mobility group A) proteins that interact with A/T-rich stretches of DNA.	HIGH MOBILITY GROUP A;HMGA	chromosome condensation;negative regulation of DNA recombination;chromatin;cytosol;nucleolus;nucleus;chloroplast;nucleolus;nucleus;DNA binding;double-stranded DNA binding;nucleosomal DNA binding;LP.02 two leaves visible stage;LP.04 four leaves visible stage;LP.12 twelve leaves visible stage;flowering stage;mature plant embryo stage;petal differentiation and expansion stage;plant embryo bilateral …
AT1G14920	ddm1-Col	2.57711e-05	1.04373	up-regulated	Locus:2006747	AT1G14920	protein_coding	Similar to a putative transcription factor and transcriptional coactivators. Repressor of GA responses and involved in gibberellic acid mediated signaling. Member of the DELLA proteins that restrain the cell proliferation and expansion that drives plant growth. The protein undergoes degradation in response to GA via the 26S proteasome. GAI may be involved in reducing ROS accumulation in response …	GAI;GIBBERELLIC ACID INSENSITIVE;RESTORATION ON GROWTH ON AMMONIA 2;RGA2	gibberellic acid mediated signaling pathway;hyperosmotic salinity response;jasmonic acid mediated signaling pathway;meiotic cytokinesis;negative regulation of gibberellic acid mediated signaling pathway;negative regulation of seed germination;phloem transport;regulation of nitrogen utilization;regulation of reactive oxygen species metabolic process;regulation of seed dormancy process;regulation o…
AT1G14960	ddm1-Col	3.40123e-06	3.91589	up-regulated	Locus:2006832	AT1G14960	protein_coding	Polyketide cyclase/dehydrase and lipid transport superfamily protein;(source:Araport11)	N/A	defense response;cytoplasmic stress granule;cytosol;nucleus;molecular_function;endosperm;root,
AT1G15010	ddm1-Col	0.000380971	2.7389	up-regulated	Locus:2196204	AT1G15010	protein_coding	mediator of RNA polymerase II transcription subunit;(source:Araport11)	N/A	cellular response to hypoxia;defense response to fungus;mitochondrion;molecular_function;LP.02 two leaves visible stage;LP.04 four leaves visible stage;LP.06 six leaves visible stage;LP.08 eight leaves visible stage;LP.10 ten leaves visible stage;LP.12 twelve leaves visible stage;flowering stage;petal differentiation and expansion stage;plant embryo globular stage;carpel;collective leaf structure…
AT1G15040	ddm1-Col	7.66484e-07	2.8044	up-regulated	Locus:2196174	AT1G15040	protein_coding	Encodes a nitrogen regulated putative glutamine amidotransferase that represses shoot branching.	GAT;GAT1_2.1;GLUTAMINE AMIDOTRANSFERASE;GLUTAMINE AMIDOTRANSFERASE 1_2.1	regulation of secondary shoot formation;cellular_component;hydrolase activity, acting on carbon-nitrogen (but not peptide) bonds, in linear amides;guard cell;hypocotyl;root;root hair cell;trichoblast,
AT1G15125	ddm1-Col	7.68412e-08	6.28236	up-regulated	Locus:504956193	AT1G15125	protein_coding	S-adenosyl-L-methionine-dependent methyltransferases superfamily protein;(source:Araport11)	N/A	methylation;nucleus;S-adenosylmethionine-dependent methyltransferase activity;guard cell,
AT1G15175	ddm1-Col	0.00479867	1.03599	up-regulated	Locus:4010713444	AT1G15175	antisense_long_noncoding_rna	Natural antisense transcript overlaps with AT1G15170;(source:Araport11)	N/A	biological_process;cellular_component;molecular_function;guard cell,
AT1G15520	ddm1-Col	9.85646e-05	3.28624	up-regulated	Locus:2196593	AT1G15520	protein_coding	ABC transporter family involved in ABA transport and resistance to lead. Localizes to plasma membrane. Upregulated by lead. Expressed in leaves; flowers, stomata and roots.	ABCG40;ATABCG40;ATP-binding cassette G40;ATPDR12;Arabidopsis thaliana ATP-binding cassette G40;PDR12;PLEIOTROPIC DRUG RESISTANCE 12	abscisic acid transport;lead ion transport;response to ethylene;response to jasmonic acid;response to ozone;response to salicylic acid;terpenoid transport;abscisic acid transport;abscisic acid-activated signaling pathway;cellular response to water deprivation;defense response to oomycetes;import across plasma membrane;import into cell;intercellular transport;negative regulation of post-embryonic …
AT1G15550	ddm1-Col	1.42255e-05	-2.21726	down-regulated	Locus:2196623	AT1G15550	protein_coding	Involved in later steps of the gibberellic acid biosynthetic pathway. Activated by AGAMOUS in a cal-1; ap1-1 background. Deletion of 208 bp from -1016 to -809 (&#916;-808) resulted in loss of GA-negative feedback (this sequence, which contains a 43-bp sequence GNFEI, was shown to be sufficient for GA-negative feedback).	ARABIDOPSIS THALIANA GIBBERELLIN 3 BETA-HYDROXYLASE 1;ATGA3OX1;GA REQUIRING 4;GA3OX1;GA4;GIBBERELLIN 3-OXIDASE 1	gibberellic acid mediated signaling pathway;gibberellin biosynthetic process;response to gibberellin;response to red light;response to red or far red light;gibberellin biosynthetic process;response to light stimulus;cytoplasm;gibberellin 3-beta-dioxygenase activity;protein binding;transcription factor binding;LP.02 two leaves visible stage;LP.04 four leaves visible stage;LP.06 six leaves visible …
AT1G15570	ddm1-Col	6.01686e-05	-1.21211	down-regulated	Locus:2196563	AT1G15570	protein_coding	A2-type cyclin. Negatively regulates endocycles and acts as a key regulator of ploidy levels in Arabidopsis endoreduplication. Interacts physically with CDKA;1. Expressed preferentially in trichomes and young developing tissues.	CYCA2;3;CYCLIN A2;3	DNA endoreduplication;cell cycle G2/M phase transition;lateral root formation;positive regulation of stomatal complex development;regulation of G2/M transition of mitotic cell cycle;G1/S transition of mitotic cell cycle;guard mother cell differentiation;cytoplasm;nucleus;nucleus;cyclin-dependent protein kinase holoenzyme complex;cyclin-dependent protein serine/threonine kinase regulator activity;…
AT1G15670	ddm1-Col	2.39876e-07	2.18752	up-regulated	Locus:2036119	AT1G15670	protein_coding	Encodes a member of a family of F-box proteins; called the KISS ME DEADLY (KMD) family, that targets type-B ARR proteins for degradation and is involved in the negative regulation of the cytokinin response. Also named as KFB1, a member of a group of Kelch repeat F-box proteins that negatively regulate phenylpropanoid biosynthesis by targeting the phenypropanoid biosynthesis enzyme phenylalanine a…	KELCH REPEAT F-BOX 1;KFB01;KISS ME DEADLY 2;KMD2	negative regulation of cytokinin-activated signaling pathway;regulation of phenylpropanoid metabolic process;cytosol;nucleus;molecular_function;LP.02 two leaves visible stage;LP.04 four leaves visible stage;LP.06 six leaves visible stage;LP.08 eight leaves visible stage;LP.10 ten leaves visible stage;LP.12 twelve leaves visible stage;flowering stage;mature plant embryo stage;petal differentiation…
AT1G15800	ddm1-Col	0.00020076	1.7177	up-regulated	Locus:2036179	AT1G15800	protein_coding	hypothetical protein;(source:Araport11)	N/A	cellular_component;molecular_function;L mature pollen stage;M germinated pollen stage;guard cell;pollen;pollen tube cell,
AT1G15890	ddm1-Col	0.000186479	2.12526	up-regulated	Locus:2036214	AT1G15890	protein_coding	Disease resistance protein (CC-NBS-LRR class) family;(source:Araport11)	N/A	defense response to other organism;mitochondrion;nucleus;ADP binding;LP.04 four leaves visible stage;LP.06 six leaves visible stage;LP.08 eight leaves visible stage;LP.10 ten leaves visible stage;flowering stage;vascular leaf senescent stage;cauline leaf;collective leaf structure;cotyledon;guard cell;inflorescence meristem;root;stamen;stem;vascular leaf,
AT1G15980	ddm1-Col	3.36646e-06	-1.20134	down-regulated	Locus:2200452	AT1G15980	protein_coding	encodes a novel subunit of the chloroplast NAD(P)H dehydrogenase complex; involved in cyclic electron flow around photosystem I to produce ATP.	NAD(P)H DEHYDROGENASE SUBUNIT 48;NDF1;NDH-DEPENDENT CYCLIC ELECTRON FLOW 1;NDH48;Photosynthetic NDH subcomplex B 1;PnsB1	photosynthetic electron transport in photosystem I;chloroplast;chloroplast thylakoid;chloroplast thylakoid membrane;nucleus;NAD(P)H dehydrogenase complex (plastoquinone);molecular_function;LP.02 two leaves visible stage;LP.04 four leaves visible stage;LP.06 six leaves visible stage;LP.08 eight leaves visible stage;LP.10 ten leaves visible stage;LP.12 twelve leaves visible stage;flowering stage;ma…
AT1G16110	ddm1-Col	9.99596e-07	2.56057	up-regulated	Locus:2200527	AT1G16110	protein_coding	Encodes a WAK-like receptor-like kinase with a cytoplasmic Ser/Thr protein kinase domain and an extracellular domain with EGF-like repeats. It has been shown to be localized to the cell wall.	WAKL6;wall associated kinase-like 6	cell surface receptor signaling pathway;defense response;plasma membrane;plant-type cell wall;plasma membrane;kinase activity;polysaccharide binding;guard cell,
AT1G16130	ddm1-Col	0.000161322	2.77935	up-regulated	Locus:2200562	AT1G16130	protein_coding	Encodes a WAK-like receptor-like kinase with a cytoplasmic Ser/Thr protein kinase domain and an extracellular domain with EGF-like repeats.	WAKL2;wall associated kinase-like 2	protein autophosphorylation;cell surface receptor signaling pathway;defense response;plasma membrane;plant-type cell wall;plasma membrane;calcium ion binding;kinase activity;polysaccharide binding;protein serine/threonine kinase activity;LP.04 four leaves visible stage;LP.06 six leaves visible stage;LP.08 eight leaves visible stage;LP.10 ten leaves visible stage;LP.12 twelve leaves visible stage;…
AT1G16300	ddm1-Col	0.000303604	-1.0627	down-regulated	Locus:2032810	AT1G16300	protein_coding	Encodes one of the chloroplast/plastid localized GAPDH isoforms (GAPCp1/At1g79530 and GAPCp2/At1g16300). gapcp double mutants display a drastic phenotype of arrested root development; dwarfism and sterility. GAPCps are important for the synthesis of serine in roots.	GAPCP-2;glyceraldehyde-3-phosphate dehydrogenase of plastid 2	carbohydrate metabolic process;intracellular amino acid homeostasis;primary root development;glycolytic process;cytosol;chloroplast;plastid;glyceraldehyde-3-phosphate dehydrogenase (NAD+) (phosphorylating) activity;guard cell,
AT1G16320	ddm1-Col	1.07776e-05	-1.15084	down-regulated	Locus:2032850	AT1G16320	protein_coding	plant/protein (DUF2358);(source:Araport11)	N/A	cellular_component;molecular_function;guard cell,
AT1G16370	ddm1-Col	0.00543859	1.24051	up-regulated	Locus:2032790	AT1G16370	protein_coding	organic cation/carnitine transporter 6;(source:Araport11)	ARABIDOPSIS THALIANA ORGANIC CATION/CARNITINE TRANSPORTER 6;ATOCT6;OCT6;ORGANIC CATION/CARNITINE TRANSPORTER 6	cellular response to salt stress;cellular response to water deprivation;transmembrane transport;plant-type vacuole membrane;plasma membrane;carbohydrate transmembrane transporter activity;transmembrane transporter activity;LP.06 six leaves visible stage;flowering stage;petal differentiation and expansion stage;carpel;collective leaf structure;cotyledon;flower;guard cell;hypocotyl;leaf apex;pollen…
AT1G16390	ddm1-Col	5.50344e-05	1.61352	up-regulated	Locus:2032825	AT1G16390	protein_coding	organic cation/carnitine transporter 3;(source:Araport11)	ATOCT3;OCT3;organic cation/carnitine transporter 3	cellular response to cold;transmembrane transport;chloroplast;plant-type vacuole membrane;carbohydrate transmembrane transporter activity;transmembrane transporter activity;LP.04 four leaves visible stage;LP.08 eight leaves visible stage;LP.10 ten leaves visible stage;LP.12 twelve leaves visible stage;plant embryo globular stage;vascular leaf senescent stage;cotyledon;guard cell;hypocotyl;leaf ap…
AT1G16510	ddm1-Col	0.00305023	1.16882	up-regulated	Locus:2032915	AT1G16510	protein_coding	Encodes a clade III SAUR gene with a distinctive expression pattern in root meristems. It is normally expressed in the quiescent center and cortex/endodermis initials and upon auxin stimulation; the expression is found in the endodermal layer. Overexpression studies suggest roles in cell expansion and auxin transport.	SAUR41;SMALL AUXIN UPREGULATED 41	auxin transport;positive gravitropism;root radial pattern formation;cytoplasm;molecular_function;LP.02 two leaves visible stage;LP.04 four leaves visible stage;LP.06 six leaves visible stage;LP.08 eight leaves visible stage;LP.10 ten leaves visible stage;LP.12 twelve leaves visible stage;flowering stage;mature plant embryo stage;petal differentiation and expansion stage;plant embryo bilateral sta…
AT1G16630	ddm1-Col	0.000307164	-1.13533	down-regulated	Locus:2017938	AT1G16630	protein_coding	transmembrane protein;(source:Araport11)	N/A	nucleus;molecular_function;guard cell,
AT1G16660	ddm1-Col	1.58943e-08	9.49195	up-regulated	Locus:2824900	AT1G16660	transposable_element_gene	transposable_element_gene;(source:Araport11);copia-like retrotransposon family; has a 2.0e-268 P-value blast match to GB:CAA72989 open reading frame 1 (Ty1_Copia-element) (Brassica oleracea);(source:TAIR10)	N/A	N/A,
AT1G16690	ddm1-Col	0.000809778	-1.33494	down-regulated	Locus:2017978	AT1G16690	protein_coding	Scaffold protein of Nucleosomal acetyltransferase of H4 (NuA4); which is an essential transcriptional coactivator in eukaryotes. Necessary for nucleosomal acetylation of histones H4 and H2A.Z by NuA4 in vitro.	EPL1A;Enhancer of Polycomb-Like 1 A	chromatin organization;regulation of transcription by RNA polymerase II;nucleus;NuA4 histone acetyltransferase complex;piccolo histone acetyltransferase complex;protein binding;protein-macromolecule adaptor activity;flowering stage;mature plant embryo stage;petal differentiation and expansion stage;plant embryo bilateral stage;plant embryo cotyledonary stage;plant embryo globular stage;carpel;col…
AT1G16720	ddm1-Col	8.05086e-07	-1.31739	down-regulated	Locus:2015651	AT1G16720	protein_coding	Encodes HCF173; a protein with weak similarities to the superfamily of the short-chain dehydrogenases/reductases. HCF173 is involved in the initiation of translation of the psbA mRNA and binds a specific site in the 5' UTR of psbA mRNA. Mutants shows a high chlorophyll fluorescence phenotype (hcf) and are severely affected in the accumulation of PSII subunits. The protein HCF173 is localized in t…	HCF173;high chlorophyll fluorescence phenotype 173	translational initiation;photosystem II assembly;translational initiation;chloroplast;chloroplast;chloroplast envelope;chloroplast membrane;chloroplast stroma;thylakoid membrane;RNA binding;mRNA binding;protein binding;racemase and epimerase activity;LP.02 two leaves visible stage;LP.04 four leaves visible stage;LP.06 six leaves visible stage;LP.08 eight leaves visible stage;LP.10 ten leaves visi…
AT1G16730	ddm1-Col	0.000682548	-1.38579	down-regulated	Locus:2015621	AT1G16730	protein_coding	hypothetical protein;(source:Araport11)	UNKNOWN PROTEIN 6;UP6	nucleus;peroxisome;molecular_function;flowering stage;petal differentiation and expansion stage;guard cell;stamen;stem,
AT1G16850	ddm1-Col	0.000108592	2.2888	up-regulated	Locus:2035502	AT1G16850	protein_coding	transmembrane protein;(source:Araport11)	N/A	response to salt stress;endoplasmic reticulum;extracellular region;nucleus;molecular_function;LP.04 four leaves visible stage;LP.06 six leaves visible stage;LP.08 eight leaves visible stage;LP.10 ten leaves visible stage;petal differentiation and expansion stage;collective leaf structure;flower;guard cell;leaf apex;pollen;rosette leaf;vascular leaf,
AT1G17020	ddm1-Col	0.000340648	1.5346	up-regulated	Locus:2020407	AT1G17020	protein_coding	Encodes a novel member of the Fe(II)/ascorbate oxidase gene family; senescence-related gene.	ATSRG1;SENESCENCE-RELATED GENE 1;SRG1	leaf senescence;cytoplasm;oxidoreductase activity, acting on diphenols and related substances as donors, oxygen as acceptor;LP.04 four leaves visible stage;flowering stage;petal differentiation and expansion stage;plant embryo globular stage;sporophyte senescent stage;carpel;collective leaf structure;flower;flower pedicel;guard cell;hypocotyl;inflorescence meristem;plant embryo;pollen;root;sepal;…
AT1G17050	ddm1-Col	2.53497e-07	-1.90669	down-regulated	Locus:2020362	AT1G17050	protein_coding	Encodes one of the two paralogous solanesyl diphosphate synthases - SPS1 (At1g78510) and SPS2 (At1g17050) - that assemble the side-chain of plastoquinone-9 in plastids.	ATSPS2;SPS2;Solanesyl diphosphate synthase 2	plastoquinone biosynthetic process;isoprenoid biosynthetic process;plastoquinone biosynthetic process;ubiquinone biosynthetic process;chloroplast;chloroplast;chloroplast stroma;plastid;prenyltransferase activity;LP.02 two leaves visible stage;LP.04 four leaves visible stage;LP.06 six leaves visible stage;LP.08 eight leaves visible stage;LP.10 ten leaves visible stage;LP.12 twelve leaves visible s…
AT1G17147	ddm1-Col	4.03426e-05	2.94066	up-regulated	Locus:4515102541	AT1G17147	protein_coding	VQ motif-containing protein;(source:Araport11)	VQ1	cellular_component;protein binding;guard cell,
AT1G17160	ddm1-Col	1.45536e-05	1.17748	up-regulated	Locus:2020337	AT1G17160	protein_coding	RBSK is a plastid localized ribokinase involved in nucleoside metabolism. It is the only member of this gene family in Arabidopsis.	RBSK;RIBOKINASE	nucleoside metabolic process;D-ribose catabolic process;D-ribose metabolic process;cytosol;chloroplast;chloroplast stroma;cytoplasm;plastid nucleoid;kinase activity;ribokinase activity;LP.02 two leaves visible stage;LP.04 four leaves visible stage;LP.06 six leaves visible stage;LP.08 eight leaves visible stage;LP.10 ten leaves visible stage;LP.12 twelve leaves visible stage;flowering stage;mature…
AT1G17250	ddm1-Col	0.000148607	1.83028	up-regulated	Locus:2020382	AT1G17250	protein_coding	receptor like protein 3;(source:Araport11)	AtRLP3;RESISTANCE TO FUSARIUM OXYSPORUM 2;RFO2;RLP3;Receptor Like Protein 3;receptor like protein 3	innate immune response;response to fungus;signal transduction;defense response to fungus;meristem maintenance;plasma membrane;protein kinase activity;guard cell;stem,
AT1G17275	ddm1-Col	2.69488e-08	9.4747	up-regulated	Locus:2825033	AT1G17275	transposable_element_gene	transposable_element_gene;(source:Araport11);Mutator-like transposase family; has a 5.8e-31 P-value blast match to GB:AAA21566 mudrA of transposon=MuDR (MuDr-element) (Zea mays);(source:TAIR10)	N/A	N/A,
AT1G17277	ddm1-Col	2.05506e-08	8.91883	up-regulated	Locus:4010713449	AT1G17277	transposable_element_gene	transposable_element_gene;(source:Araport11);similar to zinc ion binding [Arabidopsis thaliana] (TAIR:AT1G78355.1);(source:TAIR10)	N/A	N/A,
AT1G17360	ddm1-Col	2.82946e-06	-1.41409	down-regulated	Locus:2018789	AT1G17360	protein_coding	LOW protein: protein phosphatase 1 regulatory subunit-like protein;(source:Araport11)	N/A	extracellular region;molecular_function;LP.02 two leaves visible stage;LP.04 four leaves visible stage;LP.06 six leaves visible stage;LP.08 eight leaves visible stage;LP.10 ten leaves visible stage;LP.12 twelve leaves visible stage;flowering stage;mature plant embryo stage;petal differentiation and expansion stage;plant embryo bilateral stage;plant embryo cotyledonary stage;plant embryo globular …
AT1G17420	ddm1-Col	0.00141584	1.63871	up-regulated	Locus:2018848	AT1G17420	protein_coding	LOX3 encodes a Lipoxygenase. Lipoxygenases (LOXs) catalyze the oxygenation of fatty acids (FAs). 13S-lipoxygenase which acts together with LOX2; LOX6, and LOX4 in a hierarchical manner to contribute to the jasmonate burst, leading to defense response against caterpillars.	ATLOX3;Arabidopsis thaliana lipoxygenase 3;LIPOXYGENASE 3;LOX3	anther dehiscence;anther development;defense response;jasmonic acid biosynthetic process;lipid oxidation;pollen development;response to fungus;response to wounding;stamen filament development;lipid oxidation;response to high light intensity;response to jasmonic acid;response to wounding;chloroplast;chloroplast;linoleate 13S-lipoxygenase activity;oxidoreductase activity, acting on single donors wi…
AT1G17460	ddm1-Col	8.18984e-05	1.57192	up-regulated	Locus:2018815	AT1G17460	protein_coding	Arabidopsis thaliana myb family transcription factor (At1g17460)	TRF-LIKE 3;TRFL3	cytosolic ribosome;nucleus;transcription cis-regulatory region binding;LP.02 two leaves visible stage;LP.04 four leaves visible stage;LP.06 six leaves visible stage;LP.08 eight leaves visible stage;LP.10 ten leaves visible stage;flowering stage;mature plant embryo stage;petal differentiation and expansion stage;plant embryo bilateral stage;plant embryo cotyledonary stage;plant embryo globular sta…
AT1G17480	ddm1-Col	0.00151268	-1.23936	down-regulated	Locus:2018837	AT1G17480	protein_coding	Transient expression of Pro35S:GFP-IQD7 in leaves of N. benthamiana alters microtubule organization; in patterns similar to Pro35S:GFP-IQD8 and Pro35S:GFP-IQD6.Member of IQ67 (CaM binding) domain containing family.	IQ-domain 7;IQD7	cytokinesis, division site positioning;microtubule;nuclear envelope;nucleus;phragmoplast;preprophase band;protein binding;LP.04 four leaves visible stage;flowering stage;mature plant embryo stage;petal differentiation and expansion stage;plant embryo bilateral stage;plant embryo cotyledonary stage;plant embryo globular stage;collective leaf structure;flower;guard cell;hypocotyl;inflorescence meri…
AT1G17600	ddm1-Col	0.00257582	1.08584	up-regulated	Locus:2007863	AT1G17600	protein_coding	SOC3 is a TIR-NB-leucine-rich repeat (TNL) protein.Mutants suppress loss of chs2 phenotype of auto-activation of immunity. When the TIR domain of SOC3 interacts with CHS2 the binding results in temperature activation of cell death; the suppressors inhibit this interaction.	SOC3	regulation of innate immune response;defense response;signal transduction;cytoplasm;nucleus;ADP binding;NAD+ nucleosidase activity, cyclic ADP-ribose generating;protein binding;LP.10 ten leaves visible stage;collective leaf structure;guard cell;vascular leaf,
AT1G17665	ddm1-Col	2.23775e-06	4.21091	up-regulated	Locus:505006127	AT1G17665	protein_coding	CA-responsive protein;(source:Araport11)	N/A	biological_process;chloroplast;molecular_function;LP.02 two leaves visible stage;LP.06 six leaves visible stage;LP.08 eight leaves visible stage;LP.10 ten leaves visible stage;LP.12 twelve leaves visible stage;mature plant embryo stage;petal differentiation and expansion stage;plant embryo bilateral stage;plant embryo cotyledonary stage;plant embryo globular stage;vascular leaf senescent stage;ca…
AT1G17710	ddm1-Col	3.73101e-08	4.12544	up-regulated	Locus:2007958	AT1G17710	protein_coding	Encodes a phosphoethanolamine/phosphocholine phosphatase. It is likely to be involved in the liberation of inorganic phosphate from intracellular sources. Expression is upregulated in the shoot of cax1/cax3 mutant.	ARABIDOPSIS THALIANA PHOSPHOETHANOLAMINE/PHOSPHOCHOLINE PHOSPHATASE 1;ATPEPC1;PEPC1;PHOSPHOETHANOLAMINE/PHOSPHOCHOLINE PHOSPHATASE 1	dephosphorylation;protein tetramerization;nucleus;inorganic diphosphate phosphatase activity;phosphatase activity;phosphocholine phosphatase activity;phosphoethanolamine phosphatase activity;L mature pollen stage;M germinated pollen stage;flowering stage;petal differentiation and expansion stage;carpel;collective leaf structure;endosperm;flower;guard cell;petal;plant sperm cell;pollen;pollen tube…
AT1G17745	ddm1-Col	5.69147e-07	1.56057	up-regulated	Locus:505006128	AT1G17745	protein_coding	encodes a 3-Phosphoglycerate dehydrogenase	3-PHOSPHOGLYCERATE DEHYDROGENASE;PGDH;PGDH2;PHOSPHOGLYCERATE DEHYDROGENASE 2	L-serine biosynthetic process;chloroplast stroma;chloroplast;chloroplast stroma;nucleus;phosphoglycerate dehydrogenase activity;protein binding;LP.02 two leaves visible stage;LP.04 four leaves visible stage;LP.06 six leaves visible stage;LP.08 eight leaves visible stage;LP.10 ten leaves visible stage;LP.12 twelve leaves visible stage;flowering stage;mature plant embryo stage;petal differentiation…
AT1G17870	ddm1-Col	0.000200322	-2.4208	down-regulated	Locus:2030938	AT1G17870	protein_coding	S2P-like putative metalloprotease; also contain transmembrane helices near their C-termini and many of them, five of seven, contain a conserved zinc-binding motif HEXXH. Homolog of EGY1. Each of the EGY1 and EGY-like proteins share two additional highly conserved motifs, the previously reported NPDG motif (aa 442?454 in EGY1, Rudner et al., 1999) and a newly defined GNLR motif (aa 171?179 in EGY1…	ATEGY3;EGY3;ETHYLENE-DEPENDENT GRAVITROPISM-DEFICIENT AND YELLOW-GREEN-LIKE 3	response to salt stress;chloroplast;mitochondrion;metalloendopeptidase activity;protein binding;LP.04 four leaves visible stage;LP.06 six leaves visible stage;M germinated pollen stage;flowering stage;mature plant embryo stage;petal differentiation and expansion stage;plant embryo bilateral stage;plant embryo cotyledonary stage;plant embryo globular stage;carpel;cauline leaf;collective leaf struc…
AT1G17920	ddm1-Col	0.00285109	-1.09224	down-regulated	Locus:2030913	AT1G17920	protein_coding	Encodes a homeobox-leucine zipper family protein belonging to the HD-ZIP IV family. Together with HDG11; it is involved in trichome branching. Essential for embryo initial cell polarization in the radial axis initiation.	HDG12;homeodomain GLABROUS 12	maintenance of floral organ identity;trichome branching;cell differentiation;maintenance of floral organ identity;nucleus;DNA-binding transcription factor activity;DNA-binding transcription factor activity, RNA polymerase II-specific;lipid binding;protein binding;LP.04 four leaves visible stage;LP.10 ten leaves visible stage;LP.12 twelve leaves visible stage;flowering stage;mature plant embryo st…
AT1G18000	ddm1-Col	2.28674e-06	1.22482	up-regulated	Locus:505006129	AT1G18000	protein_coding	Major facilitator superfamily protein;(source:Araport11)	N/A	plasma membrane;molecular_function;guard cell,
AT1G18020	ddm1-Col	5.1297e-05	1.60403	up-regulated	Locus:1005716725	AT1G18020	protein_coding	FMN-linked oxidoreductases superfamily protein;(source:Araport11)	N/A	cytoplasm;nucleus;oxidoreductase activity;guard cell;rosette leaf,
AT1G18210	ddm1-Col	1.79942e-05	1.21717	up-regulated	Locus:2194105	AT1G18210	protein_coding	Calcium-binding EF-hand family protein;(source:Araport11)	N/A	cytosol;nucleus;plant-type vacuole;calcium ion binding;LP.02 two leaves visible stage;LP.04 four leaves visible stage;LP.06 six leaves visible stage;LP.08 eight leaves visible stage;LP.10 ten leaves visible stage;LP.12 twelve leaves visible stage;flowering stage;mature plant embryo stage;petal differentiation and expansion stage;plant embryo bilateral stage;plant embryo cotyledonary stage;plant e…
AT1G18300	ddm1-Col	0.0016999	1.25637	up-regulated	Locus:2014164	AT1G18300	protein_coding	nudix hydrolase homolog 4;(source:Araport11)	NUDT4;atnudt4;nudix hydrolase homolog 4	cellular response to hypoxia;cytoplasm;nucleus;chloroplast;cytosol;ADP-ribose diphosphatase activity;NAD+ diphosphatase activity;NADH pyrophosphatase activity;guard cell;root;stem;vascular leaf,
AT1G18370	ddm1-Col	2.49979e-05	-1.31496	down-regulated	Locus:2014069	AT1G18370	protein_coding	Encodes a kinesin HINKEL. Required for cytokinesis in pollen. Mutant has cytokinesis defects; seedling lethal.	ARABIDOPSIS NPK1-ACTIVATING KINESIN 1;ATNACK1;HIK;HINKEL;NACK1;NPK1-ACTIVATING KINESIN 1	cytokinesis by cell plate formation;embryo sac cellularization;gametophyte development;pollen development;microtubule-based movement;nucleus;phragmoplast;microtubule binding;microtubule motor activity;LP.02 two leaves visible stage;LP.04 four leaves visible stage;LP.06 six leaves visible stage;LP.08 eight leaves visible stage;LP.10 ten leaves visible stage;LP.12 twelve leaves visible stage;flower…
AT1G18390	ddm1-Col	2.49583e-05	1.78519	up-regulated	Locus:2014154	AT1G18390	protein_coding	Serine/Threonine kinase family catalytic domain protein;(source:Araport11)	LEAF RUST 10 DISEASE-RESISTANCE LOCUS RECEPTOR- LIKE PROTEIN KINASE-LIKE 1.1;LEAF RUST 10 DISEASE-RESISTANCE LOCUS RECEPTOR- LIKE PROTEIN KINASE-LIKE 1.2;LRK10L1.1;LRK10L1.2	cellular response to abscisic acid stimulus;cellular response to water deprivation;photoperiodism, flowering;biological_process;chloroplast;extracellular region;plasma membrane;polysaccharide binding;protein serine/threonine kinase activity;LP.02 two leaves visible stage;LP.04 four leaves visible stage;LP.06 six leaves visible stage;LP.08 eight leaves visible stage;LP.10 ten leaves visible stage;…
AT1G18470	ddm1-Col	2.97521e-06	1.19295	up-regulated	Locus:2014089	AT1G18470	protein_coding	Putative C3HC4 zinc-finger ubiquitin E3 ligase that is induced by ABA and plays a positive role in ABA signaling.	ATPPRT3;PPRT3;PROTEIN WITH THE RING DOMAIN AND TMEMB_185A 3	positive regulation of abscisic acid-activated signaling pathway;chloroplast;endoplasmic reticulum;mitochondrion;cytosol;molecular_function;LP.02 two leaves visible stage;LP.04 four leaves visible stage;LP.06 six leaves visible stage;LP.08 eight leaves visible stage;LP.10 ten leaves visible stage;LP.12 twelve leaves visible stage;flowering stage;mature plant embryo stage;petal differentiation and…
AT1G18550	ddm1-Col	0.00128233	-1.11803	down-regulated	Locus:2027478	AT1G18550	protein_coding	ATP binding microtubule motor family protein;(source:Araport11)	N/A	microtubule depolymerization;microtubule-based movement;mitotic sister chromatid segregation;cytoplasm;mitotic spindle astral microtubule;mitotic spindle midzone;nucleus;nucleus;kinesin complex;ATP hydrolysis activity;microtubule binding;plus-end-directed microtubule motor activity;cultured plant cell;guard cell,
AT1G18570	ddm1-Col	2.05016e-05	3.78739	up-regulated	Locus:2027463	AT1G18570	protein_coding	Encodes a member of the R2R3-MYB transcription family. Involved in indole glucosinolate biosynthesis.	AtMYB51;BW51A;BW51B;HIG1;HIGH INDOLIC GLUCOSINOLATE 1;MYB DOMAIN PROTEIN 51;MYB51;myb domain protein 51	defense response by callose deposition in cell wall;defense response to bacterium;indole glucosinolate biosynthetic process;induced systemic resistance;response to bacterium;response to insect;nucleus;DNA-binding transcription factor activity;transcription cis-regulatory region binding;LP.02 two leaves visible stage;LP.04 four leaves visible stage;LP.06 six leaves visible stage;LP.08 eight leaves…
AT1G18590	ddm1-Col	8.17695e-06	-1.36885	down-regulated	Locus:2027458	AT1G18590	protein_coding	encodes a desulfoglucosinolate sulfotransferase; involved in the final step of glucosinolate core structure biosynthesis. Has a broad-substrate specificity with preference with methionine-derived desulfoglucosinolates.	ARABIDOPSIS SULFOTRANSFERASE 5C;ATSOT17;ATST5C;SOT17;SULFOTRANSFERASE 17	glucosinolate biosynthetic process;sulfation;cytoplasm;cytoplasm;nucleus;aromatic desulfoglucosinolate sulfotransferase activity;LP.02 two leaves visible stage;LP.04 four leaves visible stage;LP.06 six leaves visible stage;LP.08 eight leaves visible stage;LP.10 ten leaves visible stage;LP.12 twelve leaves visible stage;flowering stage;mature plant embryo stage;petal differentiation and expansion …
AT1G18710	ddm1-Col	0.00712811	-1.2976	down-regulated	Locus:2035015	AT1G18710	protein_coding	Member of the R2R3 factor gene family. Promotes seed longevity (viability of seed over time.) Expressed in the chalazal seed coat. Overexpresion enhances resistance of seed to deterioration (PMID:32519347).	AtMYB47;MYB47;myb domain protein 47	acquisition of seed longevity;seed coat development;cytoplasm;nucleus;DNA-binding transcription factor activity;LP.04 four leaves visible stage;LP.06 six leaves visible stage;LP.08 eight leaves visible stage;chalaza;collective leaf structure;guard cell;leaf lamina base;seed coat;stem;vascular leaf,
AT1G18720	ddm1-Col	0.000596066	1.06374	up-regulated	Locus:2034975	AT1G18720	protein_coding	Contains DUF962 domain. Localizes to ER and can complement yeast Mpo1 dioxygenase function. Interacts with ABI1. May be involved in ER stress response.	MHP1	abscisic acid-activated signaling pathway;sphingoid catabolic process;sphingolipid catabolic process;endoplasmic reticulum;chloroplast;endoplasmic reticulum;nucleus;fatty acid alpha-dioxygenase activity;protein binding;L mature pollen stage;LP.02 two leaves visible stage;LP.04 four leaves visible stage;LP.06 six leaves visible stage;LP.08 eight leaves visible stage;LP.10 ten leaves visible stage;…
AT1G18740	ddm1-Col	1.58565e-05	1.23783	up-regulated	Locus:2034959	AT1G18740	protein_coding	DUF793 domain containing protein. Expression is induced by cold. Loss of function mutations are more sensitive to freezing and have reduced levels of CBFs. May act by preventing degradation of CBFs.	B1L;BYPASS1-LIKE	cold acclimation;exocytosis;negative regulation of lateral root development;response to brassinosteroid;vesicle docking involved in exocytosis;vesicle-mediated transport;export across plasma membrane;regulation of seedling development;allantoin biosynthetic process;cold acclimation;regulation of auxin polar transport;response to cold;cytoplasm;nucleus;plasma membrane;vesicle;exocyst;protein bindi…
AT1G18810	ddm1-Col	0.000107094	-2.03468	down-regulated	Locus:2035010	AT1G18810	protein_coding	phytochrome kinase substrate-like protein;(source:Araport11)	N/A	phototropism;nucleus;plasmodesma;molecular_function;LP.02 two leaves visible stage;LP.04 four leaves visible stage;LP.06 six leaves visible stage;flowering stage;petal differentiation and expansion stage;plant embryo cotyledonary stage;vascular leaf senescent stage;carpel;cauline leaf;collective leaf structure;cotyledon;guard cell;hypocotyl;leaf apex;leaf lamina base;petal;seed;sepal;shoot apex;s…
AT1G18880	ddm1-Col	8.74315e-05	-1.0355	down-regulated	Locus:2035005	AT1G18880	protein_coding	Encodes a low-af&#64257;nity plasma membrane nitrate transporter expressed in the companion cells of root phloem.	ATNPF2.9;GTR3;NPF2.9;NRT1.9;NRT1/ PTR FAMILY 2.9;nitrate transporter 1.9	phloem nitrate loading;phloem transport;glucosinolate transport;transmembrane transport;plasma membrane;plasma membrane;nitrate transmembrane transporter activity;transmembrane transporter activity;LP.02 two leaves visible stage;LP.04 four leaves visible stage;LP.06 six leaves visible stage;LP.08 eight leaves visible stage;LP.10 ten leaves visible stage;LP.12 twelve leaves visible stage;flowering…
AT1G19020	ddm1-Col	0.000144423	4.07496	up-regulated	Locus:2011296	AT1G19020	protein_coding	Modulates defense against bacterial pathogens and tolerance to oxidative stress. Involved in drought response.	HUP35;HYPOXIA RESPONSE UNKNOWN PROTEIN 35;SDA1;SMALL DEFENSE-ASSOCIATED PROTEIN 1	cellular response to hypoxia;response to abiotic stimulus;response to bacterium;response to oxidative stress;response to reactive oxygen species;response to wounding;response to water deprivation;cellular_component;molecular_function;LP.02 two leaves visible stage;LP.04 four leaves visible stage;LP.06 six leaves visible stage;LP.08 eight leaves visible stage;LP.10 ten leaves visible stage;LP.12 t…
AT1G19050	ddm1-Col	6.20602e-05	-1.93834	down-regulated	Locus:2011286	AT1G19050	protein_coding	Encodes a member of the Arabidopsis response regulator (ARR) family; most closely related to ARR15. A two-component response regulator protein containing a phosphate accepting domain in the receiver domain but lacking a DNA binding domain in the output domain. Involved in response to cytokinin and meristem stem cell maintenance. Arr7 protein is stabilized by cytokinin.	ARR7;RESPONSE REGULATOR 7	cytokinin-activated signaling pathway;phosphorelay signal transduction system;regulation of DNA-templated transcription;response to cytokinin;stem cell population maintenance;nucleus;phosphorelay response regulator activity;protein binding;LP.02 two leaves visible stage;LP.04 four leaves visible stage;LP.06 six leaves visible stage;LP.08 eight leaves visible stage;LP.10 ten leaves visible stage;L…
AT1G19140	ddm1-Col	1.52483e-05	-1.2632	down-regulated	Locus:2011271	AT1G19140	protein_coding	Isoprenoid-lipid-binding protein; required for efficient CoQ biosynthesis.	COQ9	ubiquinone biosynthetic process;mitochondrial inner membrane;mitochondrion;nucleus;lipid binding;L mature pollen stage;LP.02 two leaves visible stage;LP.04 four leaves visible stage;LP.06 six leaves visible stage;LP.08 eight leaves visible stage;LP.10 ten leaves visible stage;LP.12 twelve leaves visible stage;M germinated pollen stage;flowering stage;mature plant embryo stage;petal differentiatio…
AT1G19180	ddm1-Col	9.32808e-05	2.02586	up-regulated	Locus:2202180	AT1G19180	protein_coding	JAZ1 is a nuclear-localized protein involved in jasmonate signaling. JAZ1 transcript levels rise in response to a jasmonate stimulus. JAZ1 can interact with the COI1 F-box subunit of an SCF E3 ubiquitin ligase in a yeast-two-hybrid assay only in the presence of jasmonate-isoleucine (JA-ILE) or coronatine. Application of jasmonate methyl ester to Arabidopsis roots reduces the levels of a JAZ1:GUS …	ATJAZ1;JASMONATE-ZIM-DOMAIN PROTEIN 1;JAZ1;TIFY10A	defense response to bacterium;flower development;jasmonic acid mediated signaling pathway;pollen development;regulation of cellular response to alkaline pH;response to jasmonic acid;regulation of cellular response to alkaline pH;regulation of defense response;regulation of jasmonic acid mediated signaling pathway;response to wounding;nucleus;nucleus;identical protein binding;protein binding;LP.02…
AT1G19200	ddm1-Col	1.27476e-06	3.55099	up-regulated	Locus:2202195	AT1G19200	protein_coding	cyclin-dependent kinase; putative (DUF581);(source:Araport11)	FCS-LIKE ZINC FINGER 12;FLZ12	cellular response to cytokinin stimulus;response to glucose;response to mannose;response to sucrose;chloroplast;kinase binding;flowering stage;carpel;endosperm;guard cell;pollen;stamen;stem,
AT1G19250	ddm1-Col	0.000199019	2.49102	up-regulated	Locus:2202155	AT1G19250	protein_coding	FMO1 is required for full expression of TIR-NB-LRR conditioned resistance to avirulent pathogens and for basal resistance to invasive virulent pathogens. Functions in an EDS1-regulated but SA-independent mechanism that promotes resistance and cell death at pathogen infection sites. FMO1 functions as a pipecolate N-hydroxylase and catalyzes the biochemical conversion of pipecolic acid to N-hydroxy…	FLAVIN-DEPENDENT MONOOXYGENASE 1;FMO1	L-pipecolic acid biosynthetic process;cellular response to hypoxia;defense response to bacterium;defense response to fungus;plant-type hypersensitive response;response to other organism;systemic acquired resistance;chloroplast;monooxygenase activity;peptidyl-proline dioxygenase activity;pipecolic acid N-hydroxylase;flowering stage;collective leaf structure;guard cell;root;sepal;stamen;stem,
AT1G19270	ddm1-Col	0.000113083	1.14433	up-regulated	Locus:2202175	AT1G19270	protein_coding	Encodes a ubiquitin-activated peptidase that is a member of a small (7 member) ubiquitin binding protein family. It appears to play a role in regulation of endoreduplication in leaf epidermal tissue. Together with CUC2/CUC3-UBP15 part of a regulatory module which controls the initiation of axillary meristems; thereby determining plant architecture.DA1, DAR1 and DAR2 function redundantly to cleave…	DA (large in Chinese) 1;DA1	multidimensional cell growth;negative regulation of cell population proliferation;negative regulation of organ growth;plant ovule morphogenesis;positive regulation of leaf senescence;proteolysis;regulation of DNA endoreduplication;seed morphogenesis;regulation of DNA endoreduplication;regulation of organ growth;regulation of seed growth;cytoplasm;peptidase activity;protein binding;ubiquitin bindi…
AT1G19300	ddm1-Col	0.000339517	1.04569	up-regulated	Locus:2016432	AT1G19300	protein_coding	The PARVUS/GLZ1 gene encodes a putative family 8 glycosyl transferase that contributes to xylan biosynthesis. Its gene expression shows good co-variance with the IRX3 gene involved in secondary cell wall synthesis. PARVUS/GLZ1 is predicted to have galacturonosyltransferase activity and may be involved in the formation of the complex oligosaccharide sequence present at the reducing end of xylan. P…	ATGATL1;GALACTURONOSYLTRANSFERASE-LIKE 1;GAOLAOZHUANGREN 1;GATL1;GLZ1;PARVUS	cell wall thickening;glucuronoxylan biosynthetic process;leaf development;multicellular organismal reproductive process;xylem and phloem pattern formation;Golgi apparatus;chloroplast;endoplasmic reticulum;glycosyltransferase activity;polygalacturonate 4-alpha-galacturonosyltransferase activity;LP.02 two leaves visible stage;LP.04 four leaves visible stage;LP.06 six leaves visible stage;LP.08 eigh…
AT1G19310	ddm1-Col	2.43692e-05	1.51689	up-regulated	Locus:2016437	AT1G19310	protein_coding	RING/U-box superfamily protein;(source:Araport11)	N/A	ERAD pathway;ubiquitin-dependent protein catabolic process;nucleus;ubiquitin protein ligase activity;ubiquitin-like protein conjugating enzyme binding;L mature pollen stage;LP.02 two leaves visible stage;LP.04 four leaves visible stage;LP.06 six leaves visible stage;LP.08 eight leaves visible stage;LP.10 ten leaves visible stage;LP.12 twelve leaves visible stage;M germinated pollen stage;flowerin…
AT1G19370	ddm1-Col	5.13408e-06	1.69371	up-regulated	Locus:2016497	AT1G19370	protein_coding	membrane protein;(source:Araport11)	N/A	endoplasmic reticulum;extracellular region;molecular_function;LP.02 two leaves visible stage;LP.04 four leaves visible stage;LP.06 six leaves visible stage;LP.08 eight leaves visible stage;LP.10 ten leaves visible stage;LP.12 twelve leaves visible stage;flowering stage;mature plant embryo stage;petal differentiation and expansion stage;plant embryo bilateral stage;plant embryo cotyledonary stage;…
AT1G19380	ddm1-Col	2.61343e-07	3.76131	up-regulated	Locus:2016372	AT1G19380	protein_coding	sugar; putative (DUF1195);(source:Araport11)	N/A	cellular_component;molecular_function;LP.02 two leaves visible stage;LP.04 four leaves visible stage;LP.06 six leaves visible stage;LP.08 eight leaves visible stage;LP.10 ten leaves visible stage;LP.12 twelve leaves visible stage;flowering stage;mature plant embryo stage;petal differentiation and expansion stage;plant embryo bilateral stage;plant embryo cotyledonary stage;plant embryo globular st…
AT1G19394	ddm1-Col	0.00204675	-1.18034	down-regulated	Locus:1006230700	AT1G19394	protein_coding	hypothetical protein;(source:Araport11)	N/A	mitochondrion;molecular_function;guard cell,
AT1G19450	ddm1-Col	5.80753e-06	-1.20757	down-regulated	Locus:2016407	AT1G19450	protein_coding	Vacuolar sugar transporter; affects fructose signaling; plant organ development and stress tolerance.	ERDL4;SUGAR TRANSPORTER ERD6-LIKE 4	fructose transmembrane transport;circadian regulation of gene expression;transmembrane transport;membrane;plant-type vacuole;plant-type vacuole;plant-type vacuole membrane;carbohydrate transmembrane transporter activity;transmembrane transporter activity;L mature pollen stage;LP.02 two leaves visible stage;LP.04 four leaves visible stage;LP.06 six leaves visible stage;LP.08 eight leaves visible s…
AT1G19490	ddm1-Col	0.000324281	-1.60621	down-regulated	Locus:2016422	AT1G19490	protein_coding	Putative bZIP transcription factor. Expression is induced by drought and mutants are sensitive to drought.	BZIP TF 62;BZIP62	response to water deprivation;regulation of DNA-templated transcription;nucleus;plasma membrane;DNA-binding transcription factor activity;protein binding;sequence-specific DNA binding,
AT1G19770	ddm1-Col	7.9229e-06	1.94951	up-regulated	Locus:2013124	AT1G19770	protein_coding	Member of a family of proteins related to PUP1; a purine transporter. May be involved in the transport of purine and purine derivatives such as cytokinins, across the plasma membrane.	ATPUP14;PUP14;purine permease 14	cytokinin transport;negative regulation of cytokinin-activated signaling pathway;purine nucleobase transport;membrane;purine nucleobase transmembrane transporter activity;purine nucleoside transmembrane transporter activity;transmembrane transporter activity;L mature pollen stage;LP.02 two leaves visible stage;LP.04 four leaves visible stage;LP.06 six leaves visible stage;LP.08 eight leaves visib…
AT1G19850	ddm1-Col	4.59169e-05	-1.05427	down-regulated	Locus:2035454	AT1G19850	protein_coding	Encodes a transcription factor (IAA24) mediating embryo axis formation and vascular development. Similar to AUXIN RESPONSIVE FACTOR 1 (ARF1) shown to bind to auxin responsive elements (AREs); and to the maize transcriptional activator VIVIPAROUS 1( VP1). In situ hybridization shows expression in provascular tissue of embryos, the emerging shoot primordia, then is restricted to provascular tissue,…	ARF5;AUXIN RESPONSE FACTOR 5;IAA24;MONOPTEROS;MP;indole-3-acetic acid inducible 24	embryo development ending in seed dormancy;flower development;leaf vascular tissue pattern formation;longitudinal axis specification;meristem development;regulation of DNA-templated transcription;response to auxin;root development;xylem and phloem pattern formation;flower development;leaf vascular tissue pattern formation;longitudinal axis specification;meristem development;regulation of DNA-temp…
AT1G19920	ddm1-Col	4.69956e-07	-1.37964	down-regulated	Locus:2035395	AT1G19920	protein_coding	encodes a chloroplast form of ATP sulfurylase.	APS2;ASA1;ATP SULFURYLASE ARABIDOPSIS 1;ATPS2	sulfate assimilation;cellular response to sulfate starvation;sulfate assimilation;chloroplast;chloroplast stroma;nucleus;adenylylsulfate kinase activity;sulfate adenylyltransferase (ATP) activity;LP.02 two leaves visible stage;LP.04 four leaves visible stage;LP.06 six leaves visible stage;LP.08 eight leaves visible stage;LP.10 ten leaves visible stage;LP.12 twelve leaves visible stage;flowering s…
AT1G19960	ddm1-Col	8.46975e-08	4.05447	up-regulated	Locus:2198616	AT1G19960	protein_coding	Unknown gene; expression decreased in response to Mn and increased by cytokinin.	N/A	cellular_component;molecular_function;LP.02 two leaves visible stage;LP.04 four leaves visible stage;LP.06 six leaves visible stage;LP.08 eight leaves visible stage;LP.10 ten leaves visible stage;LP.12 twelve leaves visible stage;flowering stage;mature plant embryo stage;petal differentiation and expansion stage;plant embryo bilateral stage;plant embryo cotyledonary stage;plant embryo globular st…
AT1G20010	ddm1-Col	1.03004e-06	1.28868	up-regulated	Locus:2198661	AT1G20010	protein_coding	beta tubulin	TUB5;TUBULIN BETA-5 CHAIN	microtubule-based process;microtubule cytoskeleton organization;mitotic cell cycle;cytoplasm;microtubule;chloroplast stroma;cytoplasm;cytosol;nucleus;plant-type cell wall;plant-type vacuole;plasma membrane;tubulin complex;GTP binding;mRNA binding;protein binding;structural constituent of cytoskeleton;LP.02 two leaves visible stage;LP.04 four leaves visible stage;LP.06 six leaves visible stage;LP.…
AT1G20030	ddm1-Col	5.5097e-06	2.69086	up-regulated	Locus:2198641	AT1G20030	protein_coding	Pathogenesis-related thaumatin superfamily protein;(source:Araport11)	N/A	defense response;extracellular region;membrane;molecular_function;flowering stage;mature plant embryo stage;petal differentiation and expansion stage;plant embryo bilateral stage;plant embryo cotyledonary stage;plant embryo globular stage;collective leaf structure;cotyledon;flower;flower pedicel;guard cell;hypocotyl;inflorescence meristem;petal;petiole;plant embryo;seed;sepal;shoot apex;stamen;va…
AT1G20060	ddm1-Col	0.00358394	-1.09812	down-regulated	Locus:2198611	AT1G20060	protein_coding	ATP binding microtubule motor family protein;(source:Araport11)	N/A	microtubule-based movement;cytoplasm;microtubule;nucleus;cytoplasm;nucleus;kinesin complex;ATP binding;ATP hydrolysis activity;microtubule binding;microtubule motor activity;guard cell,
AT1G20070	ddm1-Col	1.74304e-05	-2.06984	down-regulated	Locus:2198596	AT1G20070	protein_coding	hypothetical protein;(source:Araport11)	N/A	mitochondrion;molecular_function;LP.02 two leaves visible stage;LP.04 four leaves visible stage;LP.06 six leaves visible stage;LP.08 eight leaves visible stage;flowering stage;mature plant embryo stage;petal differentiation and expansion stage;plant embryo bilateral stage;plant embryo cotyledonary stage;plant embryo globular stage;vascular leaf senescent stage;carpel;cauline leaf;collective leaf …
AT1G20390	ddm1-Col	0.000155081	-1.36299	down-regulated	Locus:2034418	AT1G20390	transposable_element_gene	transposable_element_gene;(source:Araport11);gypsy-like retrotransposon family; has a 1.5e-251 P-value blast match to GB:AAD19359 polyprotein (gypsy_Ty3-element) (Sorghum bicolor);(source:TAIR10)	N/A	LP.04 four leaves visible stage;guard cell;leaf lamina base;petiole;shoot apex;shoot system;vascular leaf,
AT1G20400	ddm1-Col	1.89992e-08	6.41375	up-regulated	Locus:2034408	AT1G20400	protein_coding	hypothetical protein (DUF1204);(source:Araport11)	N/A	biological_process;nucleus;molecular_function;cultured plant cell,
AT1G20440	ddm1-Col	7.93321e-07	1.56824	up-regulated	Locus:2034376	AT1G20440	protein_coding	Belongs to the dehydrin protein family; which contains highly conserved stretches of 7-17 residues that are repetitively scattered in their sequences, the K-, S-, Y- and lysine rich segments. Cold regulated gene, amino acid sequence homology with Group II LEA (late embryogenesis abundant) proteins. Also responds to osmotic stress, ABA, dehydration and inhibits e.coli growth while overexpressed. C…	AtCOR47;COLD-REGULATED 47;COR47;RD17	cold acclimation;defense response to fungus;heat acclimation;response to abscisic acid;response to cold;response to heat;response to osmotic stress;response to water deprivation;cold acclimation;response to abscisic acid;response to water deprivation;membrane;cytosol;nucleus;Golgi apparatus;molecular_function;LP.02 two leaves visible stage;LP.04 four leaves visible stage;LP.06 six leaves visible …
AT1G20450	ddm1-Col	4.84806e-08	2.06058	up-regulated	Locus:2034369	AT1G20450	protein_coding	Encodes a gene induced by low temperature and dehydration. Inhibits e.coli growth while overexpressed. Belongs to the dehydrin protein family; which contains highly conserved stretches of 7-17 residues that are repetitively scattered in their sequences, the K-, S-, Y- and lysine rich segments. LTI29 and LTI30 double overexpressors confer cold tolerance. Localized to membranes and cytoplasm.	EARLY RESPONSIVE TO DEHYDRATION 10;ERD10;LOW TEMPERATURE INDUCED 29;LOW TEMPERATURE INDUCED 45;LTI29;LTI45	cold acclimation;regulation of seed germination;response to abscisic acid;response to cold;response to water deprivation;cold acclimation;response to abscisic acid;response to water deprivation;actin cytoskeleton;membrane;cytoplasm;cytosol;membrane;nucleus;plasmodesma;actin binding;LP.02 two leaves visible stage;LP.04 four leaves visible stage;LP.06 six leaves visible stage;LP.08 eight leaves vis…
AT1G20470	ddm1-Col	0.000194048	-2.71999	down-regulated	Locus:2034351	AT1G20470	protein_coding	SAUR-like auxin-responsive protein family;(source:Araport11)	SAUR60;SMALL AUXIN UPREGULATED RNA 60	response to auxin;mitochondrion;molecular_function;guard cell,
AT1G20480	ddm1-Col	0.00246033	-1.33637	down-regulated	Locus:2034423	AT1G20480	protein_coding	AMP-dependent synthetase and ligase family protein;(source:Araport11)	4-COUMARATE--COA LIGASE-LIKE 2;4CLL2	peroxisome;mitochondrion;4-coumarate-CoA ligase activity;CoA-ligase activity;guard cell;plant sperm cell,
AT1G20510	ddm1-Col	2.12532e-06	2.09053	up-regulated	Locus:2034392	AT1G20510	protein_coding	Encodes an OPC-8:CoA ligase involved in jasmonic acid biosynthesis.	OPC-8:0 COA LIGASE1;OPCL1	jasmonic acid biosynthetic process;response to wounding;jasmonic acid biosynthetic process;response to bacterium;response to jasmonic acid;response to wounding;peroxisome;chloroplast;peroxisome;4-coumarate-CoA ligase activity;CoA-ligase activity;LP.02 two leaves visible stage;LP.04 four leaves visible stage;LP.06 six leaves visible stage;LP.08 eight leaves visible stage;LP.10 ten leaves visible s…
AT1G20620	ddm1-Col	2.90177e-08	2.65354	up-regulated	Locus:2034357	AT1G20620	protein_coding	Catalase; catalyzes the breakdown of hydrogen peroxide (H2O2) into water and oxygen. It is a target for SUMOlaytion (PMID: 21413927).Transnitrosylates GSNOR1 and mutants suppress the gnsnor1 phenotype.	ATCAT3;CAT3;CATALASE 3;REPRESSOR OF GSNOR1;ROG1;SEN2;SENESCENCE 2	cellular response to nitrogen starvation;cellular response to phosphate starvation;cellular response to sulfate starvation;hydrogen peroxide catabolic process;peptidyl-cysteine S-trans-nitrosylation;response to cold;response to light stimulus;hydrogen peroxide catabolic process;response to hydrogen peroxide;cytoplasm;peroxisome;plasma membrane;apoplast;chloroplast;chloroplast envelope;chloroplast…
AT1G20630	ddm1-Col	2.06737e-06	1.51894	up-regulated	Locus:2034428	AT1G20630	protein_coding	Catalyzes the reduction of hydrogen peroxide using heme group as cofactor. Protects cells from toxicity by H2O2.	CAT1;CATALASE 1	cellular oxidant detoxification;cellular response to nitrogen starvation;cellular response to phosphate starvation;cellular response to sulfate starvation;hydrogen peroxide catabolic process;response to abscisic acid;response to hydrogen peroxide;response to light stimulus;hydrogen peroxide catabolic process;response to hydrogen peroxide;cytoplasm;peroxisome;plasma membrane;chloroplast envelope;c…
AT1G20693	ddm1-Col	2.09752e-06	1.13218	up-regulated	Locus:505006135	AT1G20693	protein_coding	Encodes a protein belonging to the subgroup of HMGB (high mobility group B) proteins that have a distinctive DNA-binding motif; the HMG-box domain. The motif confers non-sequence specific interaction with linear DNA and structure-specific binding to distorted DNA sites. The HMGB proteins are involved in the assembly of nucleoprotein complexes. Can be phosphorylated by CK2alpha.	HIGH MOBILITY GROUP BETA 1;HMG BETA 1;HMGB2;NFD02;NFD2;NUCLEOSOME/CHROMATIN ASSEMBLY FACTOR GROUP D 02;NUCLEOSOME/CHROMATIN ASSEMBLY FACTOR GROUP D 2;high mobility group B2	chromatin;nucleus;DNA binding;DNA-binding transcription factor activity;chromatin binding;structural constituent of chromatin;LP.02 two leaves visible stage;LP.04 four leaves visible stage;LP.06 six leaves visible stage;LP.08 eight leaves visible stage;LP.10 ten leaves visible stage;LP.12 twelve leaves visible stage;flowering stage;mature plant embryo stage;petal differentiation and expansion sta…
[truncated: 4,515 more rows]

## Sheet: ilp AS
Differential alternative splicing analysis for ilp1 mutant line
target	contrast	adj.pval	maxdeltaPS	log2FC	up.down	TAIR Accession	Locus	Gene Type	Description	Other Name(Type)	Keywords
[truncated: 501 more rows]

## Sheet: ilp1DEG
Differential gene expression analysis for ilp1 mutant line
[truncated: 514 more rows]

[truncated: 31 more sheets: mom1 AS, mom1 DEG, NHP AS, NHP DEG, PIP DEG, ntr1 AS, ntr1 DEG, picln AS, picln DEG, prmt5 AS, prmt5 DEG, prim+Chall_vs_nonprim+Chall AS, prim+Chall_vs_nonprim+Chall DEG, prim_vs_nonprim AS, prim_vs_nonprim DEG, RS31OX AS, RS31OX DEG, root+chitin AS, root+chitin DEG, leaves+chitin AS …]
